# Supplementary material for: Proteomic Analyses of the Unexplored Sea Anemone Bunodactis verrucosa
Source: Mar Drugs. 2018 Jan 24;16(2):42. doi: 10.3390/md16020042 (PMC5852470; doi:10.3390/md16020042)
Supplement: Supplementary file 1 [file marinedrugs-16-00042-s001.zip]

Archive with 6 entries (6 files):
- Figuere_S1_&_caption.docx
- Figure S2.pdf
- Table S1.xlsx
- Table S2.xlsx
- Table S3.xlsx
- Table S4 .xlsx
