# Supplementary material for: Proteomic Analyses of the Unexplored Sea Anemone Bunodactis verrucosa
Source: Mar Drugs. 2018 Jan 24;16(2):42. doi: 10.3390/md16020042 (PMC5852470; doi:10.3390/md16020042)
Supplement: Supplementary file 1 [file marinedrugs-16-00042-s001.zip › Table S1.xlsx]

## Sheet: proteinGroups
Protein IDs	Majority protein IDs	Peptide counts (all)	Peptide counts (razor+unique)	Peptide counts (unique)	Fasta headers	Number of proteins	Peptides	Razor + unique peptides	Unique peptides	Peptides I1	Peptides I2	Peptides S1	Peptides S2	Razor + unique peptides I1	Razor + unique peptides I2	Razor + unique peptides S1	Razor + unique peptides S2	Unique peptides I1	Unique peptides I2	Unique peptides S1	Unique peptides S2	Sequence coverage [%]	Unique + razor sequence coverage [%]	Unique sequence coverage [%]	Mol. weight [kDa]	Sequence length	Sequence lengths	Fraction average	Fraction 1	Fraction 2	Q-value	Score	Sequence coverage I1 [%]	Sequence coverage I2 [%]	Sequence coverage S1 [%]	Sequence coverage S2 [%]	Intensity	Intensity I1	Intensity I2	Intensity S1	Intensity S2	MS/MS count	Only identified by site	Reverse	Potential contaminant	id	Peptide IDs	Peptide is razor	Mod. peptide IDs
CON__P00761	CON__P00761	5	5	5		1	5	5	5	5	5	5	5	5	5	5	5	5	5	5	5	39	39	39	24.409	231	231	1.49	22	21	0	299.14	39	39	39	39	323080000	99136000	72252000	86062000	65629000	99			+	0	275;334;549;551;610	True;True;True;True;True	287;288;352;572;574;635
CON__P04264;CON__Q9R0H5;CON__Q6NXH9;CON__Q8BGZ7;CON__P50446;CON__Q6IFZ6;CON__Q7Z794;CON__Q922U2;CON__Q5XQN5;CON__ENSEMBL:ENSBTAP00000038253	CON__P04264	4;1;1;1;1;1;1;1;1;1	4;1;1;1;1;1;1;1;1;1	3;0;0;1;1;0;0;1;1;0		10	4	4	3	1	2	4	0	1	2	4	0	1	1	3	0	7.6	7.6	5.7	66.017	644	644;524;539;551;553;572;578;580;601;606	1.29	5	2	0	114.42	2.2	3.7	7.6	0	8636800	0	954110	7682700	0	7			+	1	189;238;541;584	True;True;True;True	198;248;564;607
CON__P13645;CON__P02535-1	CON__P13645	9;2	9;2	9;2		2	9	9	9	0	0	9	0	0	0	9	0	0	0	9	0	25.1	25.1	25.1	59.51	593	593;570	1	9		0	323.31	0	0	25.1	0	13898000	0	0	13898000	0	10			+	2	5;13;27;167;240;521;533;544;547	True;True;True;True;True;True;True;True;True	5;13;27;174;250;544;556;567;570
CON__P35908;CON__Q8VED5;CON__Q5XKE5;CON__O95678;CON__P48668;CON__P04259;CON__P02538;CON__P13647	CON__P35908	3;1;1;1;1;1;1;1	2;1;1;1;1;1;1;1	2;1;1;1;1;1;1;1		8	3	2	2	0	1	3	0	0	0	2	0	0	0	2	0	5.6	3.7	3.7	65.865	645	645;531;535;551;564;564;564;590	1	2		0	47.119	0	1.9	5.6	0	2656700	0	0	2656700	0	2			+	3	189;475;615	False;True;True	198;498;640
KXJ11184.1;KXJ07059.1;KXJ05481.1	KXJ11184.1;KXJ07059.1;KXJ05481.1	1;1;1	1;1;1	1;1;1	;;	3	1	1	1	0	0	0	1	0	0	0	1	0	0	0	1	2.3	2.3	2.3	48.315	427	427;434;434	2		1	1	-2	0	0	0	2.3	0	0	0	0	0	1	+			4	398	TRUE	417
KXJ05959.1	KXJ05959.1	1	1	1		1	1	1	1	1	1	0	0	1	1	0	0	1	1	0	0	6.2	6.2	6.2	27.633	242	242	1.5	1	1	0	7.3745	6.2	6.2	0	0	890860	392290	498570	0	0	2				5	553	TRUE	576
KXJ06825.1	KXJ06825.1	1	1	1		1	1	1	1	0	0	1	1	0	0	1	1	0	0	1	1	5.1	5.1	5.1	32.938	293	293	1.5	1	1	1	-2	0	0	5.1	5.1	1396400	0	0	646970	749450	0	+			6	677	TRUE	703
KXJ12781.1;KXJ07219.1;XP_001617956.1;XP_015780299.1;XP_001639319.1	KXJ12781.1;KXJ07219.1;XP_001617956.1;XP_015780299.1;XP_001639319.1	2;2;1;1;1	2;2;1;1;1	2;2;1;1;1	;;;;	5	2	2	2	0	2	0	0	0	2	0	0	0	2	0	0	4.8	4.8	4.8	47.598	434	434;434;269;361;434	2		2	0	11.512	0	4.8	0	0	1938900	0	1938900	0	0	2				7	45;649	True;True	46;675
KXJ07671.1	KXJ07671.1	1	1	1		1	1	1	1	1	1	0	0	1	1	0	0	1	1	0	0	12.6	12.6	12.6	11.476	103	103	1.5	1	1	0	6.7039	12.6	12.6	0	0	4575800	2583000	1992800	0	0	2				8	248	TRUE	258
KXJ07674.1;KXJ07672.1	KXJ07674.1;KXJ07672.1	1;1	1;1	1;1	;	2	1	1	1	1	1	0	0	1	1	0	0	1	1	0	0	16.5	16.5	16.5	8.7177	79	79;79	1.5	1	1	0.00369	5.8477	16.5	16.5	0	0	2722900	1396900	1326000	0	0	2				9	247	TRUE	257
KXJ07907.1	KXJ07907.1	1	1	1		1	1	1	1	1	1	0	0	1	1	0	0	1	1	0	0	20.7	20.7	20.7	11.484	111	111	1.5	1	1	0	6.8336	20.7	20.7	0	0	1627800	1175000	452810	0	0	2				10	529	TRUE	552
KXJ07999.1	KXJ07999.1	1	1	1		1	1	1	1	0	0	0	1	0	0	0	1	0	0	0	1	1.6	1.6	1.6	98.475	864	864	2		1	0	6.0664	0	0	0	1.6	0	0	0	0	0	1				11	366	TRUE	384
KXJ08014.1	KXJ08014.1	1	1	1		1	1	1	1	0	0	1	0	0	0	1	0	0	0	1	0	1.5	1.5	1.5	101.67	886	886	1	1		0	6.0863	0	0	1.5	0	3837700	0	0	3837700	0	1				12	149	TRUE	156
KXJ10120.1;KXJ08033.1	KXJ10120.1;KXJ08033.1	1;1	1;1	1;1	;	2	1	1	1	1	0	0	0	1	0	0	0	1	0	0	0	16.5	16.5	16.5	15.324	133	133;133	1	1		0	6.0893	16.5	0	0	0	277620	277620	0	0	0	1				13	107	TRUE	111
KXJ08049.1	KXJ08049.1	1	1	1		1	1	1	1	0	1	0	0	0	1	0	0	0	1	0	0	1.3	1.3	1.3	79.764	701	701	2		1	1	-2	0	1.3	0	0	1010000	0	1010000	0	0	0	+			14	414	TRUE	436
KXJ08358.1	KXJ08358.1	1	1	1		1	1	1	1	1	1	0	0	1	1	0	0	1	1	0	0	0.3	0.3	0.3	520.29	4565	4565	1.5	1	1	0	6.5408	0.3	0.3	0	0	569030	324330	244690	0	0	2				15	84	TRUE	87
KXJ08486.1;XP_001634525.1	KXJ08486.1;XP_001634525.1	1;1	1;1	1;1	;	2	1	1	1	0	1	0	0	0	1	0	0	0	1	0	0	1.6	1.6	1.6	77.691	693	693;694	2		1	0.0034843	5.7834	0	1.6	0	0	488370	0	488370	0	0	1				16	343	TRUE	361
KXJ09141.1	KXJ09141.1	3	3	2		1	3	3	2	2	3	3	3	2	3	3	3	1	2	2	2	9.2	9.2	5.4	51.971	478	478	1.5	10	10	0	219.58	7.1	9.2	9.2	9.2	100480000	4387400	7477700	33884000	54735000	26				17	3;411;654	True;True;True	3;432;433;680
KXJ09218.1;XP_002157357.1;XP_001629994.1	KXJ09218.1;XP_002157357.1;XP_001629994.1	2;1;1	2;1;1	2;1;1	;;	3	2	2	2	1	1	2	2	1	1	2	2	1	1	2	2	4.2	4.2	4.2	60.013	547	547;533;547	1.5	3	3	0	49.722	2	2	4.2	4.2	8198600	1413000	689000	2755700	3340900	6				18	145;362	True;True	152;380
KXJ09337.1	KXJ09337.1	1	1	1		1	1	1	1	1	1	1	0	1	1	1	0	1	1	1	0	1.2	1.2	1.2	113.07	982	982	1.33	2	1	0	16.81	1.2	1.2	1.2	0	2701200	1073400	512640	1115100	0	3				19	671	TRUE	697
KXJ09403.1;XP_001640743.1	KXJ09403.1;XP_001640743.1	3;2	3;2	3;2	;	2	3	3	3	3	3	1	2	3	3	1	2	3	3	1	2	10	10	10	47.209	431	431;431	1.56	4	5	0	81.888	10	10	2.6	6.3	4122000	1862100	1368100	340140	551660	9				20	292;645;678	True;True;True	307;671;704
XP_001639063.1;KXJ09409.1;XP_015773621.1	XP_001639063.1;KXJ09409.1;XP_015773621.1	1;1;1	1;1;1	1;1;1	;;	3	1	1	1	1	1	0	0	1	1	0	0	1	1	0	0	2.8	2.8	2.8	57.586	507	507;510;541	1.5	1	1	0	17.092	2.8	2.8	0	0	569740	241240	328500	0	0	2				21	168	TRUE	175
XP_001639131.1;XP_001627436.1;KXJ09412.1;XP_015773624.1;XP_015773623.1;XP_001622386.1;XP_015761030.1;XP_012553741.1	XP_001639131.1;XP_001627436.1;KXJ09412.1;XP_015773624.1;XP_015773623.1;XP_001622386.1;XP_015761030.1;XP_012553741.1	2;2;2;2;2;1;1;1	2;2;2;2;2;1;1;1	2;2;2;2;2;1;1;1	;;;;;;;	8	2	2	2	2	1	0	0	2	1	0	0	2	1	0	0	7.6	7.6	7.6	33.258	304	304;304;305;308;308;227;250;305	1.33	2	1	0	12.582	7.6	3.9	0	0	6698600	6698600	0	0	0	3				22	359;668	True;True	377;694
XP_015757125.1;XP_001633885.1;KXJ09727.1;XP_012562615.1	XP_015757125.1;XP_001633885.1;KXJ09727.1;XP_012562615.1	2;2;2;1	2;2;2;1	2;2;2;1	;;;	4	2	2	2	2	1	0	0	2	1	0	0	2	1	0	0	10	10	10	35.677	320	320;418;791;368	1.33	2	1	0	41.612	10	3.4	0	0	1085200	936340	148820	0	0	3				23	12;92	True;True	12;95
KXJ09801.1	KXJ09801.1	1	1	1		1	1	1	1	0	0	1	0	0	0	1	0	0	0	1	0	4.6	4.6	4.6	41.763	373	373	1	1		0	7.6687	0	0	4.6	0	0	0	0	0	0	1				24	63	TRUE	65
KXJ09875.1;KXJ28573.1	KXJ09875.1;KXJ28573.1	1;1	1;1	1;1	;	2	1	1	1	1	0	0	0	1	0	0	0	1	0	0	0	1.9	1.9	1.9	56.22	516	516;524	1	1		0.0037037	5.8548	1.9	0	0	0	0	0	0	0	0	1				25	32	TRUE	32
KXJ10271.1;XP_001632525.1	KXJ10271.1;XP_001632525.1	1;1	1;1	1;1	;	2	1	1	1	0	0	0	1	0	0	0	1	0	0	0	1	1.5	1.5	1.5	85.906	755	755;797	2		1	0.0062893	5.6989	0	0	0	1.5	0	0	0	0	0	1				26	515	TRUE	538
KXJ13880.1;KXJ10493.1	KXJ13880.1;KXJ10493.1	1;1	1;1	1;1	;	2	1	1	1	1	0	1	1	1	0	1	1	1	0	1	1	6.3	6.3	6.3	39.31	350	350;737	1.33	2	1	0	26.036	6.3	0	6.3	6.3	7079000	643410	0	2666600	3769000	3				27	545	TRUE	568
KXJ10544.1;XP_001640598.1	KXJ10544.1;XP_001640598.1	2;1	2;1	2;1	;	2	2	2	2	0	0	1	2	0	0	1	2	0	0	1	2	15.3	15.3	15.3	19.116	170	170;170	1.67	1	2	0	28.847	0	0	9.4	15.3	1715300	0	0	736730	978560	3				28	178;634	True;True	186;659
KXJ10547.1;XP_001637395.1;XP_002160165.2;XP_015751100.1	KXJ10547.1;XP_001637395.1;XP_002160165.2	5;4;3;2	5;4;3;2	5;4;3;2	;;	4	5	5	5	4	5	0	0	4	5	0	0	4	5	0	0	31.7	31.7	31.7	24.629	218	218;205;206;178	1.56	4	5	0	166.34	27.1	31.7	0	0	6089400	3424300	2665100	0	0	9				29	47;108;132;200;386	True;True;True;True;True	48;112;137;209;404
KXJ10614.1;XP_015751928.1;XP_015751927.1;KXJ20740.1;XP_015751925.1;XP_015751924.1	KXJ10614.1;XP_015751928.1;XP_015751927.1;KXJ20740.1;XP_015751925.1;XP_015751924.1	2;1;1;1;1;1	2;1;1;1;1;1	2;1;1;1;1;1	;;;;;	6	2	2	2	1	1	2	2	1	1	2	2	1	1	2	2	10	10	10	30.153	280	280;307;308;308;309;310	1.5	3	3	0	163.8	6.4	6.4	10	10	11562000	921640	938690	5006700	4694600	6				30	220;461	True;True	229;484
KXJ10742.1	KXJ10742.1	1	1	1		1	1	1	1	0	0	1	1	0	0	1	1	0	0	1	1	4.6	4.6	4.6	29.5	259	259	1.5	1	1	0	23.162	0	0	4.6	4.6	664120	0	0	349010	315110	2				31	106	TRUE	110
XP_001632579.1;XP_015747488.1;XP_015770236.1;XP_001628792.1;XP_015747530.1;KXJ10749.1;XP_001619043.1;KXJ29961.1;KXJ10477.1;KXJ16821.1;XP_001633339.1;XP_015767172.1;XP_015759837.1;KXJ21799.1;XP_001618803.1;XP_001618409.1;XP_001618713.1;XP_001619006.1;XP_001618166.1;XP_001618584.1;XP_001618629.1;XP_001617561.1;XP_015747520.1;XP_001618300.1;XP_001640354.1;XP_001630071.1;XP_001638343.1;XP_001626726.1…	XP_001632579.1;XP_015747488.1;XP_015770236.1;XP_001628792.1;XP_015747530.1;KXJ10749.1;XP_001619043.1;KXJ29961.1;KXJ10477.1;KXJ16821.1;XP_001633339.1;XP_015767172.1;XP_015759837.1;KXJ21799.1	6;6;6;6;6;6;5;5;5;5;4;4;3;3;2;1;1;1;1;1;1;1;1;1;1;1;1;1;1;1;1;1;1;1;1;1;1;1;1;1;1;1;1;1;1;1;1;1;1;1;1;1;1;1;1;1;1;1;1;1;1	1;1;1;1;1;1;0;0;0;0;1;1;1;0;0;1;1;1;1;1;1;1;0;1;1;1;1;1;1;1;1;1;1;1;1;1;1;1;1;1;1;1;1;1;1;1;1;1;1;1;1;1;1;1;1;1;1;1;1;1;1	0;0;0;0;0;0;0;0;0;0;0;0;0;0;0;0;0;0;0;0;0;0;0;0;0;0;0;0;0;0;0;0;0;0;0;0;0;0;0;0;0;0;0;0;0;0;0;0;0;0;0;0;0;0;0;0;0;0;0;0;0	;;;;;;;;;;;;;	61	6	1	0	6	5	0	0	1	1	0	0	0	0	0	0	25.6	5	0	24.232	219	219;221;222;222;226;252;99;112;134;825;213;214;214;268;59;63;83;94;99;100;103;104;107;114;115;115;118;118;120;122;122;122;122;122;122;122;122;122;122;122;122;123;123;123;123;123;123;123;123;124;125;125;125;131;135;143;154;232;232;235;1021	1.5	1	1	0.006689	5.7387	25.6	20.1	0	0	16717000	11286000	5431500	0	0	2				32	78;103;291;310;523;600	False;False;False;False;True;False	81;107;306;325;546;624;625
KXJ11161.1	KXJ11161.1	1	1	1		1	1	1	1	1	0	0	0	1	0	0	0	1	0	0	0	2.9	2.9	2.9	80.792	712	712	1	1		0.0038168	5.8868	2.9	0	0	0	232860	232860	0	0	0	1				33	71	TRUE	74
KXJ11290.1	KXJ11290.1	1	1	1		1	1	1	1	0	0	0	1	0	0	0	1	0	0	0	1	7.5	7.5	7.5	14.376	134	134	2		1	0	8.8525	0	0	0	7.5	178930	0	0	0	178930	1				34	655	TRUE	681
KXJ11442.1	KXJ11442.1	1	1	1		1	1	1	1	0	0	0	1	0	0	0	1	0	0	0	1	2.2	2.2	2.2	59.702	538	538	2		1	1	-2	0	0	0	2.2	9248600	0	0	0	9248600	0	+			35	299	TRUE	314
KXJ11611.1;XP_001641545.1	KXJ11611.1;XP_001641545.1	2;1	2;1	2;1	;	2	2	2	2	2	1	0	0	2	1	0	0	2	1	0	0	15.3	15.3	15.3	23.608	215	215;216	1.33	2	1	0	55.192	15.3	6.5	0	0	2358300	1782700	575530	0	0	3				36	209;563	True;True	218;586
KXJ11750.1;XP_001620544.1;XP_015774698.1;XP_015774697.1;XP_012553809.1	KXJ11750.1;XP_001620544.1	3;2;1;1;1	3;2;1;1;1	3;2;1;1;1	;	5	3	3	3	3	2	0	0	3	2	0	0	3	2	0	0	6.9	6.9	6.9	57.275	536	536;292;546;547;594	1.43	4	3	0	49.382	6.9	5	0	0	4421700	3071400	1350300	0	0	6				37	79;205;360	True;True;True	82;214;378
XP_012555672.1;XP_002156827.1;XP_001631528.1;KXJ11808.1;XP_015760986.1;XP_012565650.1	XP_012555672.1;XP_002156827.1;XP_001631528.1;KXJ11808.1;XP_015760986.1;XP_012565650.1	2;2;2;2;2;1	2;2;2;2;2;1	2;2;2;2;2;1	;;;;;	6	2	2	2	2	0	0	0	2	0	0	0	2	0	0	0	13	13	13	21.683	192	192;192;192;238;322;211	1	2		0	12.006	13	0	0	0	651870	651870	0	0	0	2				38	254;380	True;True	264;398
KXJ11863.1	KXJ11863.1	1	1	1		1	1	1	1	0	0	1	1	0	0	1	1	0	0	1	1	4.5	4.5	4.5	36.831	331	331	1.5	1	1	0	241.47	0	0	4.5	4.5	4908500	0	0	2702100	2206400	2				39	385	TRUE	403
XP_015755889.1;KXJ12377.1;XP_015756568.1;XP_015756567.1;XP_001634922.1;XP_001633435.1;KXJ12449.1;KXJ12409.1;KXJ12378.1;XP_015755887.1;XP_001634238.1;NP_001274309.1;NP_001274280.1;XP_015755885.1;KXJ21516.1;XP_002171104.3;XP_004205888.1;XP_015755888.1;XP_015761774.1	XP_015755889.1;KXJ12377.1;XP_015756568.1;XP_015756567.1;XP_001634922.1;XP_001633435.1;KXJ12449.1;KXJ12409.1;KXJ12378.1;XP_015755887.1;XP_001634238.1;NP_001274309.1;NP_001274280.1;XP_015755885.1;KXJ21516.1;XP_002171104.3;XP_004205888.1;XP_015755888.1;XP_015761774.1	1;1;1;1;1;1;1;1;1;1;1;1;1;1;1;1;1;1;1	1;1;1;1;1;1;1;1;1;1;1;1;1;1;1;1;1;1;1	1;1;1;1;1;1;1;1;1;1;1;1;1;1;1;1;1;1;1	;;;;;;;;;;;;;;;;;;	19	1	1	1	1	1	0	0	1	1	0	0	1	1	0	0	4.3	4.3	4.3	26.389	232	232;234;241;242;242;242;244;244;244;246;248;248;249;256;256;258;261;262;264	1.67	1	2	0	25.598	4.3	4.3	0	0	10021000	6152900	3868500	0	0	2				40	115	TRUE	119;120
XP_001634411.1;KXJ12675.1	XP_001634411.1;KXJ12675.1	1;1	1;1	1;1	;	2	1	1	1	1	1	0	0	1	1	0	0	1	1	0	0	4	4	4	33.438	297	297;298	1.5	1	1	0	6.0035	4	4	0	0	1075800	584790	491000	0	0	2				41	295	TRUE	310
KXJ13188.1;XP_015747186.1;XP_001632508.1	KXJ13188.1;XP_015747186.1	5;3;2	5;3;2	3;2;1	;	3	5	5	3	2	2	4	4	2	2	4	4	1	1	2	3	11	11	8.9	53.486	492	492;478;457	1.53	7	8	0	82.608	5.7	5.7	9.8	8.9	32755000	1252100	749240	13289000	17465000	15				42	211;294;588;589;683	True;True;True;True;True	220;309;611;612;709
KXJ13190.1	KXJ13190.1	4	3	3		1	4	3	3	0	1	3	3	0	1	2	3	0	1	2	3	13.2	10.5	10.5	39.18	363	363	1.57	3	4	0	87.214	0	1.9	11.3	10.5	8567300	0	293360	4338000	3936000	7				43	14;126;211;682	True;True;False;True	14;131;220;708
KXJ13538.1	KXJ13538.1	2	2	2		1	2	2	2	0	1	2	1	0	1	2	1	0	1	2	1	6.2	6.2	6.2	71.945	650	650	1.5	5	5	0	129.23	0	5.8	6.2	5.8	37768000	0	2477300	18774000	16516000	11				44	312;636	True;True	327;661;662
XP_001626549.1;KXJ13546.1;XP_015760793.1	XP_001626549.1;KXJ13546.1;XP_015760793.1	1;1;1	1;1;1	1;1;1	;;	3	1	1	1	0	0	1	1	0	0	1	1	0	0	1	1	5.4	5.4	5.4	22.488	203	203;293;318	1.5	1	1	0	13.112	0	0	5.4	5.4	11061000	0	0	5447200	5613600	2				45	339	TRUE	357
XP_015753560.1;KXJ13550.1;XP_001634436.1	XP_015753560.1;KXJ13550.1;XP_001634436.1	1;1;1	1;1;1	1;1;1	;;	3	1	1	1	1	1	0	0	1	1	0	0	1	1	0	0	5.8	5.8	5.8	26.437	225	225;259;311	1.5	1	1	0.0033898	5.7614	5.8	5.8	0	0	577160	467810	109350	0	0	2				46	330	TRUE	348
KXJ13621.1	KXJ13621.1	1	1	1		1	1	1	1	0	0	1	0	0	0	1	0	0	0	1	0	0.6	0.6	0.6	519.14	4553	4553	1	1		0.0061538	5.6759	0	0	0.6	0	952370	0	0	952370	0	1				47	213	TRUE	222
KXJ13755.1	KXJ13755.1	2	2	2		1	2	2	2	1	1	0	2	1	1	0	2	1	1	0	2	6.6	6.6	6.6	37.05	335	335	1.75	1	3	0	11.522	3.6	3.6	0	6.6	18768000	5819500	2854200	0	10094000	4				48	60;640	True;True	62;666
KXJ14034.1	KXJ14034.1	1	1	1		1	1	1	1	1	1	0	0	1	1	0	0	1	1	0	0	2.8	2.8	2.8	66.865	565	565	1.5	1	1	0	59.863	2.8	2.8	0	0	1641500	926030	715450	0	0	3				49	264	TRUE	276
KXJ14047.1	KXJ14047.1	1	1	1		1	1	1	1	0	0	1	0	0	0	1	0	0	0	1	0	4.6	4.6	4.6	40.027	351	351	1	1		0.0038023	5.8803	0	0	4.6	0	4171500	0	0	4171500	0	1				50	172	TRUE	179
XP_001630457.1;KXJ14240.1	XP_001630457.1;KXJ14240.1	1;1	1;1	1;1	;	2	1	1	1	0	0	1	0	0	0	1	0	0	0	1	0	2.1	2.1	2.1	62.96	560	560;575	1	1		0.0033557	5.7445	0	0	2.1	0	255200	0	0	255200	0	1				51	675	TRUE	701
KXJ14411.1	KXJ14411.1	1	1	1		1	1	1	1	0	0	1	0	0	0	1	0	0	0	1	0	4	4	4	76.434	706	706	1	1		0.0063091	5.6996	0	0	4	0	94853	0	0	94853	0	0				52	527	TRUE	550
KXJ14597.1	KXJ14597.1	1	1	1		1	1	1	1	0	0	1	0	0	0	1	0	0	0	1	0	4.1	4.1	4.1	30.633	269	269	1	1		0.0037453	5.8659	0	0	4.1	0	573550	0	0	573550	0	0				53	188	TRUE	197
KXJ14668.1;XP_015747189.1;XP_015747181.1;XP_001626004.1	KXJ14668.1;XP_015747189.1;XP_015747181.1;XP_001626004.1	1;1;1;1	1;1;1;1	1;1;1;1	;;;	4	1	1	1	0	0	1	1	0	0	1	1	0	0	1	1	4.7	4.7	4.7	30.804	276	276;279;279;279	1.5	1	1	0	6.2413	0	0	4.7	4.7	1489100	0	0	658890	830230	0				54	44	TRUE	45
KXJ14772.1;XP_015763721.1;XP_002164988.1	KXJ14772.1;XP_015763721.1;XP_002164988.1	1;1;1	1;1;1	1;1;1	;;	3	1	1	1	1	1	0	0	1	1	0	0	1	1	0	0	5	5	5	54.445	496	496;531;531	1.67	1	2	0	6.5213	5	5	0	0	1040900	519320	521550	0	0	4				55	607	TRUE	632
KXJ14946.1;XP_001640452.1	KXJ14946.1	3;1	3;1	3;1		2	3	3	3	3	2	0	0	3	2	0	0	3	2	0	0	13.4	13.4	13.4	32.566	298	298;288	1.4	3	2	0	25.787	13.4	9.4	0	0	2573600	1663100	910570	0	0	3				56	358;477;587	True;True;True	376;500;610
XP_001632074.1;KXJ15052.1;XP_015761937.1	XP_001632074.1;KXJ15052.1;XP_015761937.1	1;1;1	1;1;1	1;1;1	;;	3	1	1	1	1	0	0	0	1	0	0	0	1	0	0	0	8.1	8.1	8.1	16.73	148	148;149;150	1	1		0.0039216	5.9452	8.1	0	0	0	0	0	0	0	0	1				57	22	TRUE	22
XP_015773662.1;XP_001634245.1;KXJ15304.1	XP_015773662.1;XP_001634245.1;KXJ15304.1	1;1;1	1;1;1	1;1;1	;;	3	1	1	1	0	0	1	0	0	0	1	0	0	0	1	0	9	9	9	25.921	234	234;234;234	1	2		0	6.1093	0	0	9	0	316820	0	0	316820	0	1				58	382	TRUE	400
KXJ15311.1	KXJ15311.1	5	3	3		1	5	3	3	3	5	0	0	2	3	0	0	2	3	0	0	2.7	1.6	1.6	274.88	2353	2353	1.6	2	3	0	82.166	1.6	2.7	0	0	2700800	1371800	1329000	0	0	5				59	80;318;371;499;550	False;True;True;True;False	83;334;389;522;573
KXJ15989.1;KXJ15968.1	KXJ15989.1;KXJ15968.1	1;1	1;1	1;1	;	2	1	1	1	1	0	0	0	1	0	0	0	1	0	0	0	12.6	12.6	12.6	10.614	95	95;206	1	1		0.0064935	5.7194	12.6	0	0	0	743140	743140	0	0	0	1				60	24	TRUE	24
KXJ15998.1	KXJ15998.1	5	5	3		1	5	5	3	4	4	5	4	4	4	5	4	2	2	3	2	20.5	20.5	13.8	35.788	341	341	1.47	10	9	0	116.49	17.3	17.3	20.5	17.3	72259000	4846200	3883000	34905000	28624000	18				61	207;280;289;609;657	True;True;True;True;True	216;294;304;634;683
KXJ16138.1;XP_015750174.1;XP_015765785.1;XP_002163780.1	KXJ16138.1;XP_015750174.1;XP_015765785.1;XP_002163780.1	2;1;1;1	2;1;1;1	2;1;1;1	;;;	4	2	2	2	1	2	0	0	1	2	0	0	1	2	0	0	5.8	5.8	5.8	59.677	554	554;267;284;545	1.5	2	2	0	21.966	3.8	5.8	0	0	1153700	971530	182190	0	0	5				62	251;508	True;True	261;531
KXJ16173.1	KXJ16173.1	3	3	3		1	3	3	3	3	3	3	3	3	3	3	3	3	3	3	3	5.3	5.3	5.3	68.658	625	625	1.5	6	6	0	31.479	5.3	5.3	5.3	5.3	32539000	3302400	3277200	12850000	13109000	12				63	228;265;348	True;True;True	238;277;366
KXJ16335.1	KXJ16335.1	1	1	1		1	1	1	1	1	1	1	1	1	1	1	1	1	1	1	1	5.8	5.8	5.8	65.246	625	625	1.5	2	2	0	175.18	5.8	5.8	5.8	5.8	6676900	719960	662380	2531200	2763400	4				64	219	TRUE	228
KXJ16395.1	KXJ16395.1	1	1	1		1	1	1	1	0	0	0	1	0	0	0	1	0	0	0	1	2.6	2.6	2.6	50.543	455	455	2		1	0.0035336	5.7959	0	0	0	2.6	2697300	0	0	0	2697300	1				65	4	TRUE	4
XP_001638010.1;KXJ16424.1	XP_001638010.1;KXJ16424.1	1;1	1;1	1;1	;	2	1	1	1	0	0	1	0	0	0	1	0	0	0	1	0	8.8	8.8	8.8	21.074	181	181;181	1	1		0	16.897	0	0	8.8	0	379520	0	0	379520	0	1				66	104	TRUE	108
KXJ16551.1;XP_015776612.1;XP_012562311.1;KXJ16528.1;XP_001636825.1	KXJ16551.1;XP_015776612.1;XP_012562311.1;KXJ16528.1;XP_001636825.1	2;2;1;1;1	2;2;1;1;1	2;2;1;1;1	;;;;	5	2	2	2	0	0	2	1	0	0	2	1	0	0	2	1	5.9	5.9	5.9	45.699	410	410;1498;175;784;864	1.33	2	1	0	76.44	0	0	5.9	3.2	5481100	0	0	3223100	2258000	3				67	46;662	True;True	47;688
XP_015761454.1;XP_015761453.1;XP_015761452.1;XP_001640937.1;KXJ16970.1	XP_015761454.1;XP_015761453.1;XP_015761452.1;XP_001640937.1;KXJ16970.1	1;1;1;1;1	1;1;1;1;1	1;1;1;1;1	;;;;	5	1	1	1	1	0	0	0	1	0	0	0	1	0	0	0	15.9	15.9	15.9	9.0784	82	82;82;82;82;82	1	1		0.0035088	5.7935	15.9	0	0	0	1406300	1406300	0	0	0	1				68	59	TRUE	61
KXJ16972.1	KXJ16972.1	1	1	1		1	1	1	1	0	0	1	1	0	0	1	1	0	0	1	1	3.4	3.4	3.4	52.206	470	470	1.5	1	1	0	6.8437	0	0	3.4	3.4	1701200	0	0	892910	808290	2				69	463	TRUE	486
KXJ16989.1	KXJ16989.1	6	3	3		1	6	3	3	6	5	0	0	3	3	0	0	3	3	0	0	19.8	10.3	10.3	59.119	556	556	1.5	3	3	0	58.68	19.8	16.5	0	0	15552000	8810900	6741400	0	0	6				70	0;147;196;225;287;603	True;False;False;True;False;True	0;154;205;234;302;628
XP_001635151.1;KXJ17110.1	XP_001635151.1;KXJ17110.1	1;1	1;1	1;1	;	2	1	1	1	0	1	0	0	0	1	0	0	0	1	0	0	0.6	0.6	0.6	211.79	1854	1854;2002	2		1	0	6.9649	0	0.6	0	0	0	0	0	0	0	1				71	540	TRUE	563
KXJ17154.1	KXJ17154.1	2	2	2		1	2	2	2	2	1	0	0	2	1	0	0	2	1	0	0	1.1	1.1	1.1	237.78	2115	2115	1.33	2	1	0	49.895	1.1	0.6	0	0	1381100	987030	394050	0	0	3				72	276;602	True;True	289;627
KXJ17178.1;XP_001625876.1	KXJ17178.1;XP_001625876.1	1;1	1;1	1;1	;	2	1	1	1	1	1	0	0	1	1	0	0	1	1	0	0	1.5	1.5	1.5	89.027	809	809;924	1.5	1	1	0	9.4301	1.5	1.5	0	0	57700	0	57700	0	0	2				73	331	TRUE	349
KXJ17204.1	KXJ17204.1	1	1	1		1	1	1	1	1	0	0	0	1	0	0	0	1	0	0	0	4.2	4.2	4.2	35.993	333	333	1	1		0	30.062	4.2	0	0	0	1123900	1123900	0	0	0	1				74	378	TRUE	396
KXJ17314.1;XP_001627485.1	KXJ17314.1;XP_001627485.1	1;1	1;1	1;1	;	2	1	1	1	1	0	0	0	1	0	0	0	1	0	0	0	3.2	3.2	3.2	51.263	463	463;710	1	1		0.0065147	5.721	3.2	0	0	0	424860	424860	0	0	0	1				75	635	TRUE	660
KXJ17379.1	KXJ17379.1	1	1	1		1	1	1	1	1	0	1	1	1	0	1	1	1	0	1	1	0.3	0.3	0.3	427.76	3661	3661	1.33	2	1	0	76.84	0.3	0	0.3	0.3	1523700	281960	0	601930	639810	2				76	542	TRUE	565
KXJ17385.1	KXJ17385.1	1	1	1		1	1	1	1	1	0	0	0	1	0	0	0	1	0	0	0	0.4	0.4	0.4	254.27	2239	2239	1	1		1	-2	0.4	0	0	0	839230	839230	0	0	0	1	+			77	451	TRUE	473
KXJ17388.1	KXJ17388.1	8	8	8		1	8	8	8	4	5	3	3	4	5	3	3	4	5	3	3	2.8	2.8	2.8	326.06	2825	2825	1.53	9	10	0	166.54	1.9	2.2	0.7	0.8	75613000	9032100	11269000	24644000	30668000	18				78	26;105;160;165;174;300;321;686	True;True;True;True;True;True;True;True	26;109;167;172;181;315;338;712
KXJ17395.1	KXJ17395.1	1	1	1		1	1	1	1	0	0	1	0	0	0	1	0	0	0	1	0	2.4	2.4	2.4	54.335	495	495	1	1		0.0091743	5.6708	0	0	2.4	0	605720	0	0	605720	0	0				79	437	TRUE	459
XP_001632230.1;KXJ17517.1	XP_001632230.1;KXJ17517.1	3;3	3;3	2;2	;	2	3	3	2	2	3	0	0	2	3	0	0	1	2	0	0	22	22	13.7	22.643	205	205;206	1.57	3	4	0	31.174	16.1	22	0	0	3572300	1533700	2038600	0	0	7				80	182;457;552	True;True;True	191;479;480;575
KXJ17648.1	KXJ17648.1	1	1	1		1	1	1	1	0	0	1	0	0	0	1	0	0	0	1	0	3.9	3.9	3.9	43.067	380	380	1	1		0	6.0704	0	0	3.9	0	2187200	0	0	2187200	0	1				81	427	TRUE	449
KXJ17722.1;KXJ17652.1	KXJ17722.1;KXJ17652.1	1;1	1;1	1;1	;	2	1	1	1	0	0	1	1	0	0	1	1	0	0	1	1	2.4	2.4	2.4	53.474	501	501;501	1.5	1	1	0	16.875	0	0	2.4	2.4	1455600	0	0	829740	625850	2				82	594	TRUE	617
KXJ17743.1	KXJ17743.1	1	1	1		1	1	1	1	1	0	1	1	1	0	1	1	1	0	1	1	5.6	5.6	5.6	20.328	177	177	1.33	2	1	0.004	5.9928	5.6	0	5.6	5.6	4272400	0	0	2349500	1922900	3				83	83	TRUE	86
KXJ18063.1	KXJ18063.1	1	1	1		1	1	1	1	1	1	0	0	1	1	0	0	1	1	0	0	4.1	4.1	4.1	34.736	315	315	1.5	1	1	0	17.825	4.1	4.1	0	0	1419500	748300	671230	0	0	2				84	87	TRUE	90
KXJ18449.1	KXJ18449.1	1	1	1		1	1	1	1	0	1	0	0	0	1	0	0	0	1	0	0	2	2	2	61.608	555	555	2		1	0.009009	5.6551	0	2	0	0	167640	0	167640	0	0	1				85	569	TRUE	592
XP_001625997.1;KXJ18462.1	XP_001625997.1;KXJ18462.1	1;1	1;1	1;1	;	2	1	1	1	1	0	0	0	1	0	0	0	1	0	0	0	3.4	3.4	3.4	40.139	351	351;356	1	1		0	7.4523	3.4	0	0	0	0	0	0	0	0	1				86	472	TRUE	495
KXJ18533.1	KXJ18533.1	1	1	1		1	1	1	1	0	0	1	0	0	0	1	0	0	0	1	0	2.7	2.7	2.7	51.511	447	447	1	1		1	-2	0	0	2.7	0	11577000	0	0	11577000	0	0	+			87	62	TRUE	64
KXJ18609.1	KXJ18609.1	1	1	1		1	1	1	1	1	1	1	1	1	1	1	1	1	1	1	1	6.2	6.2	6.2	24.756	224	224	1.5	2	2	0	23.373	6.2	6.2	6.2	6.2	10161000	461560	351720	4385500	4962100	4				88	25	TRUE	25
XP_001623935.1;KXJ18631.1	XP_001623935.1;KXJ18631.1	1;1	1;1	1;1	;	2	1	1	1	1	1	0	0	1	1	0	0	1	1	0	0	3.9	3.9	3.9	30.992	284	284;324	1.5	1	1	0	9.7815	3.9	3.9	0	0	3717500	2205300	1512200	0	0	2				89	341	TRUE	359
XP_001618421.1;XP_001642047.1;KXJ18820.1	XP_001618421.1;XP_001642047.1;KXJ18820.1	1;1;1	1;1;1	1;1;1	;;	3	1	1	1	1	1	0	0	1	1	0	0	1	1	0	0	11	11	11	15.04	136	136;166;166	1.5	1	1	0	9.8107	11	11	0	0	835070	426370	408700	0	0	2				90	68	TRUE	71
KXJ18872.1	KXJ18872.1	1	1	1		1	1	1	1	0	1	0	0	0	1	0	0	0	1	0	0	2.5	2.5	2.5	40.066	355	355	2		1	0.003861	5.8966	0	2.5	0	0	0	0	0	0	0	1				91	432	TRUE	454
KXJ19134.1	KXJ19134.1	1	1	1		1	1	1	1	0	0	1	0	0	0	1	0	0	0	1	0	3.1	3.1	3.1	55.913	510	510	1	1		0.0088757	5.648	0	0	3.1	0	339610	0	0	339610	0	1				92	377	TRUE	395
KXJ19217.1	KXJ19217.1	2	2	1		1	2	2	1	1	1	1	2	1	1	1	2	1	0	1	1	10.7	10.7	6.6	27.105	243	243	1.5	3	3	0	22.768	6.6	4.1	6.6	10.7	36230000	5095000	1594200	12205000	17337000	7				93	221;347	True;True	230;365
KXJ19340.1	KXJ19340.1	1	1	1		1	1	1	1	1	1	0	0	1	1	0	0	1	1	0	0	2.2	2.2	2.2	68.469	603	603	1.5	1	1	0	6.9501	2.2	2.2	0	0	1508500	973370	535170	0	0	2				94	535	TRUE	558
KXJ19432.1;XP_002156272.1	KXJ19432.1;XP_002156272.1	2;1	2;1	2;1	;	2	2	2	2	1	0	0	1	1	0	0	1	1	0	0	1	3.1	3.1	3.1	74.691	676	676;666	1.5	1	1	0	11.477	1.3	0	0	1.8	292900	0	0	0	292900	2				95	29;75	True;True	29;78
KXJ19579.1	KXJ19579.1	1	1	1		1	1	1	1	1	0	0	0	1	0	0	0	1	0	0	0	5.1	5.1	5.1	43.884	391	391	1	1		0.003367	5.7494	5.1	0	0	0	447950	447950	0	0	0	1				96	459	TRUE	482
KXJ19660.1;XP_015766061.1	KXJ19660.1;XP_015766061.1	1;1	1;1	1;1	;	2	1	1	1	0	1	0	0	0	1	0	0	0	1	0	0	3.2	3.2	3.2	31.074	279	279;299	2		1	0.0037736	5.8744	0	3.2	0	0	0	0	0	0	0	1				97	480	TRUE	503
KXJ19692.1	KXJ19692.1	1	1	1		1	1	1	1	1	0	0	0	1	0	0	0	1	0	0	0	2.2	2.2	2.2	62.918	555	555	1	1		1	-2	2.2	0	0	0	651160	651160	0	0	0	0	+			98	33	TRUE	33
KXJ20004.1	KXJ20004.1	1	1	1		1	1	1	1	0	1	1	1	0	1	1	1	0	1	1	1	4.3	4.3	4.3	62.723	586	586	1.6	2	3	0	14.756	0	4.3	4.3	4.3	2313800	0	83287	1180500	1050000	5				99	561	TRUE	584
KXJ20175.1	KXJ20175.1	1	1	1		1	1	1	1	0	0	0	1	0	0	0	1	0	0	0	1	2	2	2	108.51	988	988	2		1	1	-2	0	0	0	2	0	0	0	0	0	1	+			100	539	TRUE	562
KXJ20343.1	KXJ20343.1	9	9	6		1	9	9	6	6	9	0	0	6	9	0	0	5	6	0	0	6.5	6.5	5.2	194.51	1682	1682	1.62	6	10	0	241.71	4.6	6.5	0	0	6006600	2474200	3532400	0	0	17				101	8;99;117;135;177;311;349;490;618	True;True;True;True;True;True;True;True;True	8;102;122;140;185;326;367;513;643
KXJ20449.1	KXJ20449.1	1	1	1		1	1	1	1	1	1	0	0	1	1	0	0	1	1	0	0	3.1	3.1	3.1	53.534	480	480	1.5	1	1	0	8.6777	3.1	3.1	0	0	0	0	0	0	0	2				102	526	TRUE	549
KXJ20469.1	KXJ20469.1	1	1	1		1	1	1	1	1	1	0	0	1	1	0	0	1	1	0	0	3.1	3.1	3.1	35.486	324	324	1.5	1	1	0	6.3159	3.1	3.1	0	0	1061400	692670	368690	0	0	2				103	534	TRUE	557
KXJ20863.1;XP_012554675.1	KXJ20863.1;XP_012554675.1	2;1	2;1	1;0	;	2	2	2	1	2	1	0	0	2	1	0	0	1	1	0	0	4.2	4.2	2.1	88.985	803	803;800	1.33	2	1	0	65.966	4.2	2.1	0	0	875810	590220	285590	0	0	3				104	234;456	True;True	244;478
KXJ20934.1	KXJ20934.1	2	1	1		1	2	1	1	2	1	0	0	1	0	0	0	1	0	0	0	4.8	2.4	2.4	79.991	713	713	1	1		0	13.717	4.8	2.4	0	0	1376900	1376900	0	0	0	1				105	335;336	True;False	353;354
XP_015750991.1;XP_015750990.1;KXJ21168.1	XP_015750991.1;XP_015750990.1;KXJ21168.1	1;1;1	1;1;1	1;1;1	;;	3	1	1	1	1	1	0	0	1	1	0	0	1	1	0	0	8.3	8.3	8.3	14.045	121	121;121;135	1.5	1	1	0	6.9656	8.3	8.3	0	0	2641700	1750900	890860	0	0	2				106	169	TRUE	176
XP_001629773.1;XP_001629772.1;KXJ21194.1	XP_001629773.1;XP_001629772.1;KXJ21194.1	1;1;1	1;1;1	1;1;1	;;	3	1	1	1	1	0	0	0	1	0	0	0	1	0	0	0	12.7	12.7	12.7	17.494	166	166;455;767	1	1		0.0038462	5.8934	12.7	0	0	0	117050	117050	0	0	0	1				107	598	TRUE	622
KXJ21214.1	KXJ21214.1	1	1	1		1	1	1	1	0	0	1	1	0	0	1	1	0	0	1	1	1.9	1.9	1.9	66.212	594	594	1.5	1	1	0	6.3631	0	0	1.9	1.9	1977700	0	0	991560	986170	2				108	559	TRUE	582
XP_015750190.1;XP_015755552.1;XP_002156778.1;XP_001637780.1;KXJ21240.1	XP_015750190.1;XP_015755552.1;XP_002156778.1;XP_001637780.1;KXJ21240.1	1;1;1;1;1	1;1;1;1;1	1;1;1;1;1	;;;;	5	1	1	1	0	1	0	0	0	1	0	0	0	1	0	0	11.3	11.3	11.3	10.99	97	97;115;192;192;224	2		1	0.0035211	5.7952	0	11.3	0	0	0	0	0	0	0	1				109	379	TRUE	397
XP_015765121.1;XP_004209147.2;KXJ21331.1;XP_015765120.1;XP_001629535.1;XP_002158815.1;XP_001627119.1;KXJ26623.1;KXJ23623.1;XP_015752899.1;XP_001630599.1	XP_015765121.1;XP_004209147.2;KXJ21331.1;XP_015765120.1;XP_001629535.1	3;3;3;2;2;1;1;1;1;1;1	3;3;3;2;2;1;1;1;1;1;1	3;3;3;2;2;1;1;1;1;1;1	;;;;	11	3	3	3	1	2	0	0	1	2	0	0	1	2	0	0	20.4	20.4	20.4	21.145	191	191;191;191;191;191;192;192;192;192;193;194	1.67	1	2	0	16.92	5.2	15.2	0	0	1858900	940530	918370	0	0	3				110	70;493;685	True;True;True	73;516;711
XP_001638581.1;KXJ21637.1;XP_015764671.1;XP_001638669.1;XP_015764688.1;XP_012556685.1;KXJ07556.1;XP_001630554.1	XP_001638581.1;KXJ21637.1;XP_015764671.1;XP_001638669.1;XP_015764688.1;XP_012556685.1;KXJ07556.1	6;6;5;4;4;4;3;2	6;6;5;4;4;4;3;2	5;5;4;3;4;3;2;2	;;;;;;	8	6	6	5	4	4	5	6	4	4	5	6	3	3	5	5	44.3	44.3	32.9	16.837	149	149;263;149;140;194;1137;265;113	1.52	10	11	0	202.18	34.2	34.2	32.9	44.3	88670000	16005000	14563000	21995000	36107000	21				111	7;86;118;131;376;623	True;True;True;True;True;True	7;89;123;136;394;648
KXJ21685.1;XP_001630039.1;XP_015762522.1;XP_001628180.1;XP_001621293.1;XP_001619365.1;XP_001638723.1	KXJ21685.1;XP_001630039.1;XP_015762522.1	12;7;6;4;2;2;1	3;1;0;0;0;0;0	2;0;0;0;0;0;0	;;	7	12	3	2	11	10	1	2	2	3	0	0	1	2	0	0	46.3	12.5	9	41.815	376	376;376;274;377;90;117;64	1.67	3	6	0	194.35	43.4	38.6	4.3	9.8	90712000	24319000	66392000	0	0	10				112	66;101;116;150;249;258;296;298;323;505;558;606	False;False;False;True;False;False;False;False;True;True;False;False	68;69;104;105;121;157;259;268;269;270;311;312;313;340;341;528;581;631
KXJ21884.1;XP_001633389.1	KXJ21884.1;XP_001633389.1	3;2	3;2	3;2	;	2	3	3	3	1	0	3	3	1	0	3	3	1	0	3	3	8.1	8.1	8.1	51.509	456	456;399	1.43	4	3	0	52.162	2.6	0	8.1	8.1	7533300	347180	0	3602200	3583900	6				113	269;333;361	True;True;True	281;351;379
KXJ21998.1	KXJ21998.1	1	1	1		1	1	1	1	0	0	0	1	0	0	0	1	0	0	0	1	4.1	4.1	4.1	66.81	588	588	2		1	0	7.351	0	0	0	4.1	347610	0	0	0	347610	1				114	144	TRUE	151
KXJ22110.1	KXJ22110.1	1	1	1		1	1	1	1	1	1	0	0	1	1	0	0	1	1	0	0	8.5	8.5	8.5	17.559	153	153	1.5	1	1	0	6.0673	8.5	8.5	0	0	2094000	1596800	497200	0	0	1				115	401	TRUE	420
XP_015764963.1;XP_002155452.1;XP_001628750.1;KXJ22117.1	XP_015764963.1;XP_002155452.1;XP_001628750.1;KXJ22117.1	2;2;2;2	2;2;2;2	2;2;2;2	;;;	4	2	2	2	2	0	0	0	2	0	0	0	2	0	0	0	12.3	12.3	12.3	23.632	212	212;212;212;212	1	2		0	13.799	12.3	0	0	0	1651700	1651700	0	0	0	2				116	199;369	True;True	208;387
KXJ22150.1	KXJ22150.1	3	3	2		1	3	3	2	0	1	3	2	0	1	3	2	0	0	2	1	23.9	23.9	17.8	26.897	247	247	1.44	5	4	0	23.165	0	6.1	23.9	12.1	41913000	0	1261100	24879000	15773000	9				117	157;565;658	True;True;True	164;588;684
XP_001628676.1;XP_001623355.1;KXJ26241.1;KXJ22340.1;XP_001637624.1;KXJ22367.1;XP_001640566.1;XP_001624503.1;KXJ24363.1;XP_001624647.1	XP_001628676.1;XP_001623355.1;KXJ26241.1;KXJ22340.1;XP_001637624.1;KXJ22367.1;XP_001640566.1;XP_001624503.1;KXJ24363.1;XP_001624647.1	1;1;1;1;1;1;1;1;1;1	1;1;1;1;1;1;1;1;1;1	1;1;1;1;1;1;1;1;1;1	;;;;;;;;;	10	1	1	1	1	1	1	1	1	1	1	1	1	1	1	1	28.6	28.6	28.6	6.1943	56	56;77;128;136;147;156;157;229;294;533	1.5	2	2	0	107.81	28.6	28.6	28.6	28.6	13387000	3858700	3706500	1892600	3928800	4				118	578	TRUE	601
XP_015771589.1;XP_001641794.1;XP_001631263.1;KXJ22426.1	XP_015771589.1;XP_001641794.1;XP_001631263.1;KXJ22426.1	1;1;1;1	1;1;1;1	1;1;1;1	;;;	4	1	1	1	0	1	0	0	0	1	0	0	0	1	0	0	7.7	7.7	7.7	15.911	143	143;143;143;143	2		1	0.003876	5.9094	0	7.7	0	0	0	0	0	0	0	1				119	605	TRUE	630
KXJ22794.1;XP_001630757.1	KXJ22794.1;XP_001630757.1	4;2	4;2	3;1	;	2	4	4	3	0	1	3	3	0	1	3	3	0	0	2	3	15.5	15.5	11.5	28.57	252	252;251	1.57	3	4	0	42.033	0	4	9.9	11.5	11309000	0	789530	6458500	4060600	7				120	125;353;381;679	True;True;True;True	130;371;399;705
KXJ23003.1	KXJ23003.1	1	1	1		1	1	1	1	1	1	1	1	1	1	1	1	1	1	1	1	9.9	9.9	9.9	23.226	203	203	1.6	2	3	0	16.348	9.9	9.9	9.9	9.9	6276700	536750	342390	1632600	3765000	5				121	286	TRUE	301
KXJ23067.1	KXJ23067.1	2	1	1		1	2	1	1	2	2	0	0	1	1	0	0	1	1	0	0	16.7	9.6	9.6	17.223	156	156	1.6	2	3	0	136.74	16.7	16.7	0	0	18830000	7187800	11642000	0	0	5				122	35;523	True;False	35;36;546
XP_015775271.1;KXJ23071.1	XP_015775271.1;KXJ23071.1	1;1	1;1	1;1	;	2	1	1	1	1	0	0	1	1	0	0	1	1	0	0	1	4.7	4.7	4.7	31.018	274	274;625	1.5	1	1	0	5.9995	4.7	0	0	4.7	373620	258750	0	0	114880	2				123	666	TRUE	692
KXJ23155.1	KXJ23155.1	2	2	2		1	2	2	2	2	0	0	0	2	0	0	0	2	0	0	0	4.8	4.8	4.8	68.568	621	621	1	3		0	13.14	4.8	0	0	0	1093100	1093100	0	0	0	3				124	509;631	True;True	532;656
KXJ23157.1	KXJ23157.1	1	1	1		1	1	1	1	0	0	0	1	0	0	0	1	0	0	0	1	1.8	1.8	1.8	102.93	914	914	2		1	0.0066445	5.734	0	0	0	1.8	0	0	0	0	0	1				125	548	TRUE	571
KXJ23182.1;XP_002161860.1;KXJ14675.1;XP_015747467.1;XP_015747460.1;XP_015747453.1;XP_015747447.1;XP_015747441.1;KXJ11484.1;XP_001634953.1;XP_001632008.1;XP_001628797.1;XP_002161913.1;XP_001628021.1;XP_001628022.1;XP_015761439.1;XP_001628036.1;XP_002160315.2;KXJ17789.1;XP_015749798.1;XP_015750321.1;XP_012567193.1;XP_001636043.1;XP_015757049.1;KXJ19229.1;CON__ENSEMBL:ENSBTAP00000025008;XP_015775985…	KXJ23182.1;XP_002161860.1;KXJ14675.1;XP_015747467.1;XP_015747460.1;XP_015747453.1;XP_015747447.1;XP_015747441.1;KXJ11484.1;XP_001634953.1;XP_001632008.1;XP_001628797.1;XP_002161913.1;XP_001628021.1;XP_001628022.1	14;13;13;12;12;12;12;12;12;11;11;10;8;8;7;6;5;5;5;3;3;3;3;2;2;2;1;1;1	14;13;13;12;12;12;12;12;12;11;11;10;8;8;7;6;5;5;5;3;3;3;3;2;2;2;1;1;1	14;13;13;12;12;12;12;12;12;11;11;10;8;8;7;6;5;5;5;3;3;3;3;2;2;2;1;1;1	;;;;;;;;;;;;;;	29	14	14	14	13	14	0	0	13	14	0	0	13	14	0	0	45.4	45.4	45.4	50.049	447	447;447;448;446;446;447;447;447;447;442;446;356;444;446;300;390;249;447;450;111;188;440;449;353;414;536;319;415;446	1.53	18	20	0	323.31	43.4	45.4	0	0	158960000	99789000	59174000	0	0	38				126	31;55;129;156;180;191;224;282;285;290;322;388;487;676	True;True;True;True;True;True;True;True;True;True;True;True;True;True	31;57;134;163;188;189;200;233;296;300;305;339;406;407;510;702
XP_001626336.1;XP_001626337.1;XP_015758123.1;XP_015758122.1;XP_015758121.1;XP_001641325.1;XP_015758120.1;XP_015758119.1;XP_015758117.1;KXJ23248.1	XP_001626336.1;XP_001626337.1;XP_015758123.1;XP_015758122.1;XP_015758121.1;XP_001641325.1;XP_015758120.1;XP_015758119.1;XP_015758117.1;KXJ23248.1	2;2;2;2;2;2;2;2;2;2	2;2;2;2;2;2;2;2;2;2	1;1;1;1;1;1;1;1;1;1	;;;;;;;;;	10	2	2	1	2	2	0	0	2	2	0	0	1	1	0	0	7.7	7.7	3.3	44.179	391	391;683;704;704;704;708;718;718;718;969	1.5	2	2	0	49.441	7.7	7.7	0	0	2192300	1605200	587070	0	0	4				127	336;571	True;True	354;594
KXJ23411.1	KXJ23411.1	2	1	1		1	2	1	1	0	0	2	2	0	0	1	1	0	0	1	1	3.9	2.5	2.5	99.563	874	874	1.5	1	1	0	6.6332	0	0	3.9	3.9	2428600	0	0	1310600	1118000	2				128	340;659	False;True	358;685
XP_015753844.1;XP_015753843.1;KXJ23630.1;XP_015753842.1	XP_015753844.1;XP_015753843.1;KXJ23630.1;XP_015753842.1	1;1;1;1	1;1;1;1	1;1;1;1	;;;	4	1	1	1	1	0	0	0	1	0	0	0	1	0	0	0	10.8	10.8	10.8	14.792	130	130;130;130;160	1	1		0	8.3174	10.8	0	0	0	0	0	0	0	0	1				129	255	TRUE	265
XP_001640445.1;KXJ23647.1	XP_001640445.1;KXJ23647.1	1;1	1;1	1;1	;	2	1	1	1	1	1	0	0	1	1	0	0	1	1	0	0	7.4	7.4	7.4	21.572	188	188;188	1.5	1	1	0	17.562	7.4	7.4	0	0	1904500	965060	939430	0	0	2				130	40	TRUE	41
KXJ24052.1	KXJ24052.1	1	1	1		1	1	1	1	0	0	0	1	0	0	0	1	0	0	0	1	0.9	0.9	0.9	143.03	1241	1241	2		1	1	-2	0	0	0	0.9	713280	0	0	0	713280	0	+			131	434	TRUE	456
KXJ24105.1	KXJ24105.1	1	1	1		1	1	1	1	0	0	1	0	0	0	1	0	0	0	1	0	0.4	0.4	0.4	276.7	2440	2440	1	1		0.0035842	5.8154	0	0	0.4	0	0	0	0	0	0	1				132	327	TRUE	345
KXJ24218.1	KXJ24218.1	1	1	1		1	1	1	1	0	0	1	1	0	0	1	1	0	0	1	1	4.4	4.4	4.4	62.793	547	547	1.5	1	1	0	6.5515	0	0	4.4	4.4	4851600	0	0	2692700	2158900	2				133	372	TRUE	390
KXJ24270.1	KXJ24270.1	1	1	1		1	1	1	1	1	1	0	0	1	1	0	0	1	1	0	0	4.8	4.8	4.8	35.706	313	313	1.5	1	1	1	-2	4.8	4.8	0	0	1716600	1027900	688610	0	0	2	+			134	392	TRUE	411
KXJ24516.1	KXJ24516.1	1	1	1		1	1	1	1	0	0	1	0	0	0	1	0	0	0	1	0	0.8	0.8	0.8	260.6	2391	2391	1	1		0.0035587	5.8105	0	0	0.8	0	143940	0	0	143940	0	1				135	268	TRUE	280
XP_001629932.1;XP_001621991.1;KXJ24617.1	XP_001629932.1;XP_001621991.1;KXJ24617.1	1;1;1	1;1;1	1;1;1	;;	3	1	1	1	0	1	0	0	0	1	0	0	0	1	0	0	1.1	1.1	1.1	105.42	1005	1005;1005;1092	2		1	0.0039526	5.9877	0	1.1	0	0	0	0	0	0	0	1				136	53	TRUE	55
KXJ24816.1	KXJ24816.1	1	1	1		1	1	1	1	0	0	1	0	0	0	1	0	0	0	1	0	1.7	1.7	1.7	71.243	643	643	1	1		0.0092025	5.6711	0	0	1.7	0	306430	0	0	306430	0	1				137	672	TRUE	698
KXJ24825.1;XP_001638835.1	KXJ24825.1;XP_001638835.1	2;1	2;1	2;1	;	2	2	2	2	0	0	2	0	0	0	2	0	0	0	2	0	9.5	9.5	9.5	34.468	325	325;326	1	2		0	11.835	0	0	9.5	0	88490	0	0	88490	0	2				138	208;235	True;True	217;245
XP_012561786.1;XP_002159099.2;XP_001636525.1;XP_015754167.1;XP_015754160.1;XP_001621980.1;KXJ24966.1;XP_002167051.2	XP_012561786.1;XP_002159099.2;XP_001636525.1;XP_015754167.1;XP_015754160.1;XP_001621980.1;KXJ24966.1;XP_002167051.2	1;1;1;1;1;1;1;1	1;1;1;1;1;1;1;1	1;1;1;1;1;1;1;1	;;;;;;;	8	1	1	1	1	1	0	0	1	1	0	0	1	1	0	0	7.1	7.1	7.1	17.49	155	155;176;176;199;208;209;210;224	1.5	1	1	0	6.415	7.1	7.1	0	0	5197100	2024000	3173100	0	0	2				139	370	TRUE	388
KXJ25001.1	KXJ25001.1	1	1	1		1	1	1	1	1	1	0	0	1	1	0	0	1	1	0	0	12	12	12	13.232	125	125	1.5	1	1	0	6.4769	12	12	0	0	352380	181860	170520	0	0	2				140	557	TRUE	580
KXJ25044.1;XP_001641299.1;XP_012559373.1	KXJ25044.1;XP_001641299.1;XP_012559373.1	2;1;1	2;1;1	2;1;1	;;	3	2	2	2	2	1	1	2	2	1	1	2	2	1	1	2	6.4	6.4	6.4	40.8	358	358;188;354	1.5	3	3	0	13.895	6.4	2	2	6.4	24209000	7956800	2384700	3810800	10057000	6				141	596;627	True;True	619;652
KXJ25072.1;XP_001635254.1;XP_001635253.1	KXJ25072.1;XP_001635254.1;XP_001635253.1	2;1;1	2;1;1	1;1;1	;;	3	2	2	1	2	2	0	0	2	2	0	0	1	1	0	0	7.4	7.4	3.3	44.205	392	392;348;371	1.5	2	2	0	23.597	7.4	7.4	0	0	8854400	5072000	3782400	0	0	4				142	113;595	True;True	117;618
KXJ25141.1	KXJ25141.1	1	1	1		1	1	1	1	0	0	0	1	0	0	0	1	0	0	0	1	10.7	10.7	10.7	16.629	150	150	2		1	1	-2	0	0	0	10.7	0	0	0	0	0	1	+			143	97	TRUE	100
KXJ25305.1	KXJ25305.1	1	1	1		1	1	1	1	1	1	0	0	1	1	0	0	1	1	0	0	2.8	2.8	2.8	49.04	436	436	1.5	1	1	0	9.1969	2.8	2.8	0	0	6147100	2888000	3259100	0	0	2				144	82	TRUE	85
XP_002157524.1;KXJ25384.1	XP_002157524.1;KXJ25384.1	2;2	1;1	1;1	;	2	2	1	1	2	2	0	0	1	1	0	0	1	1	0	0	3.2	1.7	1.7	94.265	825	825;872	1.5	1	1	0	9.3027	3.2	3.2	0	0	1795400	1135500	659890	0	0	2				145	163;229	False;True	170;239
KXJ25385.1	KXJ25385.1	1	1	1		1	1	1	1	1	1	0	0	1	1	0	0	1	1	0	0	4.1	4.1	4.1	41.686	369	369	1.5	2	2	0	11.201	4.1	4.1	0	0	4418500	2320700	2097800	0	0	4				146	403	TRUE	423;424
KXJ25507.1;XP_001641441.1	KXJ25507.1;XP_001641441.1	1;1	1;1	1;1	;	2	1	1	1	1	1	0	0	1	1	0	0	1	1	0	0	12.9	12.9	12.9	13.314	116	116;126	1.5	1	1	0	6.8851	12.9	12.9	0	0	859730	475400	384330	0	0	2				147	90	TRUE	93
KXJ28180.1;KXJ25522.1;XP_001617726.1;XP_001634837.1;XP_002156446.1;XP_001636830.1	KXJ28180.1;KXJ25522.1;XP_001617726.1;XP_001634837.1;XP_002156446.1;XP_001636830.1	2;2;1;1;1;1	2;2;1;1;1;1	2;2;1;1;1;1	;;;;;	6	2	2	2	1	2	0	0	1	2	0	0	1	2	0	0	16.4	16.4	16.4	19.314	171	171;179;133;146;170;172	1.67	2	4	0	181.97	10.5	16.4	0	0	7127400	3756900	3370500	0	0	6				148	48;130	True;True	49;50;135
KXJ25711.1	KXJ25711.1	1	1	1		1	1	1	1	1	0	0	1	1	0	0	1	1	0	0	1	7.8	7.8	7.8	22.903	205	205	1.5	1	1	0.0035461	5.8032	7.8	0	0	7.8	649010	267460	0	0	381550	1				149	187	TRUE	196
KXJ25786.1	KXJ25786.1	1	1	1		1	1	1	1	1	1	1	0	1	1	1	0	1	1	1	0	5.1	5.1	5.1	35.942	332	332	1.33	2	1	0	48.344	5.1	5.1	5.1	0	3052600	713650	2009400	329530	0	3				150	646	TRUE	672
KXJ25863.1;XP_001641738.1;XP_001620649.1;XP_001630169.1;KXJ20472.1	KXJ25863.1;XP_001641738.1	3;2;1;1;1	3;2;1;1;1	2;1;1;1;1	;	5	3	3	2	2	1	3	3	2	1	3	3	1	1	2	2	9.3	9.3	5.6	52.615	486	486;455;363;449;450	1.44	5	4	0	240.07	7.2	3.5	9.3	9.3	9101500	1541300	530990	3405800	3623500	9				151	151;257;601	True;True;True	158;267;626
KXJ25933.1	KXJ25933.1	1	1	1		1	1	1	1	0	1	0	0	0	1	0	0	0	1	0	0	10.4	10.4	10.4	21.798	202	202	2		1	0	30.317	0	10.4	0	0	298710	0	298710	0	0	1				152	639	TRUE	665
KXJ26119.1	KXJ26119.1	1	1	1		1	1	1	1	0	1	1	1	0	1	1	1	0	1	1	1	1.5	1.5	1.5	84.766	728	728	1.67	1	2	0	6.5125	0	1.5	1.5	1.5	9723600	0	2189300	3984600	3549700	3				153	279	TRUE	293
KXJ26276.1	KXJ26276.1	1	1	1		1	1	1	1	1	1	0	0	1	1	0	0	1	1	0	0	2.5	2.5	2.5	53.98	482	482	1.5	1	1	0	23.385	2.5	2.5	0	0	3016000	1814600	1201500	0	0	2				154	216	TRUE	225
KXJ26372.1;XP_001622641.1	KXJ26372.1;XP_001622641.1	2;1	2;1	2;1	;	2	2	2	2	1	2	0	0	1	2	0	0	1	2	0	0	8.8	8.8	8.8	31.081	272	272;321	1.67	1	2	0	37.422	4.4	8.8	0	0	1694500	355760	1338700	0	0	3				155	498;555	True;True	521;578
KXJ26463.1	KXJ26463.1	1	1	1		1	1	1	1	1	0	0	0	1	0	0	0	1	0	0	0	4.3	4.3	4.3	36.969	348	348	1	1		0	6.7349	4.3	0	0	0	245240	245240	0	0	0	1				156	579	TRUE	602
KXJ26481.1;XP_001641690.1;XP_002163470.1;XP_002163322.2	KXJ26481.1;XP_001641690.1	9;6;1;1	9;6;1;1	6;3;0;0	;	4	9	9	6	4	5	9	8	4	5	9	8	2	3	6	5	21	21	14.5	98.294	892	892;474;460;460	1.46	21	18	0	253.08	9.4	9.2	21	19.5	108300000	4057500	3507900	54673000	46060000	40				157	175;230;263;278;283;356;465;504;612	True;True;True;True;True;True;True;True;True	182;183;240;275;291;292;297;298;374;488;527;637
KXJ26503.1;XP_001633827.1	KXJ26503.1;XP_001633827.1	2;1	2;1	2;1	;	2	2	2	2	2	2	0	0	2	2	0	0	2	2	0	0	5.2	5.2	5.2	58.392	517	517;519	1.5	2	2	0	114.03	5.2	5.2	0	0	5245900	3761000	1484900	0	0	4				158	351;664	True;True	369;690
KXJ26523.1;XP_001641806.1	KXJ26523.1	5;1	5;1	5;1		2	5	5	5	1	0	4	4	1	0	4	4	1	0	4	4	13.7	13.7	13.7	45.992	417	417;430	1.44	5	4	0	98.741	3.1	0	11.3	12	14824000	386010	0	6607900	7830200	8				159	197;198;215;611;669	True;True;True;True;True	206;207;224;636;695
KXJ26569.1	KXJ26569.1	10	10	7		1	10	10	7	8	9	0	0	8	9	0	0	5	6	0	0	6.8	6.8	5	223.03	1944	1944	1.55	9	11	0	323.31	5.7	6	0	0	45052000	24094000	20958000	0	0	18				160	21;94;154;171;267;364;467;502;568;608	True;True;True;True;True;True;True;True;True;True	21;97;161;178;279;382;490;525;591;633
KXJ26577.1	KXJ26577.1	4	4	4		1	4	4	4	2	4	0	0	2	4	0	0	2	4	0	0	2.5	2.5	2.5	227.91	1966	1966	1.67	2	4	0	290.28	1.4	2.5	0	0	4977300	2095700	2881600	0	0	6				161	110;153;161;284	True;True;True;True	114;160;168;299
KXJ26605.1	KXJ26605.1	1	1	1		1	1	1	1	0	1	0	0	0	1	0	0	0	1	0	0	1.9	1.9	1.9	59.793	535	535	2		1	1	-2	0	1.9	0	0	98432	0	98432	0	0	0	+			162	440	TRUE	462
KXJ26610.1	KXJ26610.1	11	1	1		1	11	1	1	11	9	1	2	1	1	0	0	1	1	0	0	45.2	7.4	7.4	41.634	376	376	1.5	1	1	0	6.257	45.2	37.5	4.3	9.8	3374000	2495700	878270	0	0	2				163	65;101;116;249;258;296;298;506;558;592;606	True;False;False;False;False;False;False;False;False;False;False	67;104;105;121;259;268;269;270;311;312;313;529;581;615;631
XP_015762535.1;XP_015762534.1;KXJ26617.1	XP_015762535.1;XP_015762534.1;KXJ26617.1	1;1;1	1;1;1	1;1;1	;;	3	1	1	1	0	1	0	0	0	1	0	0	0	1	0	0	5.8	5.8	5.8	22.311	191	191;191;192	2		1	0.0064103	5.7131	0	5.8	0	0	311930	0	311930	0	0	1				164	517	TRUE	540
KXJ26629.1	KXJ26629.1	1	1	1		1	1	1	1	0	0	1	1	0	0	1	1	0	0	1	1	3.3	3.3	3.3	68.33	637	637	1.67	1	2	0	103.58	0	0	3.3	3.3	3649700	0	0	1849400	1800400	3				165	375	TRUE	393
KXJ26714.1	KXJ26714.1	1	1	1		1	1	1	1	1	1	0	0	1	1	0	0	1	1	0	0	6.1	6.1	6.1	42.282	363	363	1.5	1	1	0	6.0673	6.1	6.1	0	0	2510800	1469200	1041600	0	0	2				166	478	TRUE	501
KXJ26776.1	KXJ26776.1	1	1	1		1	1	1	1	1	1	1	0	1	1	1	0	1	1	1	0	3.6	3.6	3.6	34.711	306	306	1.33	2	1	0	6.0366	3.6	3.6	3.6	0	4860600	2494500	1933800	432340	0	3				167	423	TRUE	445
KXJ26940.1	KXJ26940.1	1	1	1		1	1	1	1	0	0	1	0	0	0	1	0	0	0	1	0	0.3	0.3	0.3	477.59	4367	4367	1	1		0	6.5704	0	0	0.3	0	2882500	0	0	2882500	0	1				168	192	TRUE	201
XP_015760891.1;XP_001625271.1;KXJ27094.1;XP_015747906.1;XP_002159779.3	XP_015760891.1;XP_001625271.1;KXJ27094.1;XP_015747906.1;XP_002159779.3	2;2;2;1;1	2;2;2;1;1	2;2;2;1;1	;;;;	5	2	2	2	1	2	0	0	1	2	0	0	1	2	0	0	11.5	11.5	11.5	24.411	218	218;218;218;79;218	1.67	1	2	0	13.228	5.5	11.5	0	0	1835500	522160	1313300	0	0	3				169	210;243	True;True	219;253
KXJ27212.1	KXJ27212.1	1	1	1		1	1	1	1	1	0	0	0	1	0	0	0	1	0	0	0	2.4	2.4	2.4	55.746	494	494	1	1		0.0039062	5.9271	2.4	0	0	0	416330	416330	0	0	0	1				170	674	TRUE	700
XP_015780439.1;KXJ27345.1	XP_015780439.1;KXJ27345.1	1;1	1;1	1;1	;	2	1	1	1	1	0	0	0	1	0	0	0	1	0	0	0	16.7	16.7	16.7	13.267	120	120;124	1	1		0.003937	5.9795	16.7	0	0	0	789920	789920	0	0	0	1				171	667	TRUE	693
KXJ27585.1	KXJ27585.1	1	1	1		1	1	1	1	0	1	0	0	0	1	0	0	0	1	0	0	3.3	3.3	3.3	46.64	427	427	2		1	0	17.146	0	3.3	0	0	808560	0	808560	0	0	1				172	93	TRUE	96
XP_001626294.1;KXJ27640.1;XP_015773034.1;XP_015753538.1	XP_001626294.1;KXJ27640.1;XP_015773034.1;XP_015753538.1	1;1;1;1	1;1;1;1	1;1;1;1	;;;	4	1	1	1	1	1	0	0	1	1	0	0	1	1	0	0	3.8	3.8	3.8	34.215	313	313;313;317;317	1.5	1	1	0	6.8297	3.8	3.8	0	0	1658700	942410	716330	0	0	2				173	590	TRUE	613
KXJ27694.1	KXJ27694.1	1	1	1		1	1	1	1	1	1	0	0	1	1	0	0	1	1	0	0	7.9	7.9	7.9	21.061	178	178	1.5	1	1	0	13.383	7.9	7.9	0	0	671370	314130	357250	0	0	2				174	250	TRUE	260
KXJ27698.1	KXJ27698.1	1	1	1		1	1	1	1	1	1	0	0	1	1	0	0	1	1	0	0	1.8	1.8	1.8	69.39	627	627	1.5	1	1	0.0036765	5.8376	1.8	1.8	0	0	1075600	500040	575540	0	0	2				175	237	TRUE	247
KXJ27719.1	KXJ27719.1	1	1	1		1	1	1	1	1	1	0	0	1	1	0	0	1	1	0	0	2.9	2.9	2.9	59.807	559	559	1.5	1	1	0	30.446	2.9	2.9	0	0	1152400	652170	500270	0	0	2				176	277	TRUE	290
XP_015771847.1;KXJ27725.1	XP_015771847.1;KXJ27725.1	1;1	1;1	1;1	;	2	1	1	1	1	0	1	1	1	0	1	1	1	0	1	1	6.8	6.8	6.8	31.907	292	292;334	1.33	2	1	0	15.712	6.8	0	6.8	6.8	629830	199230	0	175270	255330	3				177	111	TRUE	115
KXJ27741.1	KXJ27741.1	1	1	1		1	1	1	1	1	1	0	0	1	1	0	0	1	1	0	0	7.8	7.8	7.8	21.23	180	180	1.5	2	2	0	12.756	7.8	7.8	0	0	7862600	4237200	3625400	0	0	4				178	81	TRUE	84
KXJ27908.1;KXJ05482.1;XP_001621058.1;XP_015748896.1;KXJ06316.1	KXJ27908.1	5;2;1;1;1	5;2;1;1;1	2;1;0;0;1		5	5	5	2	4	3	4	4	4	3	4	4	2	0	2	2	19.4	19.4	10.6	38.605	360	360;369;81;285;392	1.46	13	11	0	65.363	17.2	8.9	17.2	17.2	153720000	13009000	4226600	71868000	64614000	25				179	28;227;262;402;661	True;True;True;True;True	28;236;237;274;421;422;687
KXJ27958.1;XP_001639635.1;XP_015756670.1;XP_015756664.1;XP_002159500.2;XP_001639636.1;XP_015756659.1	KXJ27958.1;XP_001639635.1;XP_015756670.1;XP_015756664.1;XP_002159500.2;XP_001639636.1;XP_015756659.1	2;1;1;1;1;1;1	2;1;1;1;1;1;1	2;1;1;1;1;1;1	;;;;;;	7	2	2	2	2	2	0	0	2	2	0	0	2	2	0	0	7	7	7	42.697	372	372;190;191;191;191;191;221	1.5	2	2	0	49.157	7	7	0	0	2625600	1590800	1034800	0	0	4				180	373;458	True;True	391;481
KXJ28016.1;XP_001634505.1	KXJ28016.1;XP_001634505.1	2;1	2;1	2;1	;	2	2	2	2	2	2	0	0	2	2	0	0	2	2	0	0	7.5	7.5	7.5	37.824	334	334;198	1.5	2	2	0	13.509	7.5	7.5	0	0	11803000	6192400	5610500	0	0	4				181	37;293	True;True	38;308
KXJ28062.1	KXJ28062.1	1	1	1		1	1	1	1	1	1	0	0	1	1	0	0	1	1	0	0	3.3	3.3	3.3	41.475	363	363	1.5	1	1	0	7.041	3.3	3.3	0	0	1276900	698660	578220	0	0	2				182	564	TRUE	587
KXJ28132.1	KXJ28132.1	1	1	1		1	1	1	1	0	0	0	1	0	0	0	1	0	0	0	1	5	5	5	24.752	221	221	2		1	0.0063898	5.7121	0	0	0	5	0	0	0	0	0	1				183	389	TRUE	408
KXJ28230.1;XP_015753981.1	KXJ28230.1;XP_015753981.1	1;1	1;1	1;1	;	2	1	1	1	1	1	0	0	1	1	0	0	1	1	0	0	1.7	1.7	1.7	71.205	649	649;659	1.5	1	1	0	8.0892	1.7	1.7	0	0	1460800	701310	759480	0	0	2				184	485	TRUE	508
KXJ28286.1	KXJ28286.1	1	1	1		1	1	1	1	0	0	1	0	0	0	1	0	0	0	1	0	2.4	2.4	2.4	49.679	461	461	1	1		0.0034965	5.7855	0	0	2.4	0	424210	0	0	424210	0	1				185	665	TRUE	691
KXJ28298.1	KXJ28298.1	2	2	2		1	2	2	2	2	2	0	0	2	2	0	0	2	2	0	0	13.4	13.4	13.4	19.104	172	172	1.5	2	2	0	12.181	13.4	13.4	0	0	6721100	3781200	2939900	0	0	5				186	89;266	True;True	92;278
KXJ28429.1;XP_001641722.1	KXJ28429.1;XP_001641722.1	1;1	1;1	1;1	;	2	1	1	1	1	0	0	0	1	0	0	0	1	0	0	0	4.4	4.4	4.4	51.474	479	479;511	1	1		0	6.1832	4.4	0	0	0	288030	288030	0	0	0	1				187	469	TRUE	492
KXJ28479.1;KXJ13879.1;XP_015776108.1	KXJ28479.1;KXJ13879.1	6;3;1	3;1;1	3;1;1	;	3	6	3	3	3	3	6	5	1	1	3	2	1	1	3	2	17.8	9.9	9.9	47.728	433	433;585;330	1.44	5	4	0	127.41	9.9	9.2	17.8	15.2	91564000	5821100	892750	52464000	32386000	10				188	195;263;278;355;581;612	True;False;False;True;True;False	204;275;291;292;373;604;637
KXJ28576.1	KXJ28576.1	1	1	1		1	1	1	1	1	1	0	0	1	1	0	0	1	1	0	0	3.7	3.7	3.7	46.295	406	406	1.5	1	1	0	23.421	3.7	3.7	0	0	1471600	870310	601280	0	0	2				189	622	TRUE	647
KXJ28619.1;XP_001640099.1	KXJ28619.1	5;2	5;2	5;2		2	5	5	5	4	4	0	0	4	4	0	0	4	4	0	0	5.5	5.5	5.5	130.65	1181	1181;920	1.5	4	4	0	32.411	4.4	4.7	0	0	7597200	3223800	4373300	0	0	8				190	274;288;338;482;614	True;True;True;True;True	286;303;356;505;639
KXJ28718.1	KXJ28718.1	1	1	1		1	1	1	1	0	0	0	1	0	0	0	1	0	0	0	1	2.4	2.4	2.4	70.951	623	623	2		1	1	-2	0	0	0	2.4	258140	0	0	0	258140	2	+			191	447	TRUE	469
KXJ28808.1;XP_001629293.1	KXJ28808.1	4;1	4;1	4;1		2	4	4	4	4	4	0	0	4	4	0	0	4	4	0	0	22.7	22.7	22.7	27.673	242	242;242	1.5	4	4	0	323.31	22.7	22.7	0	0	37368000	20974000	16394000	0	0	8				192	367;511;516;543	True;True;True;True	385;534;539;566
KXJ28903.1	KXJ28903.1	1	1	1		1	1	1	1	0	0	1	0	0	0	1	0	0	0	1	0	2.4	2.4	2.4	74.758	664	664	1	1		1	-2	0	0	2.4	0	0	0	0	0	0	1	+			193	313	TRUE	328
KXJ29012.1;XP_015748476.1;XP_012553712.1	KXJ29012.1	9;2;2	9;2;2	2;0;0		3	9	9	2	9	6	0	0	9	6	0	0	2	2	0	0	8.1	8.1	1.5	191.32	1674	1674;665;1684	1.4	9	6	0	149.68	8.1	6	0	0	9839600	6586100	3253600	0	0	16				194	41;271;315;357;479;483;514;582;638	True;True;True;True;True;True;True;True;True	42;283;330;375;502;506;537;605;664
KXJ29028.1	KXJ29028.1	1	1	1		1	1	1	1	0	0	1	0	0	0	1	0	0	0	1	0	3.1	3.1	3.1	32.865	292	292	1	1		0.0063694	5.7117	0	0	3.1	0	0	0	0	0	0	1				195	252	TRUE	262
KXJ29424.1;XP_015762194.1;XP_015768680.1;XP_001628198.1;XP_012563108.1	KXJ29424.1;XP_015762194.1;XP_015768680.1;XP_001628198.1;XP_012563108.1	2;1;1;1;1	2;1;1;1;1	2;1;1;1;1	;;;;	5	2	2	2	1	0	1	1	1	0	1	1	1	0	1	1	2.8	2.8	2.8	103.56	941	941;397;863;882;935	1.33	2	1	0	29.759	1.4	0	1.4	1.4	2189500	131700	0	1144200	913530	2				196	43;593	True;True	44;616
KXJ29512.1;XP_001639245.1	KXJ29512.1;XP_001639245.1	2;1	2;1	2;1	;	2	2	2	2	1	2	0	0	1	2	0	0	1	2	0	0	7.5	7.5	7.5	38.246	347	347;428	1.67	1	2	0	12.076	3.5	7.5	0	0	1275600	691520	584050	0	0	3				197	256;261	True;True	266;273
KXJ29592.1	KXJ29592.1	1	1	1		1	1	1	1	0	0	0	1	0	0	0	1	0	0	0	1	1.1	1.1	1.1	106.45	929	929	2		1	1	-2	0	0	0	1.1	1914300	0	0	0	1914300	1	+			198	399	TRUE	418
XP_015753142.1;XP_001639298.1;KXJ29622.1	XP_015753142.1;XP_001639298.1;KXJ29622.1	1;1;1	1;1;1	1;1;1	;;	3	1	1	1	1	0	0	0	1	0	0	0	1	0	0	0	7.9	7.9	7.9	21.07	190	190;209;236	1	2		0	63.933	7.9	0	0	0	2622500	2622500	0	0	0	2				199	538	TRUE	561
KXJ29806.1	KXJ29806.1	2	2	2		1	2	2	2	0	2	0	0	0	2	0	0	0	2	0	0	3.3	3.3	3.3	92.682	816	816	2		2	0	14.741	0	3.3	0	0	1348400	0	1348400	0	0	2				200	133;337	True;True	138;355
KXJ29852.1;XP_015763591.1;XP_001640689.1;XP_015761822.1;XP_001637407.1	KXJ29852.1;XP_015763591.1;XP_001640689.1	5;3;3;1;1	5;3;3;1;1	3;1;1;1;1	;;	5	5	5	3	3	5	0	0	3	5	0	0	2	3	0	0	10.1	10.1	6.5	83.604	726	726;726;727;845;847	1.62	3	5	0	51.127	6.7	10.1	0	0	5934400	2160100	3774300	0	0	8				201	6;164;214;246;489	True;True;True;True;True	6;171;223;256;512
XP_001640546.1;XP_001640547.1;KXJ29879.1	XP_001640546.1;XP_001640547.1;KXJ29879.1	1;1;1	1;1;1	1;1;1	;;	3	1	1	1	1	0	0	0	1	0	0	0	1	0	0	0	1.1	1.1	1.1	125.07	1140	1140;1200;1200	1	1		0	6.6334	1.1	0	0	0	328250	328250	0	0	0	1				202	173	TRUE	180
KXJ30210.1	KXJ30210.1	1	1	1		1	1	1	1	1	0	0	0	1	0	0	0	1	0	0	0	3.7	3.7	3.7	39.834	351	351	1	1		0.0036232	5.8291	3.7	0	0	0	403950	403950	0	0	0	1				203	537	TRUE	560
KXJ30218.1	KXJ30218.1	1	1	1		1	1	1	1	0	0	1	0	0	0	1	0	0	0	1	0	3.8	3.8	3.8	54.541	474	474	1	1		0.0065789	5.7236	0	0	3.8	0	128750	0	0	128750	0	1				204	181	TRUE	190
KXJ30221.1;KXJ05538.1	KXJ30221.1	14;4	14;4	6;2		2	14	14	6	10	11	5	10	10	11	5	10	5	4	3	3	8.1	8.1	3.6	344.01	3185	3185;922	1.59	15	22	0	323.31	6	5.6	3.3	6.1	69086000	13757000	14832000	12614000	27883000	38				205	9;10;16;17;54;72;73;76;202;203;204;239;613;625	True;True;True;True;True;True;True;True;True;True;True;True;True;True	9;10;16;17;56;75;76;79;211;212;213;249;638;650
REV__KXJ22761.1	REV__KXJ22761.1	1	1	1		1	1	1	1	0	1	0	0	0	1	0	0	0	1	0	0	0	0	0	177.85	1591	1591	2		1	1	-2	0	0	0	0	213390	0	213390	0	0	1	+	+		206	236	TRUE	246
REV__KXJ26911.1	REV__KXJ26911.1	1	1	1		1	1	1	1	0	1	0	0	0	1	0	0	0	1	0	0	0	0	0	76.025	682	682	2		1	0.0067114	5.7411	0	0	0	0	2370000	0	2370000	0	0	1		+		207	140	TRUE	147
REV__XP_012561664.1	REV__XP_012561664.1	1	1	1		1	1	1	1	0	0	0	1	0	0	0	1	0	0	0	1	0	0	0	99.427	853	853	2		1	0.0040323	5.9941	0	0	0	0	2383800	0	0	0	2383800	1		+		208	575	TRUE	598
REV__XP_015772086.1	REV__XP_015772086.1	1	1	1		1	1	1	1	1	0	1	0	1	0	1	0	1	0	1	0	0	0	0	127.04	1164	1164	1	2		0.0092308	5.6722	0	0	0	0	33406000	7211100	0	26195000	0	2		+		209	512	TRUE	535
XP_001618301.1;XP_015775468.1;XP_015769858.1;XP_015748868.1;XP_015747528.1;XP_015747527.1;XP_004205459.1;XP_002161992.2;XP_001640480.1;XP_001640459.1;XP_001640356.1;XP_001640351.1;XP_001638523.1;XP_001638463.1;XP_001632827.1;XP_001632584.1;XP_001630309.1;XP_001628144.1;XP_001622253.1;XP_001619865.1;XP_001619754.1;XP_001619114.1;XP_001619101.1;XP_001619029.1;XP_001618854.1;XP_001618630.1;XP_001618…	XP_001618301.1;XP_015775468.1;XP_015769858.1;XP_015748868.1;XP_015747528.1;XP_015747527.1;XP_004205459.1;XP_002161992.2;XP_001640480.1;XP_001640459.1;XP_001640356.1;XP_001640351.1;XP_001638523.1;XP_001638463.1;XP_001632827.1;XP_001632584.1;XP_001630309.1;XP_001628144.1;XP_001622253.1;XP_001619865.1;XP_001619754.1;XP_001619114.1;XP_001619101.1;XP_001619029.1;XP_001618854.1;XP_001618630.1;XP_001618…	7;6;6;6;6;6;6;6;6;6;6;6;6;6;6;6;6;6;6;6;6;6;6;6;6;6;6;6;6;6;6;6;6;5;4;4;4;1;1;1;1;1;1;1;1;1;1;1;1;1;1;1;1;1;1;1;1;1;1;1;1;1;1;1;1;1;1;1;1;1;1;1;1;1;1;1;1;1;1;1;1;1;1;1;1;1;1;1	7;6;6;6;6;6;6;6;6;6;6;6;6;6;6;6;6;6;6;6;6;6;6;6;6;6;6;6;6;6;6;6;6;5;4;4;4;1;1;1;1;1;1;1;1;1;1;1;1;1;1;1;1;1;1;1;1;1;1;1;1;1;1;1;1;1;1;1;1;1;1;1;1;1;1;1;1;1;1;1;1;1;1;1;1;1;1;1	2;1;1;1;1;1;1;1;1;1;1;1;1;1;1;1;1;1;1;1;1;1;1;1;1;1;1;1;1;1;1;1;2;1;1;1;1;1;1;1;1;1;1;1;1;1;1;1;1;1;1;1;1;1;1;1;1;1;1;1;1;1;1;1;1;1;1;1;1;1;1;1;1;1;1;1;1;1;1;1;1;1;1;1;1;1;1;1	;;;;;;;;;;;;;;;;;;;;;;;;;;;;;;;;;;;;	88	7	7	2	5	6	0	0	5	6	0	0	0	2	0	0	33.9	33.9	8.9	20.084	180	180;103;103;103;103;103;103;103;103;103;103;103;103;103;103;103;103;103;103;103;103;103;103;103;103;103;103;103;103;103;111;216;254;58;49;53;103;88;91;110;116;116;125;125;125;125;125;125;125;125;125;125;125;125;125;125;125;125;125;125;125;126;126;126;126;126;126;126;126;126;126;126;126;126;126;126;126;127;129;129;130;130;133;139;140;223;245;307	1.56	8	10	0	101.96	25	27.2	0	0	188370000	115570000	72800000	0	0	15				210	20;78;103;291;310;583;600	True;True;True;True;True;True;True	20;81;107;306;325;606;624;625
XP_001618585.1	XP_001618585.1	4	1	1		1	4	1	1	4	3	0	0	1	1	0	0	1	1	0	0	51.8	13.3	13.3	9.3289	83	83	1.5	1	1	0.0034602	5.7789	51.8	37.3	0	0	569500	381790	187710	0	0	2				211	78;103;291;599	False;False;False;True	81;107;306;623
XP_001618830.1	XP_001618830.1	3	1	1		1	3	1	1	2	2	0	0	1	0	0	0	1	0	0	0	8.2	5.5	5.5	46.605	401	401	1	1		0.0035971	5.822	8	2.7	0	0	312890	312890	0	0	0	1				212	311;618;681	False;False;True	326;643;707
XP_015766383.1;XP_001619960.1;XP_001637601.1	XP_015766383.1;XP_001619960.1;XP_001637601.1	1;1;1	1;1;1	1;1;1	;;	3	1	1	1	0	1	0	0	0	1	0	0	0	1	0	0	3.9	3.9	3.9	35.504	331	331;449;494	2		1	0	8.6994	0	3.9	0	0	818690	0	818690	0	0	1				213	573	TRUE	596
XP_001619962.1;XP_001639281.1;XP_001637483.1	XP_001619962.1;XP_001639281.1;XP_001637483.1	1;1;1	1;1;1	1;1;1	;;	3	1	1	1	0	1	0	0	0	1	0	0	0	1	0	0	3.2	3.2	3.2	40.548	372	372;624;624	2		1	0	9.1603	0	3.2	0	0	330690	0	330690	0	0	1				214	328	TRUE	346
XP_001619993.1;XP_001624297.1	XP_001619993.1;XP_001624297.1	1;1	1;1	1;1	;	2	1	1	1	1	0	0	0	1	0	0	0	1	0	0	0	6.6	6.6	6.6	36.865	331	331;537	1	1		1	-2	6.6	0	0	0	766940	766940	0	0	0	0	+			215	176	TRUE	184
XP_001621103.1	XP_001621103.1	1	1	1		1	1	1	1	0	0	1	1	0	0	1	1	0	0	1	1	31.5	31.5	31.5	5.3186	54	54	1.5	1	1	0	6.5044	0	0	31.5	31.5	2989800	0	0	1685500	1304300	2				216	409	TRUE	430
XP_001621226.1	XP_001621226.1	1	1	1		1	1	1	1	0	0	0	1	0	0	0	1	0	0	0	1	0.5	0.5	0.5	321.86	2982	2982	2		1	1	-2	0	0	0	0.5	31187000	0	0	0	31187000	0	+			217	405	TRUE	426
XP_001626058.1;XP_001622276.1;XP_015762229.1	XP_001626058.1;XP_001622276.1;XP_015762229.1	3;3;2	1;1;1	1;1;1	;;	3	3	1	1	3	3	3	3	1	1	1	1	1	1	1	1	17.7	8.7	8.7	27.062	254	254;341;312	1.5	4	4	0	58.756	17.7	17.7	17.7	17.7	33806000	2271200	1304900	16735000	13495000	8				218	23;280;289	True;False;False	23;294;304
XP_001622423.1	XP_001622423.1	1	1	1		1	1	1	1	1	1	0	0	1	1	0	0	1	1	0	0	2.1	2.1	2.1	71.402	653	653	1.5	2	2	0	17.495	2.1	2.1	0	0	1955800	1543500	412250	0	0	4				219	570	TRUE	593
XP_001622502.1	XP_001622502.1	1	1	1		1	1	1	1	0	0	1	1	0	0	1	1	0	0	1	1	3.7	3.7	3.7	40.49	355	355	1.5	1	1	0	13.347	0	0	3.7	3.7	3568800	0	0	1894300	1674500	2				220	39	TRUE	40
XP_001622572.1;XP_001625748.1	XP_001622572.1;XP_001625748.1	1;1	1;1	1;1	;	2	1	1	1	1	1	0	0	1	1	0	0	1	1	0	0	20	20	20	6.3002	55	55;452	1.5	1	1	0.0036101	5.8273	20	20	0	0	588230	334980	253240	0	0	2				221	223	TRUE	232
XP_001623561.1	XP_001623561.1	1	1	1		1	1	1	1	0	0	0	1	0	0	0	1	0	0	0	1	4.6	4.6	4.6	64.085	569	569	2		1	1	-2	0	0	0	4.6	591160	0	0	0	591160	1	+			222	58	TRUE	60
XP_001623711.1	XP_001623711.1	1	1	1		1	1	1	1	0	0	1	0	0	0	1	0	0	0	1	0	8	8	8	60.023	525	525	1	1		0.0034483	5.7704	0	0	8	0	0	0	0	0	0	1				223	88	TRUE	91
XP_001623765.1	XP_001623765.1	1	1	1		1	1	1	1	0	1	0	0	0	1	0	0	0	1	0	0	3	3	3	40.639	361	361	2		1	1	-2	0	3	0	0	59978	0	59978	0	0	0	+			224	408	TRUE	429
XP_001624097.1;XP_001633483.1	XP_001624097.1;XP_001633483.1	1;1	1;1	1;1	;	2	1	1	1	0	0	0	1	0	0	0	1	0	0	0	1	9.3	9.3	9.3	11.16	97	97;225	2		1	0.0065574	5.7234	0	0	0	9.3	0	0	0	0	0	1				225	454	TRUE	476
XP_001624202.1	XP_001624202.1	1	1	1		1	1	1	1	1	1	0	0	1	1	0	0	1	1	0	0	3.6	3.6	3.6	45.125	391	391	1.5	1	1	0	18.447	3.6	3.6	0	0	924250	495190	429060	0	0	2				226	673	TRUE	699
XP_001624812.1	XP_001624812.1	1	1	1		1	1	1	1	0	0	0	1	0	0	0	1	0	0	0	1	19.6	19.6	19.6	12.532	107	107	2		1	1	-2	0	0	0	19.6	322280	0	0	0	322280	0	+			227	429	TRUE	451
XP_001624915.1	XP_001624915.1	1	1	1		1	1	1	1	1	0	0	0	1	0	0	0	1	0	0	0	8.9	8.9	8.9	16.191	135	135	1	1		1	-2	8.9	0	0	0	9121000	9121000	0	0	0	1	+			228	426	TRUE	448
XP_001625304.1	XP_001625304.1	1	1	1		1	1	1	1	1	0	0	0	1	0	0	0	1	0	0	0	3.8	3.8	3.8	36.954	315	315	1	1		0.0064516	5.7159	3.8	0	0	0	322120	322120	0	0	0	0				229	435	TRUE	457
XP_001625311.1;XP_015755080.1;XP_015755079.1;XP_015755078.1;XP_012553476.1;XP_004205522.1;KXJ12416.1	XP_001625311.1;XP_015755080.1;XP_015755079.1;XP_015755078.1	3;2;2;2;1;1;1	3;2;2;2;1;1;1	3;2;2;2;1;1;1	;;;	7	3	3	3	3	2	0	0	3	2	0	0	3	2	0	0	7.4	7.4	7.4	51.742	472	472;463;463;463;468;468;512	1.4	3	2	0	18.242	7.4	5.1	0	0	7812300	6116200	1696100	0	0	5				230	148;270;687	True;True;True	155;282;713
XP_001625340.1	XP_001625340.1	1	1	1		1	1	1	1	0	1	0	0	0	1	0	0	0	1	0	0	3.9	3.9	3.9	28.742	259	259	2		1	1	-2	0	3.9	0	0	186620	0	186620	0	0	0	+			231	446	TRUE	468
XP_001632947.1;XP_001625559.1	XP_001632947.1;XP_001625559.1	1;1	1;1	1;1	;	2	1	1	1	0	0	0	1	0	0	0	1	0	0	0	1	7.2	7.2	7.2	26.855	249	249;253	2		1	0	8.1859	0	0	0	7.2	181370	0	0	0	181370	1				232	218	TRUE	227
XP_001626240.1	XP_001626240.1	1	1	1		1	1	1	1	0	0	1	1	0	0	1	1	0	0	1	1	6.1	6.1	6.1	20.385	181	181	1.5	1	1	0.0089021	5.6503	0	0	6.1	6.1	537210	0	0	277030	260180	2				233	417	TRUE	439
XP_001626359.1	XP_001626359.1	1	1	1		1	1	1	1	1	1	0	0	1	1	0	0	1	1	0	0	2.7	2.7	2.7	46.432	413	413	1.5	1	1	0	12.888	2.7	2.7	0	0	1222500	764210	458280	0	0	2				234	232	TRUE	242
XP_001626437.1;XP_015774941.1	XP_001626437.1	7;1	7;1	3;1		2	7	7	3	7	6	0	0	7	6	0	0	3	3	0	0	26.4	26.4	10.6	44.84	416	416;232	1.47	8	7	0	298.76	26.4	22.1	0	0	21303000	13637000	7666300	0	0	18				235	69;147;196;273;287;597;604	True;True;True;True;True;True;True	72;154;205;285;302;620;621;629
XP_001626693.1	XP_001626693.1	1	1	1		1	1	1	1	0	0	1	1	0	0	1	1	0	0	1	1	5.5	5.5	5.5	32.648	290	290	1.5	1	1	0	8.704	0	0	5.5	5.5	427570	0	0	290170	137400	3				236	642	TRUE	668
XP_001626742.1	XP_001626742.1	2	2	2		1	2	2	2	1	0	1	2	1	0	1	2	1	0	1	2	14.8	14.8	14.8	25.094	229	229	1.5	2	2	0	13.867	8.7	0	8.7	14.8	860490	184290	0	204220	471980	4				237	18;212	True;True	18;221
XP_001627051.1	XP_001627051.1	1	1	1		1	1	1	1	0	0	0	1	0	0	0	1	0	0	0	1	4.7	4.7	4.7	32.536	278	278	2		1	0.0063492	5.7087	0	0	0	4.7	1217400	0	0	0	1217400	1				238	412	TRUE	434
XP_001627083.1	XP_001627083.1	1	1	1		1	1	1	1	1	1	0	0	1	1	0	0	1	1	0	0	4.5	4.5	4.5	52.64	487	487	1.67	1	2	0	6.3844	4.5	4.5	0	0	789950	273560	516390	0	0	3				239	652	TRUE	678
XP_001627091.1	XP_001627091.1	1	1	1		1	1	1	1	0	1	0	0	0	1	0	0	0	1	0	0	8.8	8.8	8.8	24.221	216	216	2		1	0	22.448	0	8.8	0	0	110980	0	110980	0	0	1				240	112	TRUE	116
XP_001627515.1	XP_001627515.1	1	1	1		1	1	1	1	1	1	0	0	1	1	0	0	1	1	0	0	2	2	2	59.444	541	541	1.5	1	1	0.0034364	5.7698	2	2	0	0	558600	310070	248530	0	0	2				241	562	TRUE	585
XP_001627906.1	XP_001627906.1	1	1	1		1	1	1	1	0	0	0	1	0	0	0	1	0	0	0	1	6	6	6	26.129	232	232	2		1	0.006192	5.6779	0	0	0	6	1136000	0	0	0	1136000	0				242	397	TRUE	416
XP_001628128.1	XP_001628128.1	1	1	1		1	1	1	1	0	0	1	0	0	0	1	0	0	0	1	0	1.8	1.8	1.8	86.762	764	764	1	1		1	-2	0	0	1.8	0	0	0	0	0	0	1	+			243	684	TRUE	710
XP_015748185.1;XP_015774896.1;XP_001628281.1	XP_015748185.1;XP_015774896.1;XP_001628281.1	2;2;2	1;1;1	1;1;1	;;	3	2	1	1	2	0	0	0	1	0	0	0	1	0	0	0	5.7	2.9	2.9	65.385	593	593;806;807	1	1		0	8.1685	5.7	0	0	0	0	0	0	0	0	1				244	234;486	False;True	244;509
XP_001628722.1	XP_001628722.1	1	1	1		1	1	1	1	0	0	1	0	0	0	1	0	0	0	1	0	3.8	3.8	3.8	29.993	263	263	1	1		0.0065359	5.721	0	0	3.8	0	0	0	0	0	0	1				245	524	TRUE	547
XP_001628893.1;KXJ26778.1;XP_015750815.1	XP_001628893.1;KXJ26778.1	4;3;1	4;3;1	4;3;1	;	3	4	4	4	3	3	1	1	3	3	1	1	3	3	1	1	10.4	10.4	10.4	53.433	481	481;520;527	1.5	4	4	0	30.336	8.1	8.1	2.3	2.3	21599000	10964000	8451000	0	2183200	8				246	38;193;346;407	True;True;True;True	39;202;364;428
XP_001628997.1;XP_015765962.1;KXJ13642.1	XP_001628997.1;XP_015765962.1;KXJ13642.1	2;1;1	2;1;1	2;1;1	;;	3	2	2	2	2	1	0	0	2	1	0	0	2	1	0	0	13.1	13.1	13.1	17.856	153	153;127;154	1.33	2	1	0	14.021	13.1	7.2	0	0	2280800	1170600	1110100	0	0	3				247	15;660	True;True	15;686
XP_001629013.1	XP_001629013.1	1	1	1		1	1	1	1	0	0	0	1	0	0	0	1	0	0	0	1	12.7	12.7	12.7	11.46	102	102	2		1	0	6.4392	0	0	0	12.7	1181900	0	0	0	1181900	1				248	453	TRUE	475
XP_001629179.1	XP_001629179.1	1	1	1		1	1	1	1	1	1	1	1	1	1	1	1	1	1	1	1	4.1	4.1	4.1	55.083	517	517	1.5	4	4	0	72.588	4.1	4.1	4.1	4.1	27250000	2398500	2204400	12290000	10357000	8				249	488	TRUE	511
XP_001629735.1	XP_001629735.1	4	1	1		1	4	1	1	2	3	3	3	0	0	1	1	0	0	1	1	12.5	3.6	3.6	38.816	360	360	1.5	1	1	0	55.11	6.7	8.9	10.3	10.3	9299000	0	0	4722400	4576700	2				250	28;227;319;402	False;False;True;False	28;236;237;335;421;422
XP_001629927.1	XP_001629927.1	1	1	1		1	1	1	1	0	0	0	1	0	0	0	1	0	0	0	1	1.2	1.2	1.2	112.73	984	984	2		1	0.0061728	5.6774	0	0	0	1.2	43522000	0	0	0	43522000	1				251	495	TRUE	518
XP_001630069.1;KXJ11694.1;KXJ11681.1	XP_001630069.1;KXJ11694.1;KXJ11681.1	12;7;7	3;2;2	2;1;1	;;	3	12	3	2	11	9	1	1	2	2	0	0	2	2	0	0	49.9	10.4	10.1	41.642	375	375;376;376	1.5	4	4	0	194.27	49.6	41.9	4.3	4.3	66653000	34170000	32483000	0	0	12				252	66;100;116;137;249;258;296;297;506;558;592;606	False;True;False;True;False;False;False;True;False;False;False;False	68;69;103;121;142;143;259;268;269;270;311;529;581;615;631
XP_001630129.1;KXJ10427.1;XP_001636866.1;XP_015768684.1;XP_001630127.1;XP_001636867.1;XP_001636620.1;XP_001632844.1;KXJ10877.1;XP_001632843.1;XP_001621479.1;XP_001633829.1;KXJ17784.1;XP_001621478.1;XP_015747471.1;KXJ08380.1;XP_015747456.1;XP_012564565.1;KXJ10864.1;XP_001638395.1;XP_015773084.1;KXJ08366.1;KXJ20910.1;XP_004208788.1;KXJ20925.1;KXJ20950.1;KXJ20885.1;KXJ20066.1;XP_015771897.1;XP_00215…	XP_001630129.1;KXJ10427.1;XP_001636866.1;XP_015768684.1;XP_001630127.1;XP_001636867.1;XP_001636620.1;XP_001632844.1;KXJ10877.1;XP_001632843.1;XP_001621479.1;XP_001633829.1;KXJ17784.1;XP_001621478.1;XP_015747471.1;KXJ08380.1;XP_015747456.1	14;12;12;11;11;11;10;10;10;10;9;9;9;8;8;7;7;6;6;6;5;4;4;4;4;4;4;4;3;3;2;1;1;1	14;12;12;11;11;11;10;10;10;10;9;9;9;8;8;7;7;6;6;6;5;4;4;4;4;4;4;4;3;3;2;1;1;1	0;0;0;0;0;0;0;0;0;0;0;0;0;0;0;0;0;0;0;0;0;0;0;0;0;0;0;0;0;0;0;0;0;0	;;;;;;;;;;;;;;;;	34	14	14	0	11	9	0	0	11	9	0	0	0	0	0	0	47.5	47.5	0	50.181	451	451;451;452;422;441;452;436;437;449;451;299;452;452;331;443;206;279;298;449;450;284;132;267;275;283;305;305;327;354;449;447;68;119;449	1.46	13	11	0	323.31	36.8	30.4	0	0	115970000	59609000	56365000	0	0	25				253	49;52;56;122;123;136;272;326;365;474;513;576;577;626	True;True;True;True;True;True;True;True;True;True;True;True;True;True	51;54;58;127;128;141;284;344;383;497;536;599;600;651
XP_001630647.1;XP_001630646.1	XP_001630647.1;XP_001630646.1	1;1	1;1	1;1	;	2	1	1	1	0	0	0	1	0	0	0	1	0	0	0	1	29.4	29.4	29.4	7.5386	68	68;743	2		1	1	-2	0	0	0	29.4	560170	0	0	0	560170	0	+			254	651	TRUE	677
XP_001631293.1	XP_001631293.1	1	1	1		1	1	1	1	0	0	1	0	0	0	1	0	0	0	1	0	0.3	0.3	0.3	476.6	4354	4354	1	1		0	7.5622	0	0	0.3	0	0	0	0	0	0	1				255	574	TRUE	597
XP_001631579.1	XP_001631579.1	1	1	1		1	1	1	1	1	0	0	0	1	0	0	0	1	0	0	0	7.4	7.4	7.4	19.923	175	175	1	1		1	-2	7.4	0	0	0	3836200	3836200	0	0	0	1	+			256	406	TRUE	427
XP_001631731.1	XP_001631731.1	1	1	1		1	1	1	1	1	1	0	0	1	1	0	0	1	1	0	0	5.3	5.3	5.3	28.434	244	244	1.5	1	1	0.0039683	5.9879	5.3	5.3	0	0	924760	187010	737750	0	0	2				257	57	TRUE	59
XP_001632093.1	XP_001632093.1	1	1	1		1	1	1	1	1	0	0	0	1	0	0	0	1	0	0	0	3	3	3	52.174	474	474	1	1		1	-2	3	0	0	0	1407900	1407900	0	0	0	1	+			258	394	TRUE	413
XP_012557898.1;XP_012557899.1;XP_001632256.1;XP_015766480.1	XP_012557898.1;XP_012557899.1;XP_001632256.1;XP_015766480.1	1;1;1;1	1;1;1;1	1;1;1;1	;;;	4	1	1	1	1	1	0	0	1	1	0	0	1	1	0	0	1.9	1.9	1.9	61.439	539	539;651;678;694	1.5	1	1	0	35.444	1.9	1.9	0	0	12558000	7898600	4659500	0	0	2				259	464	TRUE	487
XP_001632389.1	XP_001632389.1	1	1	1		1	1	1	1	0	1	0	0	0	1	0	0	0	1	0	0	1.2	1.2	1.2	85.894	801	801	2		1	0	6.0587	0	1.2	0	0	0	0	0	0	0	1				260	96	TRUE	99
XP_001632411.1	XP_001632411.1	2	1	1		1	2	1	1	2	2	0	0	1	1	0	0	1	1	0	0	7.9	3.6	3.6	41.903	366	366	1.5	1	1	0	7.1468	7.9	7.9	0	0	1418900	795970	622970	0	0	2				261	114;595	True;False	118;618
XP_001632743.1;XP_015764548.1;KXJ20422.1;XP_012566337.1;XP_004212887.2;XP_002157090.3;KXJ20388.1;XP_012554073.1;XP_002170073.3;XP_012560112.1;XP_012560806.1;XP_001628518.1	XP_001632743.1;XP_015764548.1;KXJ20422.1	3;2;2;1;1;1;1;1;1;1;1;1	3;2;2;1;1;1;1;1;1;1;1;1	3;2;2;1;1;1;1;1;1;1;1;1	;;	12	3	3	3	3	2	0	0	3	2	0	0	3	2	0	0	4.8	4.8	4.8	118.62	1067	1067;1034;1110;244;293;343;857;867;937;987;1031;1059	1.4	3	2	0	323.31	4.8	3.4	0	0	3791800	2015500	1776300	0	0	5				262	244;476;616	True;True;True	254;499;641
XP_001632842.1	XP_001632842.1	8	1	0		1	8	1	0	5	6	0	0	0	1	0	0	0	0	0	0	24.2	3.3	0	50.018	451	451	2		1	0	6.5519	14.9	19.1	0	0	191200	0	191200	0	0	1				263	49;50;136;326;474;513;577;626	False;True;False;False;False;False;False;False	51;52;141;344;497;536;600;651
XP_001632905.1	XP_001632905.1	2	2	2		1	2	2	2	1	1	0	0	1	1	0	0	1	1	0	0	11.7	11.7	11.7	36.523	334	334	1.5	1	1	0	23.514	4.5	7.2	0	0	1983600	1834100	149410	0	0	2				264	206;637	True;True	215;663
XP_001632906.1;XP_012564321.1	XP_001632906.1	3;1	2;1	2;1		2	3	2	2	3	2	3	3	2	1	2	2	2	1	2	2	13.1	9	9	46.812	434	434;435	1.47	8	7	0	20.979	13.1	8.1	13.1	13.1	34616000	1571200	2093100	16145000	14807000	17				265	3;317;532	False;True;True	3;332;333;555
XP_001632938.1	XP_001632938.1	1	1	1		1	1	1	1	0	1	0	0	0	1	0	0	0	1	0	0	3.2	3.2	3.2	49.191	442	442	2		1	0	6.6528	0	3.2	0	0	346870	0	346870	0	0	1				266	162	TRUE	169
XP_001633290.1;XP_001620628.1	XP_001633290.1	6;1	6;1	6;1		2	6	6	6	4	6	0	0	4	6	0	0	4	6	0	0	8.8	8.8	8.8	103.47	896	896;159	1.58	5	7	0	82.732	5.9	8.8	0	0	7932800	3457500	4475300	0	0	12				267	1;184;470;501;617;630	True;True;True;True;True;True	1;193;493;524;642;655
XP_001633516.1;XP_015773003.1	XP_001633516.1;XP_015773003.1	2;1	1;1	1;1	;	2	2	1	1	1	2	2	2	1	1	1	1	1	1	1	1	10.9	4.9	4.9	26.812	247	247;247	1.5	2	2	0	12.683	4.9	10.9	10.9	10.9	31892000	1620400	1540100	12670000	16062000	4				268	633;658	True;False	658;684
XP_001633650.1;XP_001633694.1	XP_001633650.1;XP_001633694.1	2;2	1;1	1;1	;	2	2	1	1	1	2	0	0	1	1	0	0	1	1	0	0	4.4	2.3	2.3	69.413	619	619;627	1.5	1	1	0	7.1726	2.3	4.4	0	0	9914500	6249500	3665000	0	0	2				269	185;586	False;True	194;609
XP_001633867.1;XP_015769010.1;XP_015761147.1;XP_015769009.1	XP_001633867.1;XP_015769010.1;XP_015761147.1;XP_015769009.1	2;1;1;1	2;1;1;1	2;1;1;1	;;;	4	2	2	2	1	2	0	1	1	2	0	1	1	2	0	1	7.7	7.7	7.7	35.205	323	323;297;297;323	1.75	1	3	0	69.085	4.3	7.7	0	4.3	2842800	967640	1393700	0	481430	4				270	222;241	True;True	231;251
XP_001633909.1	XP_001633909.1	1	1	1		1	1	1	1	0	0	1	1	0	0	1	1	0	0	1	1	1.4	1.4	1.4	99.514	865	865	1.5	1	1	0	31.738	0	0	1.4	1.4	995790	0	0	624340	371450	2				271	19	TRUE	19
XP_001634070.1	XP_001634070.1	1	1	1		1	1	1	1	0	0	1	1	0	0	1	1	0	0	1	1	8.1	8.1	8.1	22.034	198	198	1.5	2	2	0	60.534	0	0	8.1	8.1	10726000	0	0	5629400	5096600	4				272	314	TRUE	329
XP_001634183.1	XP_001634183.1	2	2	2		1	2	2	2	0	0	2	2	0	0	2	2	0	0	2	2	11.1	11.1	11.1	14.322	135	135	1.5	2	2	0	28.216	0	0	11.1	11.1	6329800	0	0	3248600	3081200	4				273	620;621	True;True	645;646
XP_001634408.1	XP_001634408.1	1	1	1		1	1	1	1	0	1	0	0	0	1	0	0	0	1	0	0	7.6	7.6	7.6	21.257	197	197	2		1	0.0037313	5.8608	0	7.6	0	0	889680	0	889680	0	0	1				274	536	TRUE	559
XP_001634494.1	XP_001634494.1	5	5	3		1	5	5	3	4	5	1	1	4	5	1	1	3	3	1	1	3.2	3.2	2	267.79	2297	2297	1.5	7	7	0	180.52	2.7	3.2	0.7	0.7	9505300	5839200	2476600	601960	587570	14				275	80;142;143;179;550	True;True;True;True;True	83;149;150;187;573
XP_001639289.1;XP_001634531.1;XP_004206528.1	XP_001639289.1;XP_001634531.1;XP_004206528.1	1;1;1	1;1;1	1;1;1	;;	3	1	1	1	1	1	0	0	1	1	0	0	1	1	0	0	6.1	6.1	6.1	33.823	296	296;296;298	1.5	1	1	0	7.7703	6.1	6.1	0	0	1036100	514360	521780	0	0	2				276	628	TRUE	653
XP_001635003.1	XP_001635003.1	1	1	1		1	1	1	1	1	1	0	0	1	1	0	0	1	1	0	0	3.8	3.8	3.8	43.908	392	392	1.5	1	1	0	8.658	3.8	3.8	0	0	490740	298440	192300	0	0	2				277	648	TRUE	674
XP_001635382.1;KXJ29597.1;XP_015753171.1	XP_001635382.1;KXJ29597.1;XP_015753171.1	2;1;1	2;1;1	2;1;1	;;	3	2	2	2	1	2	0	0	1	2	0	0	1	2	0	0	12.9	12.9	12.9	24.283	217	217;163;194	1.67	1	2	0	14.661	6.9	12.9	0	0	1171500	652360	519120	0	0	3				278	2;481	True;True	2;504
XP_001636681.1	XP_001636681.1	7	1	1		1	7	1	1	7	3	0	0	1	0	0	0	1	0	0	0	6.3	0.7	0.7	191.23	1677	1677	1	1		0	6.1646	6.3	3.5	0	0	1074000	1074000	0	0	0	1				279	315;363;479;483;514;582;638	False;True;False;False;False;False;False	330;381;502;506;537;605;664
XP_001636957.1	XP_001636957.1	3	3	3		1	3	3	3	3	1	0	0	3	1	0	0	3	1	0	0	18.5	18.5	18.5	18.72	168	168	1.2	4	1	0	35.998	18.5	8.9	0	0	11686000	9780300	1905300	0	0	5				280	109;242;473	True;True;True	113;252;496
XP_001636958.1;XP_015774550.1;XP_002157926.3	XP_001636958.1;XP_015774550.1;XP_002157926.3	2;2;1	1;1;1	1;1;1	;;	3	2	1	1	2	2	0	0	1	1	0	0	1	1	0	0	5.4	2.5	2.5	60.044	521	521;1815;1951	1.5	1	1	0	13.888	5.4	5.4	0	0	16096000	10319000	5776600	0	0	2				281	171;316	False;True	178;331
XP_001637076.1;XP_001630583.1;XP_001634709.1	XP_001637076.1;XP_001630583.1;XP_001634709.1	13;11;10	13;11;10	1;0;0	;;	3	13	13	1	13	11	1	2	13	11	1	2	1	1	0	0	56	56	4.5	41.807	375	375;376;375	1.51	35	37	0	323.31	56	48.3	4.3	9.9	767430000	448460000	315500000	1369200	2102800	93				282	66;101;116;138;249;258;296;298;324;506;558;592;606	True;True;True;True;True;True;True;True;True;True;True;True;True	68;69;104;105;121;144;145;259;268;269;270;311;312;313;342;529;581;615;631
XP_001637288.1;XP_015751270.1;XP_002163229.1;XP_015753402.1;XP_002166522.2;XP_001640523.1;KXJ14448.1	XP_001637288.1;XP_015751270.1;XP_002163229.1	4;2;2;1;1;1;1	4;2;2;1;1;1;1	4;2;2;1;1;1;1	;;	7	4	4	4	2	3	0	0	2	3	0	0	2	3	0	0	10.4	10.4	10.4	46.676	412	412;403;409;403;406;407;407	1.6	2	3	0	23.441	5.1	8.5	0	0	3284000	1595700	1688400	0	0	4				283	121;159;332;643	True;True;True;True	126;166;350;669
XP_001637549.1;XP_001637550.1	XP_001637549.1;XP_001637550.1	1;1	1;1	1;1	;	2	1	1	1	1	1	0	0	1	1	0	0	1	1	0	0	4.5	4.5	4.5	32.042	289	289;437	1.5	1	1	0	6.4286	4.5	4.5	0	0	1835000	1168000	667020	0	0	2				284	580	TRUE	603
XP_001637561.1	XP_001637561.1	2	2	1		1	2	2	1	0	0	2	1	0	0	2	1	0	0	1	0	3.3	3.3	1.9	100.03	885	885	1.33	2	1	0	14.613	0	0	3.3	1.4	1356300	0	0	733480	622800	3				285	340;567	True;True	358;590
XP_001638335.1	XP_001638335.1	1	1	1		1	1	1	1	1	1	0	0	1	1	0	0	1	1	0	0	13.6	13.6	13.6	12.902	118	118	1.5	1	1	0	6.5133	13.6	13.6	0	0	1329500	795000	534460	0	0	2				286	656	TRUE	682
XP_001638604.1	XP_001638604.1	1	1	1		1	1	1	1	1	0	0	0	1	0	0	0	1	0	0	0	8.1	8.1	8.1	16.856	148	148	1	1		0	6.0927	8.1	0	0	0	992550	992550	0	0	0	1				287	85	TRUE	88
XP_001638721.1	XP_001638721.1	1	1	1		1	1	1	1	1	1	0	0	1	1	0	0	1	1	0	0	7	7	7	18.884	171	171	1.5	1	1	0	32.059	7	7	0	0	3908700	1999400	1909300	0	0	2				288	462	TRUE	485
XP_001638775.1	XP_001638775.1	1	1	1		1	1	1	1	1	1	1	1	1	1	1	1	1	1	1	1	6.2	6.2	6.2	21.022	195	195	1.5	2	2	0	85.42	6.2	6.2	6.2	6.2	13576000	2396900	2631900	3679400	4867900	4				289	566	TRUE	589
XP_015772216.1;XP_001638799.1	XP_015772216.1;XP_001638799.1	1;1	1;1	1;1	;	2	1	1	1	0	0	1	1	0	0	1	1	0	0	1	1	4.4	4.4	4.4	48.357	432	432;435	1.5	1	1	0	103.15	0	0	4.4	4.4	1029600	0	0	449700	579940	2				290	67	TRUE	70
XP_001638927.1;KXJ15900.1	XP_001638927.1;KXJ15900.1	2;1	2;1	2;1	;	2	2	2	2	1	1	2	1	1	1	2	1	1	1	2	1	7.9	7.9	7.9	70.914	646	646;650	1.38	5	3	0	94.437	3.4	3.4	7.9	3.4	18343000	436150	111240	15828000	1967100	11				291	146;641	True;True	153;667
XP_001639010.1;XP_015760960.1	XP_001639010.1	12;3	4;1	4;1		2	12	4	4	9	10	6	11	4	3	4	4	4	3	4	4	6.4	2.2	2.2	363.79	3367	3367;2900	1.47	10	9	0	76.724	4.7	5.3	3.2	5.9	30545000	7689500	2432200	9195100	11228000	20				292	9;54;72;76;183;201;202;203;239;260;320;613	False;False;False;False;True;True;False;False;False;True;True;False	9;56;75;79;192;210;211;212;249;272;336;337;638
XP_015754369.1;XP_001639534.1	XP_015754369.1;XP_001639534.1	1;1	1;1	1;1	;	2	1	1	1	1	1	0	0	1	1	0	0	1	1	0	0	6	6	6	22.85	199	199;200	1.5	1	1	0.0038314	5.8892	6	6	0	0	798100	491440	306650	0	0	2				293	466	TRUE	489
XP_001639806.1	XP_001639806.1	1	1	1		1	1	1	1	1	0	1	0	1	0	1	0	1	0	1	0	4	4	4	44.123	398	398	1	2		0	17.424	4	0	4	0	1121400	752180	0	369210	0	2				294	507	TRUE	530
XP_001640055.1	XP_001640055.1	1	1	1		1	1	1	1	0	1	0	0	0	1	0	0	0	1	0	0	2.5	2.5	2.5	77.741	683	683	2		1	1	-2	0	2.5	0	0	367860	0	367860	0	0	1	+			295	442	TRUE	464
XP_001640389.1	XP_001640389.1	1	1	1		1	1	1	1	1	0	0	0	1	0	0	0	1	0	0	0	1	1	1	80.757	714	714	1	1		0.0062305	5.6823	1	0	0	0	0	0	0	0	0	1				296	305	TRUE	320
XP_001640402.1	XP_001640402.1	1	1	1		1	1	1	1	1	0	0	0	1	0	0	0	1	0	0	0	12.3	12.3	12.3	14.656	130	130	1	1		0	8.7236	12.3	0	0	0	0	0	0	0	0	1				297	647	TRUE	673
XP_002162713.1;XP_001641859.1;XP_015776407.1;XP_015758796.1	XP_002162713.1;XP_001641859.1;XP_015776407.1;XP_015758796.1	2;2;2;2	2;2;2;2	2;2;2;2	;;;	4	2	2	2	2	1	0	0	2	1	0	0	2	1	0	0	10.5	10.5	10.5	26.637	239	239;240;244;244	1.33	2	1	0	25.22	10.5	5	0	0	748000	748000	0	0	0	3				298	158;231	True;True	165;241
XP_001641908.1	XP_001641908.1	1	1	1		1	1	1	1	1	1	1	0	1	1	1	0	1	1	1	0	2	2	2	61.975	544	544	1.33	2	1	0.0066667	5.7387	2	2	2	0	6941500	2688200	1533400	2719900	0	2				299	644	TRUE	670
XP_001647518.1;XP_015769414.1;XP_015769413.1;XP_015769412.1;NP_001267780.1	XP_001647518.1;XP_015769414.1;XP_015769413.1;XP_015769412.1;NP_001267780.1	2;2;2;2;1	2;2;2;2;1	2;2;2;2;1	;;;;	5	2	2	2	2	0	0	0	2	0	0	0	2	0	0	0	5.4	5.4	5.4	48.943	442	442;744;744;747;806	1	2		0	11.402	5.4	0	0	0	1163900	1163900	0	0	0	2				300	344;383	True;True	362;401
XP_002154349.2	XP_002154349.2	2	1	1		1	2	1	1	2	2	0	2	1	1	0	1	1	1	0	1	22.8	11.4	11.4	16.726	149	149	1.67	1	2	0	259.39	22.8	22.8	0	22.8	19836000	1943000	1342200	0	16551000	1				301	128;131	True;False	133;136
XP_002154696.1;XP_002154462.1	XP_002154696.1;XP_002154462.1	8;8	1;1	1;1	;	2	8	1	1	8	6	1	1	1	1	0	0	1	1	0	0	29.5	5.6	5.6	41.695	376	376;376	1.67	1	2	0	72.45	29.5	21.8	4.3	4.3	2891900	1641500	1250400	0	0	3				302	102;116;249;258;296;506;558;606	True;False;False;False;False;False;False;False	106;121;259;268;269;270;311;529;581;631
XP_002154493.2	XP_002154493.2	1	1	1		1	1	1	1	0	0	0	1	0	0	0	1	0	0	0	1	6	6	6	42.401	367	367	2		1	0.003413	5.7667	0	0	0	6	654560	0	0	0	654560	0				303	302	TRUE	317
XP_002156597.1	XP_002156597.1	4	1	1		1	4	1	1	4	4	0	0	1	1	0	0	1	1	0	0	12.5	3.6	3.6	57.537	534	534	1.5	1	1	0.0089552	5.653	12.5	12.5	0	0	891900	422960	468940	0	0	2				304	196;226;287;604	False;True;False;False	205;235;302;629
XP_015774830.1;XP_012563328.1;XP_002158733.2;XP_002162131.1	XP_015774830.1;XP_012563328.1;XP_002158733.2;XP_002162131.1	1;1;1;1	1;1;1;1	1;1;1;1	;;;	4	1	1	1	1	0	0	0	1	0	0	0	1	0	0	0	12.1	12.1	12.1	13.948	124	124;134;134;159	1	1		0	17.64	12.1	0	0	0	350540	350540	0	0	0	2				305	34	TRUE	34
XP_002159813.1;XP_015753655.1	XP_002159813.1;XP_015753655.1	1;1	1;1	1;1	;	2	1	1	1	1	0	0	0	1	0	0	0	1	0	0	0	1.8	1.8	1.8	71.481	654	654;697	1	1		0.0034014	5.7655	1.8	0	0	0	943790	943790	0	0	0	1				306	74	TRUE	77
XP_002159959.2	XP_002159959.2	1	1	1		1	1	1	1	0	1	0	0	0	1	0	0	0	1	0	0	4.1	4.1	4.1	44.129	386	386	2		1	1	-2	0	4.1	0	0	972820	0	972820	0	0	1	+			307	585	TRUE	608
XP_002161300.1	XP_002161300.1	1	1	1		1	1	1	1	1	0	0	0	1	0	0	0	1	0	0	0	3.1	3.1	3.1	48.756	421	421	1	1		0.0034722	5.7794	3.1	0	0	0	813900	813900	0	0	0	1				308	253	TRUE	263
XP_002161507.1	XP_002161507.1	7	1	1		1	7	1	1	5	6	0	0	1	1	0	0	1	1	0	0	21.5	3.3	3.3	50.052	451	451	1.5	1	1	0	6.9756	15.5	19.1	0	0	3387600	1649000	1738600	0	0	2				309	49;51;136;326;474;577;626	False;True;False;False;False;False;False	51;53;141;344;497;600;651
XP_002162031.3;XP_015771303.1;KXJ25738.1	XP_002162031.3;XP_015771303.1;KXJ25738.1	2;1;1	2;1;1	2;1;1	;;	3	2	2	2	1	1	0	1	1	1	0	1	1	1	0	1	9.7	9.7	9.7	37.355	330	330;232;331	1.67	1	2	0	67.485	5.5	5.5	0	4.2	650000	333110	316890	0	0	3				310	391;572	True;True	410;595
XP_002162887.1;XP_001634219.1;KXJ28350.1;XP_015778000.1;XP_002161663.1;XP_001640422.1;KXJ13479.1;XP_015779045.1;XP_015779044.1;XP_001640423.1	XP_002162887.1;XP_001634219.1;KXJ28350.1	3;2;2;1;1;1;1;1;1;1	3;2;2;1;1;1;1;1;1;1	3;2;2;1;1;1;1;1;1;1	;;	10	3	3	3	3	3	0	0	3	3	0	0	3	3	0	0	21.5	21.5	21.5	20.647	181	181;181;181;163;179;179;179;181;181;206	1.5	3	3	0	47.831	21.5	21.5	0	0	10748000	6300700	4447400	0	0	6				311	77;471;503	True;True;True	80;494;526
XP_004207000.2;XP_002165028.1	XP_004207000.2;XP_002165028.1	3;3	1;1	0;0	;	2	3	1	0	2	3	0	0	1	1	0	0	0	0	0	0	5.3	1.7	0	82.612	722	722;722	1.5	1	1	0	23.252	3.6	5.3	0	0	4339600	2576100	1763500	0	0	2				312	6;163;246	False;True;False	6;170;256
XP_002165597.2	XP_002165597.2	1	1	1		1	1	1	1	0	0	1	0	0	0	1	0	0	0	1	0	1.5	1.5	1.5	74.652	656	656	1	1		0.0036364	5.8312	0	0	1.5	0	0	0	0	0	0	1				313	519	TRUE	542
XP_002166379.2	XP_002166379.2	1	1	1		1	1	1	1	0	0	1	0	0	0	1	0	0	0	1	0	1.1	1.1	1.1	101.58	891	891	1	1		0.0034247	5.769	0	0	1.1	0	849010	0	0	849010	0	1				314	307	TRUE	322
XP_002167600.1	XP_002167600.1	1	1	1		1	1	1	1	0	0	1	0	0	0	1	0	0	0	1	0	1.8	1.8	1.8	124.89	1066	1066	1	1		0.0091463	5.6701	0	0	1.8	0	191160	0	0	191160	0	0				315	497	TRUE	520
XP_004207878.1	XP_004207878.1	1	1	1		1	1	1	1	1	1	0	0	1	1	0	0	1	1	0	0	3.3	3.3	3.3	44.72	389	389	1.5	1	1	0	6.5158	3.3	3.3	0	0	1880100	956910	923180	0	0	2				316	166	TRUE	173
XP_015766072.1;XP_004208576.1	XP_015766072.1;XP_004208576.1	1;1	1;1	1;1	;	2	1	1	1	1	1	0	0	1	1	0	0	1	1	0	0	3.9	3.9	3.9	44.126	381	381;879	1.5	1	1	0	10.041	3.9	3.9	0	0	1211900	661850	550080	0	0	2				317	384	TRUE	402
XP_012560168.1;XP_004209578.1;XP_001621859.1;KXJ11765.1;XP_015774695.1;KXJ11769.1;KXJ11756.1	XP_012560168.1;XP_004209578.1;XP_001621859.1;KXJ11765.1;XP_015774695.1	5;5;3;3;3;2;2	5;5;3;3;3;2;2	5;5;3;3;3;2;2	;;;;	7	5	5	5	0	0	3	5	0	0	3	5	0	0	3	5	23.8	23.8	23.8	36.597	320	320;320;310;310;313;93;124	1.62	3	5	0	48.86	0	0	12.5	23.8	3868800	0	0	1015000	2853800	8				318	61;368;494;546;680	True;True;True;True;True	63;386;517;569;706
XP_012563706.1;XP_004212119.2	XP_012563706.1;XP_004212119.2	1;1	1;1	1;1	;	2	1	1	1	0	0	1	0	0	0	1	0	0	0	1	0	1.6	1.6	1.6	71.607	621	621;1021	1	1		0.0064725	5.7175	0	0	1.6	0	2482000	0	0	2482000	0	1				319	303	TRUE	318
XP_012554423.1	XP_012554423.1	1	1	1		1	1	1	1	0	0	0	1	0	0	0	1	0	0	0	1	0.2	0.2	0.2	636.38	5676	5676	2		1	1	-2	0	0	0	0.2	11196000	0	0	0	11196000	0	+			320	152	TRUE	159
XP_012554569.1	XP_012554569.1	1	1	1		1	1	1	1	0	0	1	0	0	0	1	0	0	0	1	0	3.1	3.1	3.1	49.199	424	424	1	1		1	-2	0	0	3.1	0	526390	0	0	526390	0	0	+			321	433	TRUE	455
XP_012555039.1	XP_012555039.1	1	1	1		1	1	1	1	0	0	1	0	0	0	1	0	0	0	1	0	4.1	4.1	4.1	39.028	342	342	1	1		1	-2	0	0	4.1	0	365330	0	0	365330	0	0	+			322	301	TRUE	316
XP_012555813.1	XP_012555813.1	1	1	1		1	1	1	1	1	0	0	0	1	0	0	0	1	0	0	0	4.1	4.1	4.1	27.672	244	244	1	1		1	-2	4.1	0	0	0	0	0	0	0	0	1	+			323	430	TRUE	452
XP_012555825.1	XP_012555825.1	1	1	1		1	1	1	1	0	0	0	1	0	0	0	1	0	0	0	1	3.5	3.5	3.5	46.543	398	398	2		1	1	-2	0	0	0	3.5	0	0	0	0	0	1	+			324	11	TRUE	11
XP_012556048.1	XP_012556048.1	1	1	1		1	1	1	1	0	0	0	1	0	0	0	1	0	0	0	1	1.9	1.9	1.9	70.679	633	633	2		1	1	-2	0	0	0	1.9	103590	0	0	0	103590	0	+			325	443	TRUE	465
XP_012556737.1;XP_012558990.1	XP_012556737.1;XP_012558990.1	1;1	1;1	1;1	;	2	1	1	1	0	0	1	1	0	0	1	1	0	0	1	1	1.3	1.3	1.3	100.85	867	867;889	1.5	1	1	0	6.2886	0	0	1.3	1.3	0	0	0	0	0	2				326	441	TRUE	463
XP_012557188.1	XP_012557188.1	1	1	1		1	1	1	1	0	0	1	1	0	0	1	1	0	0	1	1	0.6	0.6	0.6	297.35	2532	2532	1.5	1	1	0.0091185	5.6668	0	0	0.6	0.6	635310	0	0	312290	323020	0				327	91	TRUE	94
XP_012557286.1	XP_012557286.1	1	1	1		1	1	1	1	1	0	0	0	1	0	0	0	1	0	0	0	2.9	2.9	2.9	48.081	418	418	1	1		1	-2	2.9	0	0	0	2818400	2818400	0	0	0	0	+			328	525	TRUE	548
XP_012557790.1	XP_012557790.1	1	1	1		1	1	1	1	0	0	0	1	0	0	0	1	0	0	0	1	5.7	5.7	5.7	26.711	228	228	2		1	0.0090361	5.6604	0	0	0	5.7	810070	0	0	0	810070	1				329	554	TRUE	577
XP_012558000.1;XP_012557999.1	XP_012558000.1;XP_012557999.1	1;1	1;1	1;1	;	2	1	1	1	1	0	0	0	1	0	0	0	1	0	0	0	10.9	10.9	10.9	16.848	147	147;148	1	1		1	-2	10.9	0	0	0	0	0	0	0	0	1	+			330	491	TRUE	514
XP_012558783.1	XP_012558783.1	1	1	1		1	1	1	1	0	0	1	0	0	0	1	0	0	0	1	0	2.7	2.7	2.7	69.302	592	592	1	1		1	-2	0	0	2.7	0	0	0	0	0	0	1	+			331	415	TRUE	437
XP_012560618.1	XP_012560618.1	1	1	1		1	1	1	1	1	0	0	0	1	0	0	0	1	0	0	0	2.7	2.7	2.7	60.089	518	518	1	1		1	-2	2.7	0	0	0	775190	775190	0	0	0	0	+			332	395	TRUE	414
XP_012560752.1	XP_012560752.1	1	1	1		1	1	1	1	0	0	0	1	0	0	0	1	0	0	0	1	2.7	2.7	2.7	41.762	370	370	2		1	1	-2	0	0	0	2.7	0	0	0	0	0	1	+			333	418	TRUE	440
XP_012561294.1;XP_015758912.1;XP_015758913.1	XP_012561294.1;XP_015758912.1;XP_015758913.1	2;1;1	1;1;1	1;1;1	;;	3	2	1	1	2	1	0	0	1	0	0	0	1	0	0	0	13.4	5	5	22.496	202	202;124;125	1	1		1	-2	13.4	8.4	0	0	425340	425340	0	0	0	1	+			334	425;457	True;False	447;479;480
XP_012561539.1	XP_012561539.1	1	1	1		1	1	1	1	1	0	0	0	1	0	0	0	1	0	0	0	5.9	5.9	5.9	33.735	290	290	1	1		1	-2	5.9	0	0	0	0	0	0	0	0	1	+			335	170	TRUE	177
XP_012562290.1	XP_012562290.1	1	1	1		1	1	1	1	0	1	0	0	0	1	0	0	0	1	0	0	2.3	2.3	2.3	63.482	564	564	2		1	1	-2	0	2.3	0	0	0	0	0	0	0	1	+			336	304	TRUE	319
XP_012562728.1	XP_012562728.1	1	1	1		1	1	1	1	1	0	0	0	1	0	0	0	1	0	0	0	6.9	6.9	6.9	24.46	218	218	1	1		0	6.0843	6.9	0	0	0	334280	334280	0	0	0	1				337	428	TRUE	450
XP_012563675.1	XP_012563675.1	1	1	1		1	1	1	1	0	0	1	0	0	0	1	0	0	0	1	0	2	2	2	62.413	546	546	1	1		1	-2	0	0	2	0	1875500	0	0	1875500	0	1	+			338	410	TRUE	431
XP_012564926.1	XP_012564926.1	1	1	1		1	1	1	1	0	0	1	1	0	0	1	1	0	0	1	1	1.5	1.5	1.5	90.946	811	811	1.5	1	1	0	6.3963	0	0	1.5	1.5	1023600	0	0	596080	427560	2				339	421	TRUE	443
XP_012566826.1	XP_012566826.1	1	1	1		1	1	1	1	1	1	0	0	1	1	0	0	1	1	0	0	1.9	1.9	1.9	78.348	679	679	1.5	1	1	0.0089286	5.6508	1.9	1.9	0	0	1985700	1212200	773550	0	0	0				340	455	TRUE	477
XP_012566851.1	XP_012566851.1	1	1	1		1	1	1	1	1	0	0	0	1	0	0	0	1	0	0	0	2.3	2.3	2.3	49.733	444	444	1	1		1	-2	2.3	0	0	0	1974500	1974500	0	0	0	1	+			341	449	TRUE	471
XP_012567190.1;XP_012567189.1	XP_012567190.1;XP_012567189.1	1;1	1;1	1;1	;	2	1	1	1	0	1	0	0	0	1	0	0	0	1	0	0	0.4	0.4	0.4	276.94	2426	2426;2441	2		1	0.0037594	5.8674	0	0.4	0	0	0	0	0	0	0	1				342	484	TRUE	507
XP_015747911.1	XP_015747911.1	1	1	1		1	1	1	1	1	1	0	0	1	1	0	0	1	1	0	0	4.4	4.4	4.4	26.272	229	229	1.5	1	1	0.0090909	5.6631	4.4	4.4	0	0	2340400	1332100	1008400	0	0	2				343	393	TRUE	412
XP_015748068.1;XP_015775614.1	XP_015748068.1	4;1	1;1	1;1		2	4	1	1	1	4	0	0	0	1	0	0	0	1	0	0	1.7	0.6	0.6	229.37	1990	1990;1507	2		1	0.003663	5.8349	0.5	1.7	0	0	0	0	0	0	0	1				344	8;120;311;618	False;True;False;False	8;125;326;643
XP_015748247.1	XP_015748247.1	1	1	1		1	1	1	1	0	1	0	0	0	1	0	0	0	1	0	0	4.2	4.2	4.2	34.949	312	312	2		1	0.0037879	5.8794	0	4.2	0	0	3027300	0	3027300	0	0	1				345	444	TRUE	466
XP_015748933.1	XP_015748933.1	1	1	1		1	1	1	1	0	0	1	0	0	0	1	0	0	0	1	0	2.2	2.2	2.2	90.331	790	790	1	1		0.0039841	5.9896	0	0	2.2	0	0	0	0	0	0	1				346	500	TRUE	523
XP_015748949.1	XP_015748949.1	1	1	1		1	1	1	1	0	0	0	1	0	0	0	1	0	0	0	1	6.2	6.2	6.2	20.866	178	178	2		1	1	-2	0	0	0	6.2	801170	0	0	0	801170	0	+			347	445	TRUE	467
XP_015749229.1	XP_015749229.1	1	1	1		1	1	1	1	0	0	0	1	0	0	0	1	0	0	0	1	3.5	3.5	3.5	41.228	367	367	2		1	0	6.2874	0	0	0	3.5	752480	0	0	0	752480	1				348	413	TRUE	435
XP_015750115.1	XP_015750115.1	1	1	1		1	1	1	1	1	0	0	0	1	0	0	0	1	0	0	0	6.1	6.1	6.1	35.071	309	309	1	1		1	-2	6.1	0	0	0	671020	671020	0	0	0	1	+			349	452	TRUE	474
XP_015767720.1;XP_015750495.1;XP_001632011.1;XP_001627474.1	XP_015767720.1;XP_015750495.1;XP_001632011.1;XP_001627474.1	2;2;1;1	2;2;1;1	2;2;1;1	;;;	4	2	2	2	1	1	1	2	1	1	1	2	1	1	1	2	14.5	14.5	14.5	19.918	172	172;424;171;171	1.57	3	4	0	110.43	7.6	7.6	7.6	14.5	39819000	626490	907830	16247000	22038000	7				350	518;629	True;True	541;654
XP_015750899.1	XP_015750899.1	1	1	1		1	1	1	1	0	0	0	1	0	0	0	1	0	0	0	1	0.9	0.9	0.9	213.47	1862	1862	2		1	1	-2	0	0	0	0.9	0	0	0	0	0	1	+			351	354	TRUE	372
XP_015751301.1;XP_015751300.1;XP_015751299.1;XP_015751298.1;XP_015751297.1;XP_015751296.1;XP_015751295.1;XP_015751294.1	XP_015751301.1;XP_015751300.1;XP_015751299.1;XP_015751298.1;XP_015751297.1;XP_015751296.1;XP_015751295.1;XP_015751294.1	1;1;1;1;1;1;1;1	1;1;1;1;1;1;1;1	1;1;1;1;1;1;1;1	;;;;;;;	8	1	1	1	0	0	0	1	0	0	0	1	0	0	0	1	0.6	0.6	0.6	259.21	2310	2310;2441;2494;2495;2531;2531;2532;2532	2		1	0.0040161	5.9941	0	0	0	0.6	1413100	0	0	0	1413100	1				352	98	TRUE	101
XP_015751419.1	XP_015751419.1	1	1	1		1	1	1	1	0	0	0	1	0	0	0	1	0	0	0	1	15.9	15.9	15.9	12.489	113	113	2		1	0.0062696	5.6906	0	0	0	15.9	1357600	0	0	0	1357600	0				353	194	TRUE	203
XP_015751952.1;KXJ21662.1;KXJ15097.1	XP_015751952.1;KXJ21662.1	11;7;4	1;0;0	0;0;0	;	3	11	1	0	11	8	1	2	1	0	0	0	0	0	0	0	43.9	8	0	41.742	376	376;376;328	1	1		1	-2	43.9	28.2	4.3	9.8	1165900	1165900	0	0	0	1	+			354	101;116;249;258;296;298;324;505;558;591;606	False;False;False;False;False;False;False;False;False;True;False	104;105;121;259;268;269;270;311;312;313;342;528;581;614;631
XP_015751997.1	XP_015751997.1	1	1	1		1	1	1	1	0	0	0	1	0	0	0	1	0	0	0	1	3.4	3.4	3.4	48.493	439	439	2		1	1	-2	0	0	0	3.4	106700	0	0	0	106700	0	+			355	390	TRUE	409
XP_015753144.1	XP_015753144.1	1	1	1		1	1	1	1	0	0	1	0	0	0	1	0	0	0	1	0	1	1	1	128.14	1135	1135	1	1		1	-2	0	0	1	0	101270	0	0	101270	0	0	+			356	492	TRUE	515
XP_015753157.1	XP_015753157.1	1	1	1		1	1	1	1	0	1	0	0	0	1	0	0	0	1	0	0	3.7	3.7	3.7	33.222	298	298	2		1	0.0066007	5.7255	0	3.7	0	0	4944300	0	4944300	0	0	1				357	374	TRUE	392
XP_015753216.1	XP_015753216.1	1	1	1		1	1	1	1	1	1	0	0	1	1	0	0	1	1	0	0	4	4	4	38.683	347	347	1.5	1	1	0	39.503	4	4	0	0	1171900	759720	412150	0	0	2				358	127	TRUE	132
XP_015753791.1	XP_015753791.1	10	1	1		1	10	1	1	10	8	1	2	1	1	0	0	1	1	0	0	35.9	6.1	6.1	41.745	376	376	1.33	2	1	0	18.351	35.9	28.2	4.3	9.8	1299400	1053700	245780	0	0	3				359	101;116;249;258;296;298;325;505;558;606	False;False;False;False;False;False;True;False;False;False	104;105;121;259;268;269;270;311;312;313;343;528;581;631
XP_015753792.1	XP_015753792.1	10	1	1		1	10	1	1	9	7	2	2	0	0	1	0	0	0	1	0	37.2	7.4	7.4	41.774	376	376	1	1		0	6.068	29.8	22.1	11.7	9.8	532850	0	0	532850	0	1				360	64;101;116;249;258;296;298;505;558;606	True;False;False;False;False;False;False;False;False;False	66;104;105;121;259;268;269;270;311;312;313;528;581;631
XP_015753976.1	XP_015753976.1	1	1	1		1	1	1	1	1	1	0	0	1	1	0	0	1	1	0	0	2.6	2.6	2.6	67.539	617	617	1.67	1	2	0	23.013	2.6	2.6	0	0	2467900	1214300	1253600	0	0	3				361	345	TRUE	363
XP_015754057.1	XP_015754057.1	1	1	1		1	1	1	1	0	1	0	0	0	1	0	0	0	1	0	0	1.1	1.1	1.1	67.794	619	619	2		1	0.008982	5.6536	0	1.1	0	0	745830	0	745830	0	0	1				362	42	TRUE	43
XP_015754562.1;XP_015754561.1	XP_015754562.1;XP_015754561.1	1;1	1;1	1;1	;	2	1	1	1	0	1	0	0	0	1	0	0	0	1	0	0	5.5	5.5	5.5	16.265	145	145;145	2		2	1	-2	0	5.5	0	0	0	0	0	0	0	2	+			363	419	TRUE	441
XP_015755061.1	XP_015755061.1	1	1	1		1	1	1	1	0	0	1	0	0	0	1	0	0	0	1	0	5.1	5.1	5.1	24.207	214	214	1	1		0.0037175	5.859	0	0	5.1	0	4747600	0	0	4747600	0	1				364	520	TRUE	543
XP_015756434.1;XP_015767583.1	XP_015756434.1;XP_015767583.1	1;1	1;1	1;1	;	2	1	1	1	0	1	0	0	0	1	0	0	0	1	0	0	2.3	2.3	2.3	66.946	600	600;945	2		1	0	6.7283	0	2.3	0	0	0	0	0	0	0	1				365	119	TRUE	124
XP_015757377.1	XP_015757377.1	1	1	1		1	1	1	1	0	0	1	1	0	0	1	1	0	0	1	1	2.7	2.7	2.7	51.733	445	445	1.5	1	1	0	6.0387	0	0	2.7	2.7	14213000	0	0	7349200	6864100	2				366	309	TRUE	324
XP_015757608.1	XP_015757608.1	1	1	1		1	1	1	1	1	0	0	0	1	0	0	0	1	0	0	0	3.1	3.1	3.1	36.417	325	325	1	1		0.0066225	5.7338	3.1	0	0	0	1507600	1507600	0	0	0	1				367	439	TRUE	461
XP_015757775.1	XP_015757775.1	1	1	1		1	1	1	1	1	0	0	0	1	0	0	0	1	0	0	0	4.6	4.6	4.6	48.147	434	434	1	1		1	-2	4.6	0	0	0	1067400	1067400	0	0	0	1	+			368	420	TRUE	442
XP_015757992.1	XP_015757992.1	1	1	1		1	1	1	1	0	1	0	0	0	1	0	0	0	1	0	0	8.5	8.5	8.5	15.509	142	142	2		1	1	-2	0	8.5	0	0	490170	0	490170	0	0	1	+			369	436	TRUE	458
XP_015758794.1;XP_015776429.1	XP_015758794.1;XP_015776429.1	2;2	1;1	1;1	;	2	2	1	1	1	0	1	2	0	0	0	1	0	0	0	1	6.5	2.4	2.4	49.924	449	449;483	2		1	0.0063291	5.6999	4	0	4	6.5	893970	0	0	0	893970	1				370	257;619	False;True	267;644
XP_015759197.1;XP_015750660.1;XP_001632907.1;KXJ09152.1;XP_004209643.2;XP_002164667.1	XP_015759197.1	3;1;1;1;1;1	3;1;1;1;1;1	3;1;1;1;1;1		6	3	3	3	3	2	0	0	3	2	0	0	3	2	0	0	14.2	14.2	14.2	35.499	324	324;129;340;340;343;343	1.4	3	2	0	23.706	14.2	10.8	0	0	4976300	3832800	1143500	0	0	3				371	350;531;653	True;True;True	368;554;679
XP_015759198.1	XP_015759198.1	2	1	1		1	2	1	1	2	1	2	2	1	0	1	1	1	0	1	1	9.4	3.9	3.9	35.975	331	331	1.33	2	1	0	10.658	9.4	5.4	9.4	9.4	8645000	795820	0	3729700	4119500	3				372	3;233	False;True	3;243
XP_015759384.1	XP_015759384.1	1	1	1		1	1	1	1	0	0	1	0	0	0	1	0	0	0	1	0	5.9	5.9	5.9	20.84	188	188	1	1		1	-2	0	0	5.9	0	0	0	0	0	0	1	+			373	422	TRUE	444
XP_015759939.1	XP_015759939.1	1	1	1		1	1	1	1	1	0	1	0	1	0	1	0	1	0	1	0	8.8	8.8	8.8	15.57	136	136	1	2		0.0036496	5.8345	8.8	0	8.8	0	8598400	658680	0	7939700	0	2				374	95	TRUE	98
XP_015759974.1;XP_015780599.1;XP_015759973.1	XP_015759974.1;XP_015780599.1;XP_015759973.1	1;1;1	1;1;1	1;1;1	;;	3	1	1	1	0	0	1	1	0	0	1	1	0	0	1	1	3.1	3.1	3.1	39.86	352	352;373;416	1.5	1	1	0	8.7163	0	0	3.1	3.1	779720	0	0	387380	392340	2				375	468	TRUE	491
XP_015760025.1	XP_015760025.1	1	1	1		1	1	1	1	0	0	0	1	0	0	0	1	0	0	0	1	3.8	3.8	3.8	38.323	342	342	2		1	0.0090634	5.6627	0	0	0	3.8	3197200	0	0	0	3197200	0				376	448	TRUE	470
XP_015779658.1;XP_015760153.1	XP_015779658.1;XP_015760153.1	1;1	1;1	1;1	;	2	1	1	1	0	1	0	0	0	1	0	0	0	1	0	0	7.4	7.4	7.4	29.817	258	258;274	2		1	1	-2	0	7.4	0	0	0	0	0	0	0	1	+			377	190	TRUE	199
XP_015761063.1	XP_015761063.1	1	1	1		1	1	1	1	0	0	0	1	0	0	0	1	0	0	0	1	6.2	6.2	6.2	23.804	209	209	2		1	1	-2	0	0	0	6.2	111680	0	0	0	111680	0	+			378	281	TRUE	295
XP_015762420.1	XP_015762420.1	1	1	1		1	1	1	1	0	0	1	1	0	0	1	1	0	0	1	1	1.5	1.5	1.5	87.984	792	792	1.5	1	1	0	6.0261	0	0	1.5	1.5	41808000	0	0	41661000	147230	1				379	404	TRUE	425
XP_015762563.1	XP_015762563.1	7	1	1		1	7	1	1	7	4	0	0	1	0	0	0	1	0	0	0	25.8	2.9	2.9	41.85	376	376	1	1		1	-2	25.8	12	0	0	9858900	9858900	0	0	0	1	+			380	116;155;249;258;296;505;591	False;True;False;False;False;False;False	121;162;259;268;269;270;311;528;614
XP_015763025.1	XP_015763025.1	1	1	1		1	1	1	1	1	0	1	1	1	0	1	1	1	0	1	1	2.6	2.6	2.6	63.99	569	569	1.33	2	1	0.0064309	5.7147	2.6	0	2.6	2.6	4053500	411220	0	1702300	1939900	3				381	308	TRUE	323
XP_015763654.1	XP_015763654.1	1	1	1		1	1	1	1	0	0	1	0	0	0	1	0	0	0	1	0	9.5	9.5	9.5	16.714	147	147	1	1		0	6.3719	0	0	9.5	0	835880	0	0	835880	0	1				382	139	TRUE	146
XP_015763725.1	XP_015763725.1	7	1	1		1	7	1	1	6	4	0	0	0	1	0	0	0	1	0	0	6	0.7	0.7	191.12	1674	1674	2		1	0.0035714	5.8129	5.3	3.9	0	0	1068200	0	1068200	0	0	1				383	41;479;483;514;582;632;638	False;False;False;False;False;True;False	42;502;506;537;605;657;664
XP_015763795.1;XP_001634205.1;KXJ19377.1	XP_015763795.1;XP_001634205.1;KXJ19377.1	2;1;1	2;1;1	2;1;1	;;	3	2	2	2	2	2	0	0	2	2	0	0	2	2	0	0	5.7	5.7	5.7	46.384	407	407;392;450	1.5	2	2	0	11.741	5.7	5.7	0	0	1139800	688660	451180	0	0	4				384	342;528	True;True	360;551
XP_015763921.1;XP_015764362.1	XP_015763921.1;XP_015764362.1	1;1	1;1	1;1	;	2	1	1	1	0	1	0	0	0	1	0	0	0	1	0	0	17.5	17.5	17.5	12.303	103	103;296	2		1	1	-2	0	17.5	0	0	522420	0	522420	0	0	1	+			385	36	TRUE	37
XP_015764391.1	XP_015764391.1	1	1	1		1	1	1	1	0	0	0	1	0	0	0	1	0	0	0	1	2.7	2.7	2.7	67.912	591	591	2		1	0	6.2308	0	0	0	2.7	2330200	0	0	0	2330200	1				386	141	TRUE	148
XP_015768019.1;XP_015764969.1	XP_015768019.1;XP_015764969.1	1;1	1;1	1;1	;	2	1	1	1	0	0	1	0	0	0	1	0	0	0	1	0	4.7	4.7	4.7	30.815	274	274;545	1	1		1	-2	0	0	4.7	0	1022700	0	0	1022700	0	0	+			387	387	TRUE	405
XP_015765425.1;XP_015765485.1	XP_015765425.1;XP_015765485.1	1;1	1;1	1;1	;	2	1	1	1	0	0	1	0	0	0	1	0	0	0	1	0	2.6	2.6	2.6	34.059	313	313;315	1	1		1	-2	0	0	2.6	0	0	0	0	0	0	1	+			388	306	TRUE	321
XP_015765783.1;XP_015765782.1;XP_015765781.1;XP_015765780.1;XP_015765779.1;XP_015765778.1;XP_015765777.1;XP_015765776.1;XP_015765775.1;XP_015765774.1;XP_015765773.1	XP_015765783.1;XP_015765782.1;XP_015765781.1;XP_015765780.1;XP_015765779.1;XP_015765778.1;XP_015765777.1;XP_015765776.1;XP_015765775.1;XP_015765774.1;XP_015765773.1	1;1;1;1;1;1;1;1;1;1;1	1;1;1;1;1;1;1;1;1;1;1	1;1;1;1;1;1;1;1;1;1;1	;;;;;;;;;;	11	1	1	1	0	1	0	0	0	1	0	0	0	1	0	0	2.4	2.4	2.4	63.933	577	577;577;577;577;577;577;577;577;577;577;577	2		1	0	17.1	0	2.4	0	0	961450	0	961450	0	0	1				389	460	TRUE	483
XP_015766067.1;XP_015775025.1	XP_015766067.1;XP_015775025.1	1;1	1;1	1;1	;	2	1	1	1	0	0	1	0	0	0	1	0	0	0	1	0	1.9	1.9	1.9	102	896	896;2347	1	1		1	-2	0	0	1.9	0	3371000	0	0	3371000	0	1	+			390	560	TRUE	583
XP_015768065.1	XP_015768065.1	1	1	1		1	1	1	1	0	1	0	0	0	1	0	0	0	1	0	0	3.1	3.1	3.1	61.369	546	546	2		1	1	-2	0	3.1	0	0	0	0	0	0	0	1	+			391	217	TRUE	226
XP_015769035.1	XP_015769035.1	1	1	1		1	1	1	1	1	1	0	0	1	1	0	0	1	1	0	0	10	10	10	14.882	140	140	1.5	1	1	0	51.202	10	10	0	0	2714600	1816100	898490	0	0	3				392	556	TRUE	579
XP_015769106.1	XP_015769106.1	1	1	1		1	1	1	1	1	0	0	1	1	0	0	1	1	0	0	1	5.2	5.2	5.2	35.021	309	309	1.5	1	1	1	-2	5.2	0	0	5.2	8009200	1672100	0	0	6337100	0	+			393	670	TRUE	696
XP_015769163.1;XP_015769157.1;XP_001620995.1;XP_015752406.1;XP_002165222.1;XP_002165104.1;XP_012555690.1	XP_015769163.1;XP_015769157.1	3;3;1;1;1;1;1	2;2;0;0;1;1;0	1;1;0;0;1;1;0	;	7	3	2	1	2	3	3	1	2	2	2	1	1	1	1	0	17.9	12.8	5.6	21.774	196	196;247;179;182;197;238;241	1.4	6	4	0	45.703	12.8	17.9	17.9	7.1	74636000	3908500	5263300	38840000	26624000	10				394	124;381;510	True;False;True	129;399;533
XP_015771193.1	XP_015771193.1	1	1	1		1	1	1	1	0	0	1	1	0	0	1	1	0	0	1	1	3.7	3.7	3.7	29.474	267	267	1.5	1	1	1	-2	0	0	3.7	3.7	760300	0	0	371120	389180	0	+			395	416	TRUE	438
XP_015772478.1	XP_015772478.1	2	2	2		1	2	2	2	0	0	2	2	0	0	2	2	0	0	2	2	7	7	7	47.696	416	416	1.5	2	2	0	58.883	0	0	7	7	2897100	0	0	2144600	752530	4				396	424;663	True;True	446;689
XP_015774771.1;XP_015775142.1;XP_015774770.1;XP_015774769.1	XP_015774771.1;XP_015775142.1;XP_015774770.1;XP_015774769.1	1;1;1;1	1;1;1;1	1;1;1;1	;;;	4	1	1	1	1	0	0	0	1	0	0	0	1	0	0	0	4.9	4.9	4.9	38.599	346	346;347;347;348	1	1		0.0038911	5.9172	4.9	0	0	0	837200	837200	0	0	0	1				397	650	TRUE	676
XP_015775264.1	XP_015775264.1	1	1	1		1	1	1	1	0	0	1	1	0	0	1	1	0	0	1	1	14.7	14.7	14.7	10.874	95	95	1.33	2	1	0.00625	5.6903	0	0	14.7	14.7	206350	0	0	206350	0	2				398	396	TRUE	415
XP_015775818.1	XP_015775818.1	1	1	1		1	1	1	1	0	1	0	0	0	1	0	0	0	1	0	0	7.4	7.4	7.4	19.464	175	175	2		1	1	-2	0	7.4	0	0	0	0	0	0	0	1	+			399	450	TRUE	472
XP_015777138.1	XP_015777138.1	1	1	1		1	1	1	1	0	1	0	0	0	1	0	0	0	1	0	0	13.3	13.3	13.3	10.284	90	90	2		1	1	-2	0	13.3	0	0	424450	0	424450	0	0	0	+			400	438	TRUE	460
XP_015777348.1;XP_015777347.1;XP_015777346.1;XP_015777345.1	XP_015777348.1;XP_015777347.1;XP_015777346.1;XP_015777345.1	1;1;1;1	1;1;1;1	1;1;1;1	;;;	4	1	1	1	1	1	0	0	1	1	0	0	1	1	0	0	5.2	5.2	5.2	32.681	288	288;288;288;288	1.5	1	1	0	79.092	5.2	5.2	0	0	696350	363710	332650	0	0	2				401	30	TRUE	30
XP_015778361.1	XP_015778361.1	1	1	1		1	1	1	1	1	1	0	0	1	1	0	0	1	1	0	0	7.4	7.4	7.4	26.16	230	230	1.5	1	1	0	9.6288	7.4	7.4	0	0	660420	546830	113590	0	0	2				402	624	TRUE	649
XP_015778390.1	XP_015778390.1	1	1	1		1	1	1	1	0	0	1	0	0	0	1	0	0	0	1	0	1.5	1.5	1.5	212	1971	1971	1	1		0.0062112	5.6793	0	0	1.5	0	368720	0	0	368720	0	0				403	522	TRUE	545
XP_015779030.1	XP_015779030.1	1	1	1		1	1	1	1	0	0	1	1	0	0	1	1	0	0	1	1	1.8	1.8	1.8	116.22	1028	1028	1.5	1	1	0.0033784	5.7526	0	0	1.8	1.8	791420	0	0	510630	280800	2				404	496	TRUE	519
XP_015779043.1;XP_015779042.1	XP_015779043.1;XP_015779042.1	1;1	1;1	1;1	;	2	1	1	1	0	1	0	0	0	1	0	0	0	1	0	0	6.2	6.2	6.2	32.837	289	289;289	2		1	1	-2	0	6.2	0	0	983120	0	983120	0	0	1	+			405	431	TRUE	453
XP_015779169.1	XP_015779169.1	1	1	1		1	1	1	1	0	1	0	0	0	1	0	0	0	1	0	0	0.9	0.9	0.9	161.13	1434	1434	2		1	1	-2	0	0.9	0	0	823380	0	823380	0	0	1	+			406	329	TRUE	347
XP_015779862.1;KXJ27376.1;XP_015779857.1;XP_001633651.1	XP_015779862.1;KXJ27376.1	4;2;1;1	4;2;1;1	3;1;1;1	;	4	4	4	3	3	3	0	0	3	3	0	0	3	2	0	0	7.2	7.2	7.2	69.236	623	623;644;296;622	1.5	3	3	0	40.749	7.2	6.3	0	0	27757000	16563000	11194000	0	0	6				407	185;186;245;530	True;True;True;True	194;195;255;553
XP_015780141.1	XP_015780141.1	1	1	1		1	1	1	1	1	1	0	0	1	1	0	0	1	1	0	0	3.9	3.9	3.9	37.484	335	335	1.5	1	1	0	6.1055	3.9	3.9	0	0	3031500	2053800	977690	0	0	2				408	134	TRUE	139
XP_015780230.1	XP_015780230.1	1	1	1		1	1	1	1	1	0	0	0	1	0	0	0	1	0	0	0	3.3	3.3	3.3	51.653	449	449	1	1		1	-2	3.3	0	0	0	722370	722370	0	0	0	1	+			409	352	TRUE	370
XP_015780616.1;XP_015780615.1	XP_015780616.1;XP_015780615.1	1;1	1;1	1;1	;	2	1	1	1	1	0	0	0	1	0	0	0	1	0	0	0	7.1	7.1	7.1	21.853	197	197;223	1	1		1	-2	7.1	0	0	0	1109800	1109800	0	0	0	1	+			410	400	TRUE	419
XP_015780894.1	XP_015780894.1	1	1	1		1	1	1	1	1	1	0	1	1	1	0	1	1	1	0	1	16.5	16.5	16.5	17.384	164	164	1.67	1	2	0	15.805	16.5	16.5	0	16.5	2553600	1327200	841330	0	385030	3				411	259	TRUE	271
[truncated: 5 more columns]

## Sheet: evidence
Sequence	Length	Modifications	Modified sequence	Oxidation (M) Probabilities	Oxidation (M) Score Diffs	Acetyl (Protein N-term)	Oxidation (M)	Missed cleavages	Proteins	Leading proteins	Leading razor protein	Type	Raw file	Fraction	Experiment	MS/MS m/z	Charge	m/z	Mass	Resolution	Uncalibrated - Calibrated m/z [ppm]	Uncalibrated - Calibrated m/z [Da]	Mass Error [ppm]	Mass Error [Da]	Uncalibrated Mass Error [ppm]	Uncalibrated Mass Error [Da]	Max intensity m/z 0	Retention time	Retention length	Calibrated retention time	Calibrated retention time start	Calibrated retention time finish	Retention time calibration	Match time difference	Match m/z difference	Match q-value	Match score	Number of data points	Number of scans	Number of isotopic peaks	PIF	Fraction of total spectrum	Base peak fraction	PEP	MS/MS Count	MS/MS Scan Number	Score	Delta score	Combinatorics
AAIHAEAPAFVDMGTEQEILETGIK	25	Oxidation (M)	_AAIHAEAPAFVDM(ox)GTEQEILETGIK_	AAIHAEAPAFVDM(1)GTEQEILETGIK	AAIHAEAPAFVDM(96.88)GTEQEILETGIK	0	1	0	KXJ16989.1	KXJ16989.1	KXJ16989.1	MULTI-MSMS	160418_CI1	1	I1	887.11	3	886.442	2656.31	22876	0.18393	0.00016304	0.36534	0.00032386	0.54927	0.00048689	886.777	37.657	0.79735	37.657	37.38	38.177	0					34	9	6	0	0	0	0.0001951	1	9098	96.881	69.386	1
AAIHAEAPAFVDMGTEQEILETGIK	25	Oxidation (M)	_AAIHAEAPAFVDM(ox)GTEQEILETGIK_	AAIHAEAPAFVDM(1)GTEQEILETGIK	AAIHAEAPAFVDM(94.67)GTEQEILETGIK	0	1	0	KXJ16989.1	KXJ16989.1	KXJ16989.1	MULTI-MSMS	160418_CI2	2	I2	886.78	3	886.442	2656.31	22603.6	0.51965	0.00046064	-0.26679	-0.0002365	0.25285	0.00022414	886.776	37.804	0.73689	37.804	37.469	38.206	0					31	8	6	0	0	0	0.00017886	1	8776	94.671	65.035	1
AAPFNNWLESAR	12	Unmodified	_AAPFNNWLESAR_			0	0	0	XP_001633290.1	XP_001633290.1	XP_001633290.1	MSMS	160418_CI2	2	I2	688.34	2	688.341	1374.67	NaN	NaN	NaN	NaN	NaN	NaN	NaN	NaN	35.509	1	35.509	35.009	36.009	0								0	0	0	0.010474	1	8195	81.625	38.907	1
AATGPYNYSYIFK	13	Acetyl (Protein N-term)	_(ac)AATGPYNYSYIFK_			1	0	0	XP_001635382.1;XP_015753171.1	XP_001635382.1	XP_001635382.1	MULTI-MSMS	160418_CI2	2	I2	769.37	2	768.872	1535.73	24111.5	0.79898	0.00061431	-0.83654	-0.00064319	-0.037559	-2.8878e-05	768.871	39.717	0.74874	39.717	39.281	40.03	3.8147e-06					18	8	4	0	0	0	0.0028081	1	9283	98.898	61.342	1
AAVPSGASTGIYEALELR	18	Unmodified	_AAVPSGASTGIYEALELR_			0	0	0	XP_015759198.1;KXJ09141.1;XP_001632906.1	XP_015759198.1;KXJ09141.1;XP_001632906.1	KXJ09141.1	MULTI-MSMS	160418_CI1	1	I1	903.48	2	902.976	1803.94	22065.6	0.59848	0.00054041	-0.55337	-0.00049968	0.045106	4.0729e-05	902.976	37.178	0.79421	37.178	36.738	37.532	0					33	9	5	0	0	0	0.025855	1	8952	119.77	82.927	1
AAVPSGASTGIYEALELR	18	Unmodified	_AAVPSGASTGIYEALELR_			0	0	0	XP_015759198.1;KXJ09141.1;XP_001632906.1	XP_015759198.1;KXJ09141.1;XP_001632906.1	KXJ09141.1	MULTI-MSMS	160418_CI2	2	I2	903.48	2	902.976	1803.94	22640.7	0.39834	0.00035969	0.08917	8.0518e-05	0.48751	0.00044021	902.976	37.273	0.80691	37.273	36.823	37.63	0					30	9	4	0	0	0	2.6384e-10	1	8638	146.59	109.74	1
AAVPSGASTGIYEALELR	18	Unmodified	_AAVPSGASTGIYEALELR_			0	0	0	XP_015759198.1;KXJ09141.1;XP_001632906.1	XP_015759198.1;KXJ09141.1;XP_001632906.1	KXJ09141.1	MULTI-MSMS	160418_CS1	1	S1	903.48	2	902.976	1803.94	22268.7	-1.091	-0.00098515	0.99287	0.00089654	-0.098128	-8.8607e-05	902.977	37.311	1.5781	37.311	36.645	38.223	0					57	19	6	0	0	0	5.8817e-10	1	8724	160.48	127.07	1
AAVPSGASTGIYEALELR	18	Unmodified	_AAVPSGASTGIYEALELR_			0	0	0	XP_015759198.1;KXJ09141.1;XP_001632906.1	XP_015759198.1;KXJ09141.1;XP_001632906.1	KXJ09141.1	MULTI-MSMS	160418_CS1	1	S1	602.65	3	602.32	1803.94	27583.9	-0.2231	-0.00013438	0.19759	0.00011901	-0.025516	-1.5369e-05	602.32	37.311	1.4234	37.311	36.799	38.223	0					44	17	5	0	0	0	0.0098789	1	8745	97.2	51.337	1
AAVPSGASTGIYEALELR	18	Unmodified	_AAVPSGASTGIYEALELR_			0	0	0	XP_015759198.1;KXJ09141.1;XP_001632906.1	XP_015759198.1;KXJ09141.1;XP_001632906.1	KXJ09141.1	MULTI-MSMS	160418_CS2	2	S2	903.48	2	902.976	1803.94	22174.7	-0.12336	-0.00011139	0.1636	0.00014773	0.040242	3.6337e-05	902.976	37.05	1.6001	37.05	36.688	38.289	0					61	19	7	0	0	0	0.0081863	1	8517	130.47	87.912	1
AAVPSGASTGIYEALELR	18	Unmodified	_AAVPSGASTGIYEALELR_			0	0	0	XP_015759198.1;KXJ09141.1;XP_001632906.1	XP_015759198.1;KXJ09141.1;XP_001632906.1	KXJ09141.1	MULTI-MSMS	160418_CS2	2	S2	602.32	3	602.32	1803.94	27395.2	-0.41618	-0.00025067	0.75544	0.00045502	0.33926	0.00020434	602.654	37.05	1.277	37.05	36.766	38.043	0					47	15	5	0	0	0	0.0058634	1	8555	107.82	54.497	1
ACSVAGVTNSTK	12	Unmodified	_ACSVAGVTNSTK_			0	0	0	KXJ16395.1	KXJ16395.1	KXJ16395.1	MULTI-MSMS	160418_CS2	2	S2	597.79	2	597.793	1193.57	27101.9	-2.6087	-0.0015594	2.0726	0.001239	-0.53612	-0.00032049	597.794	16.125	0.84882	16.125	15.866	16.715	0					29	11	4	0	0	0	0.015998	1	2685	120.31	26.708	1
ADLEMQIESLTEELAYLK	18	Unmodified	_ADLEMQIESLTEELAYLK_			0	0	0	CON__P13645	CON__P13645	CON__P13645	MSMS	160418_CS1	1	S1	699.35	3	699.354	2095.04	NaN	NaN	NaN	NaN	NaN	NaN	NaN	NaN	49.253	1	49.253	48.753	49.753	-3.8147e-06								0	0	0	0.0010308	1	11785	83.964	48.635	1
ADLVNNLGTIAK	12	Unmodified	_ADLVNNLGTIAK_			0	0	0	XP_004207000.2;XP_002165028.1;KXJ29852.1;XP_015763591.1;XP_001640689.1	XP_004207000.2;KXJ29852.1	KXJ29852.1	MULTI-MSMS	160418_CI2	2	I2	614.85	2	614.848	1227.68	27309.9	-1.1733	-0.00072137	0.21558	0.00013255	-0.95767	-0.00058882	614.849	29.941	1.2226	29.941	29.297	30.52	0					34	14	3	0	0	0	0.017699	1	6726	131.12	48.365	1
ADQLTEEQIAEFK	13	Acetyl (Protein N-term)	_(ac)ADQLTEEQIAEFK_			1	0	0	XP_001638581.1;KXJ21637.1;XP_015764671.1	XP_001638581.1	XP_001638581.1	MULTI-MSMS	160418_CI1	1	I1	782.38	2	782.38	1562.75	24516.8	-1.0765	-0.00084226	0.31469	0.0002462	-0.76185	-0.00059605	782.381	35.928	0.84788	35.928	35.74	36.587	0					37	10	6	0	0	0	0.010221	1	8636	107.53	35.64	1
ADQLTEEQIAEFK	13	Acetyl (Protein N-term)	_(ac)ADQLTEEQIAEFK_			1	0	0	XP_001638581.1;KXJ21637.1;XP_015764671.1	XP_001638581.1	XP_001638581.1	MSMS	160418_CI1	1	I1	782.38	2	782.38	1562.75	NaN	NaN	NaN	NaN	NaN	NaN	NaN	NaN	64.127	1	64.127	63.627	64.627	0								0	0	0	0.018555	1	15309	82.543	31.276	1
ADQLTEEQIAEFK	13	Acetyl (Protein N-term)	_(ac)ADQLTEEQIAEFK_			1	0	0	XP_001638581.1;KXJ21637.1;XP_015764671.1	XP_001638581.1	XP_001638581.1	MULTI-MSMS	160418_CI2	2	I2	782.38	2	782.38	1562.75	24864	-0.73675	-0.00057642	-0.044444	-3.4772e-05	-0.7812	-0.00061119	782.381	35.984	0.72617	35.984	35.697	36.423	-3.8147e-06					33	8	5	0	0	0	0.0034624	1	8299	119.21	60.99	1
ADQLTEEQIAEFK	13	Acetyl (Protein N-term)	_(ac)ADQLTEEQIAEFK_			1	0	0	XP_001638581.1;KXJ21637.1;XP_015764671.1	XP_001638581.1	XP_001638581.1	MULTI-MSMS	160418_CS1	1	S1	782.38	2	782.38	1562.75	24172.8	-1.99	-0.001557	1.5435	0.0012076	-0.44648	-0.00034932	782.382	36.045	0.78227	36.045	35.702	36.484	0					45	9	6	0	0	0	2.6404e-53	1	8408	237.76	170.84	1
ADQLTEEQIAEFK	13	Acetyl (Protein N-term)	_(ac)ADQLTEEQIAEFK_			1	0	0	XP_001638581.1;KXJ21637.1;XP_015764671.1	XP_001638581.1	XP_001638581.1	MULTI-MSMS	160418_CS2	2	S2	782.38	2	782.38	1562.75	24064.9	-1.7411	-0.0013622	1.3485	0.001055	-0.39267	-0.00030721	782.382	35.846	0.94373	35.846	35.504	36.448	0					48	11	6	0	0	0	1.194e-15	1	8197	190.66	105.84	1
ADVVESWIGDK	11	Unmodified	_ADVVESWIGDK_			0	0	0	KXJ20343.1;XP_015748068.1	KXJ20343.1;XP_015748068.1	KXJ20343.1	MULTI-MSMS	160418_CI2	2	I2	609.81	2	609.804	1217.59	20184	-1.0247	-0.00062488	3.3653	0.0020521	2.3405	0.0014273	610.309	32.804	0.387	32.804	32.534	32.921	0					12	4	4	0	0	0	0.022699	1	7482	113.44	62.64	1
AEINCVDNEDGTCSVDYLPTEPGK	24	Unmodified	_AEINCVDNEDGTCSVDYLPTEPGK_			0	0	0	KXJ30221.1;XP_001639010.1	KXJ30221.1;XP_001639010.1	KXJ30221.1	MULTI-MSMS	160418_CS2	2	S2	895.39	3	895.055	2682.14	22015.7	-0.13963	-0.00012498	-0.53677	-0.00048044	-0.6764	-0.00060542	895.388	30.63	0.52559	30.63	30.294	30.819	0					23	6	5	0	0	0	0.0032556	1	6797	78.513	65.117	1
AEITCQDNGDGSCNISYLPTAPGEYTIHIR	30	Unmodified	_AEITCQDNGDGSCNISYLPTAPGEYTIHIR_			0	0	0	KXJ30221.1	KXJ30221.1	KXJ30221.1	MULTI-MSMS	160418_CI1	1	I1	1118.51	3	1118.18	3351.51	20156.6	-1.6379	-0.0018314	1.1436	0.0012788	-0.49422	-0.00055263	1118.85	34.716	0.84143	34.716	34.432	35.273	0					47	10	7	0	0	0	2.8253e-45	1	8319	181.43	149.39	1
AEITCQDNGDGSCNISYLPTAPGEYTIHIR	30	Unmodified	_AEITCQDNGDGSCNISYLPTAPGEYTIHIR_			0	0	0	KXJ30221.1	KXJ30221.1	KXJ30221.1	MULTI-MSMS	160418_CS1	1	S1	1118.85	3	1118.18	3351.51	20195.2	-0.84244	-0.000942	-0.29128	-0.0003257	-1.1337	-0.0012677	1118.51	34.886	0.8528	34.886	34.539	35.391	0					52	10	7	0	0	0	3.2214e-24	1	8104	151.75	117.71	1
AEITCQDNGDGSCNISYLPTAPGEYTIHIR	30	Unmodified	_AEITCQDNGDGSCNISYLPTAPGEYTIHIR_			0	0	0	KXJ30221.1	KXJ30221.1	KXJ30221.1	MULTI-MSMS	160418_CS2	2	S2	1118.51	3	1118.18	3351.51	20133.7	-0.94313	-0.0010546	-0.42141	-0.00047121	-1.3645	-0.0015258	1118.51	34.73	1.4173	34.73	34.318	35.735	0					68	17	7	0	0	0	5.5635e-17	2	7913	139.31	108.45	1
AENIQIMEINKVLK	14	Oxidation (M)	_AENIQIM(ox)EINKVLK_	AENIQIM(1)EINKVLK	AENIQIM(52.27)EINKVLK	0	1	1	XP_012555825.1	XP_012555825.1	XP_012555825.1	MSMS	160418_CS2	2	S2	553.65	3	553.643	1657.91	NaN	NaN	NaN	NaN	NaN	NaN	NaN	NaN	46.991	1	46.991	46.491	47.491	0								0	0	0	0.030513	1	11047	52.265	7.7547	1
AEPEDHYFLLTEPPLNTPENR	21	Unmodified	_AEPEDHYFLLTEPPLNTPENR_			0	0	0	XP_015757125.1;XP_001633885.1;KXJ09727.1;XP_012562615.1	XP_015757125.1	XP_015757125.1	MULTI-MSMS	160418_CI1	1	I1	828.4	3	828.068	2481.18	23591.7	-0.38517	-0.00031894	0.91599	0.0007585	0.53082	0.00043956	828.404	35.109	0.77369	35.109	34.655	35.429	0					33	9	5	0	0	0	0.01805	1	8420	72.772	45.548	1
AETECQNTEYQQLLDIK	17	Unmodified	_AETECQNTEYQQLLDIK_			0	0	0	CON__P13645	CON__P13645	CON__P13645	MULTI-MSMS	160418_CS1	1	S1	1041.99	2	1041.99	2081.96	21110.8	-1.3012	-0.0013559	1.2293	0.0012809	-0.071943	-7.4964e-05	1042.49	34.216	0.67368	34.215	33.942	34.615	-3.8147e-06					29	8	5	0	0	0	7.1024e-71	1	7933	230.57	171.46	1
AFGLANPANNGLDAAR	16	Unmodified	_AFGLANPANNGLDAAR_			0	0	0	KXJ13190.1	KXJ13190.1	KXJ13190.1	MULTI-MSMS	160418_CS1	1	S1	786.4	2	786.4	1570.79	23910.2	-4.3275	-0.0034032	3.4202	0.0026897	-0.90731	-0.00071351	786.402	30.444	0.66718	30.444	30.053	30.721	0					27	8	5	0	0	0	5.7742e-09	1	6844	152.38	102.96	1
AFGLANPANNGLDAAR	16	Unmodified	_AFGLANPANNGLDAAR_			0	0	0	KXJ13190.1	KXJ13190.1	KXJ13190.1	MULTI-MSMS	160418_CS2	2	S2	786.4	2	786.4	1570.79	24142.2	-5.4553	-0.00429	4.2952	0.0033777	-1.1601	-0.00091227	786.403	30.109	0.67353	30.109	29.77	30.443	0					30	8	5	0	0	0	4.8088e-27	1	6634	189.24	134.46	1
AGELTEDEVER	11	Unmodified	_AGELTEDEVER_			0	0	0	XP_001628997.1;KXJ13642.1	XP_001628997.1	XP_001628997.1	MULTI-MSMS	160418_CI1	1	I1	624.29	2	624.291	1246.57	27399	-1.6634	-0.0010385	-0.092903	-5.7998e-05	-1.7563	-0.0010965	624.291	21.189	0.45349	21.189	20.915	21.369	0					15	5	3	0	0	0	0.014039	1	4419	135.86	8.0938	1
AGELTEDEVER	11	Unmodified	_AGELTEDEVER_			0	0	0	XP_001628997.1;KXJ13642.1	XP_001628997.1	XP_001628997.1	MULTI-MSMS	160418_CI2	2	I2	624.29	2	624.291	1246.57	26839.3	-0.87639	-0.00054712	-0.44795	-0.00027965	-1.3243	-0.00082677	624.291	21.281	0.45696	21.281	21.015	21.472	0					17	5	4	0	0	0	7.6873e-05	1	4254	167.09	27.655	1
AGEPADIDIDTR	12	Unmodified	_AGEPADIDIDTR_			0	0	0	KXJ30221.1;KXJ05538.1	KXJ30221.1	KXJ30221.1	MULTI-MSMS	160418_CI1	1	I1	636.81	2	636.807	1271.6	22839.2	-0.65115	-0.00041466	2.6875	0.0017114	2.0363	0.0012967	636.809	24.794	0.79038	24.794	24.43	25.22	0					20	10	2	0	0	0	0.015496	1	5429	121.29	72.864	1
AGEPADIDIDTR	12	Unmodified	_AGEPADIDIDTR_			0	0	0	KXJ30221.1;KXJ05538.1	KXJ30221.1	KXJ30221.1	MULTI-MSMS	160418_CI2	2	I2	636.81	2	636.807	1271.6	23274.2	-1.4434	-0.00091918	4.2954	0.0027353	2.852	0.0018162	636.81	24.923	0.82166	24.923	24.582	25.403	0					27	10	3	0	0	0	0.022197	1	5248	112.83	59.077	1
AGEPADIDIDTR	12	Unmodified	_AGEPADIDIDTR_			0	0	0	KXJ30221.1;KXJ05538.1	KXJ30221.1	KXJ30221.1	MULTI-MSMS	160418_CS1	1	S1	636.81	2	636.807	1271.6	25160	0.25722	0.0001638	-0.31039	-0.00019766	-0.053171	-3.3859e-05	636.807	25.18	0.95375	25.18	24.729	25.683	0					58	12	6	0	0	0	0.014303	1	5321	123.62	58.778	1
AGEPADIDIDTR	12	Unmodified	_AGEPADIDIDTR_			0	0	0	KXJ30221.1;KXJ05538.1	KXJ30221.1	KXJ30221.1	MULTI-MSMS	160418_CS2	2	S2	636.81	2	636.807	1271.6	24886.4	-1.5579	-0.0009921	2.0807	0.001325	0.5228	0.00033292	636.809	24.826	1.0365	24.826	24.313	25.349	0					66	13	6	0	0	0	0.001085	1	5090	150.04	88.449	1
AGEPAEFTVNALEAGSGALALSVDGPAK	28	Unmodified	_AGEPAEFTVNALEAGSGALALSVDGPAK_			0	0	0	KXJ30221.1	KXJ30221.1	KXJ30221.1	MULTI-MSMS	160418_CI1	1	I1	881.78	3	881.448	2641.32	22242.2	0.71638	0.00063145	-0.44845	-0.00039528	0.26793	0.00023617	881.782	42.822	0.75225	42.822	42.448	43.2	0					13	8	2	0	0	0	0.00020626	1	10445	81.763	41.007	1
AGEPAEFTVNALEAGSGALALSVDGPAK	28	Unmodified	_AGEPAEFTVNALEAGSGALALSVDGPAK_			0	0	0	KXJ30221.1	KXJ30221.1	KXJ30221.1	MULTI-MSMS	160418_CS1	1	S1	881.78	3	881.448	2641.32	23088.5	0.72388	0.00063806	1.8805	0.0016576	2.6044	0.0022957	881.45	42.863	1.1006	42.863	42.235	43.336	0					34	12	4	0	0	0	3.1716e-65	1	10235	197.48	159.32	1
AGEPAEFTVNALEAGSGALALSVDGPAK	28	Unmodified	_AGEPAEFTVNALEAGSGALALSVDGPAK_			0	0	0	KXJ30221.1	KXJ30221.1	KXJ30221.1	MULTI-MSMS	160418_CS2	2	S2	881.45	3	881.448	2641.32	22963.2	3.6968	0.0032585	-1.6564	-0.0014601	2.0404	0.0017985	881.446	42.823	1.4381	42.823	42.12	43.559	0					45	16	4	0	0	0	6.9934e-05	1	10003	99.423	65.767	1
AGEPAEFTVNALEAGSGALALSVDGPAK	28	Unmodified	_AGEPAEFTVNALEAGSGALALSVDGPAK_			0	0	0	KXJ30221.1	KXJ30221.1	KXJ30221.1	MULTI-MSMS	160418_CS2	2	S2	1321.67	2	1321.67	2641.32	18294.9	1.5834	0.0020927	-1.1598	-0.0015329	0.42356	0.0005598	1322.17	42.833	0.51128	42.833	42.626	43.137	0					9	5	2	0	0	0	0.0024058	1	10061	108.14	80.887	1
AGGSASALLQPLLDNQIGFK	20	Unmodified	_AGGSASALLQPLLDNQIGFK_			0	0	0	XP_001626742.1	XP_001626742.1	XP_001626742.1	MULTI-MSMS	160418_CI1	1	I1	1000.54	2	1000.54	1999.07	20625.9	0.39695	0.00039716	-0.87745	-0.00087793	-0.4805	-0.00048076	1000.54	41.864	0.58566	41.864	41.362	41.948	0					10	6	3	0	0	0	0.0070687	1	10204	127.3	37.895	1
AGGSASALLQPLLDNQIGFK	20	Unmodified	_AGGSASALLQPLLDNQIGFK_			0	0	0	XP_001626742.1	XP_001626742.1	XP_001626742.1	MULTI-MSMS	160418_CS1	1	S1	667.7	3	667.365	1999.07	26264.2	1.7265	0.0011522	-1.7922	-0.001196	-0.065639	-4.3805e-05	667.698	41.944	0.41198	41.944	41.658	42.07	0					12	4	3	0	0	0	9.7959e-05	1	9979	127.49	68.677	1
AGGSASALLQPLLDNQIGFK	20	Unmodified	_AGGSASALLQPLLDNQIGFK_			0	0	0	XP_001626742.1	XP_001626742.1	XP_001626742.1	MULTI-MSMS	160418_CS2	2	S2	667.7	3	667.365	1999.07	26845.5	3.0822	0.0020569	-2.8389	-0.0018946	0.24327	0.00016235	667.698	41.887	0.41492	41.887	41.537	41.952	0					11	4	3	0	0	0	0.009325	1	9760	87.49	48.542	1
AGLLDDAFNLAR	12	Unmodified	_AGLLDDAFNLAR_			0	0	0	XP_001633909.1	XP_001633909.1	XP_001633909.1	MULTI-MSMS	160418_CS1	1	S1	638.34	2	638.338	1274.66	26819	0.8193	0.00052299	-0.6133	-0.0003915	0.20599	0.00013149	638.338	39.533	0.56387	39.533	39.278	39.842	0					21	6	4	0	0	0	1.8277e-28	1	9359	210.64	0	1
AGLLDDAFNLAR	12	Unmodified	_AGLLDDAFNLAR_			0	0	0	XP_001633909.1	XP_001633909.1	XP_001633909.1	MULTI-MSMS	160418_CS2	2	S2	638.34	2	638.338	1274.66	26765.7	0.67167	0.00042875	-0.17558	-0.00011208	0.49609	0.00031667	638.338	39.364	0.74375	39.364	39.031	39.775	3.8147e-06					19	8	3	0	0	0	0.0055679	1	9151	140.17	0	1
AGLQFPVGR	9	Unmodified	_AGLQFPVGR_			0	0	0	XP_001618301.1;XP_001618167.1;XP_001622889.1;XP_001619005.1;KXJ12872.1;XP_001638460.1;XP_001622257.1;XP_015771050.1;XP_015757687.1;XP_015747526.1;XP_015747524.1;XP_001638419.1;XP_001630043.1;XP_001626711.1;XP_001623230.1;XP_001620465.1;XP_001619866.1;XP_001619864.1;XP_001619730.1;XP_001619715.1;XP_001619113.1;XP_001619079.1;XP_001619044.1;XP_001618855.1;XP_001618209.1;XP_001618188.1;XP_015775754.…	XP_001618301.1	XP_001618301.1	MSMS	160418_CI2	2	I2	472.77	2	472.769	943.524	NaN	NaN	NaN	NaN	NaN	NaN	NaN	NaN	29.051	1	29.051	28.551	29.551	0								0	0	0	0.015507	1	6451	98.458	26.766	1
AGVIDTNLVLHQLR	14	Unmodified	_AGVIDTNLVLHQLR_			0	0	0	KXJ26569.1	KXJ26569.1	KXJ26569.1	MULTI-MSMS	160418_CI1	1	I1	774.95	2	774.946	1547.88	23638.8	-0.47652	-0.00036928	-0.58506	-0.00045339	-1.0616	-0.00082266	774.946	33.407	0.53901	33.407	33.061	33.6	0					19	6	4	0	0	0	0.012129	1	7929	110.93	82.755	1
AGVIDTNLVLHQLR	14	Unmodified	_AGVIDTNLVLHQLR_			0	0	0	KXJ26569.1	KXJ26569.1	KXJ26569.1	MULTI-MSMS	160418_CI2	2	I2	774.95	2	774.946	1547.88	23653.1	-1.2234	-0.0009481	0.38729	0.00030013	-0.83614	-0.00064796	774.947	33.435	0.62644	33.435	33.238	33.864	0					18	7	4	0	0	0	0.0054191	1	7648	120.86	99.823	1
AGVLFEDIFDVK	12	Acetyl (Protein N-term)	_(ac)AGVLFEDIFDVK_			1	0	0	XP_001632074.1;KXJ15052.1;XP_015761937.1	XP_001632074.1	XP_001632074.1	MSMS	160418_CI1	1	I1	697.86	2	697.864	1393.71	NaN	NaN	NaN	NaN	NaN	NaN	NaN	NaN	51.042	1	51.042	50.542	51.542	-3.8147e-06								0	0	0	0.011345	1	12419	88.495	55.456	1
AIICIISNPVNSTVPIASEVYK	22	Unmodified	_AIICIISNPVNSTVPIASEVYK_			0	0	0	XP_001626058.1;XP_001622276.1;XP_015762229.1	XP_001626058.1	XP_001626058.1	MULTI-MSMS	160418_CI1	1	I1	1195.15	2	1194.65	2387.28	19447.6	-0.075067	-8.9679e-05	0.8017	0.00095775	0.72663	0.00086807	1195.15	39.5	0.73899	39.5	39.14	39.879	0					28	8	5	0	0	0	1.0553e-14	1	9576	184.99	148.6	1
AIICIISNPVNSTVPIASEVYK	22	Unmodified	_AIICIISNPVNSTVPIASEVYK_			0	0	0	XP_001626058.1;XP_001622276.1;XP_015762229.1	XP_001626058.1	XP_001626058.1	MULTI-MSMS	160418_CI1	1	I1	797.1	3	796.766	2387.28	23952.2	-1.207	-0.00096169	1.5176	0.0012092	0.31058	0.00024746	797.102	39.502	0.65674	39.502	39.14	39.797	0					29	7	6	0	0	0	0.0052272	1	9581	83.065	51.664	1
AIICIISNPVNSTVPIASEVYK	22	Unmodified	_AIICIISNPVNSTVPIASEVYK_			0	0	0	XP_001626058.1;XP_001622276.1;XP_015762229.1	XP_001626058.1	XP_001626058.1	MULTI-MSMS	160418_CI2	2	I2	1195.15	2	1194.65	2387.28	18919.9	0.50119	0.00059874	-0.34211	-0.0004087	0.15908	0.00019004	1195.15	39.655	0.58307	39.655	39.197	39.781	0					20	6	5	0	0	0	1.3879e-14	1	9235	177.39	146.91	1
AIICIISNPVNSTVPIASEVYK	22	Unmodified	_AIICIISNPVNSTVPIASEVYK_			0	0	0	XP_001626058.1;XP_001622276.1;XP_015762229.1	XP_001626058.1	XP_001626058.1	MULTI-MSMS	160418_CI2	2	I2	797.1	3	796.766	2387.28	23839.9	-0.079016	-6.2957e-05	0.42306	0.00033708	0.34404	0.00027412	797.101	39.614	0.49737	39.614	39.365	39.863	3.8147e-06					20	5	5	0	0	0	0.0022091	1	9245	92.133	62.53	1
AIICIISNPVNSTVPIASEVYK	22	Unmodified	_AIICIISNPVNSTVPIASEVYK_			0	0	0	XP_001626058.1;XP_001622276.1;XP_015762229.1	XP_001626058.1	XP_001626058.1	MULTI-MSMS	160418_CS1	1	S1	797.44	3	796.766	2387.28	23774.5	0.86791	0.00069152	-0.92326	-0.00073562	-0.055345	-4.4097e-05	797.1	39.562	1.5394	39.562	39.196	40.735	0					58	18	8	0	0	0	3.2896e-15	1	9334	151.03	109.77	1
AIICIISNPVNSTVPIASEVYK	22	Unmodified	_AIICIISNPVNSTVPIASEVYK_			0	0	0	XP_001626058.1;XP_001622276.1;XP_015762229.1	XP_001626058.1	XP_001626058.1	MULTI-MSMS	160418_CS1	1	S1	1195.15	2	1194.65	2387.28	19435.1	-0.56293	-0.0006725	0.67389	0.00080506	0.11096	0.00013256	1195.15	39.562	0.72659	39.562	39.196	39.923	0					42	8	7	0	0	0	1.7527e-55	1	9336	228.11	220.7	1
AIICIISNPVNSTVPIASEVYK	22	Unmodified	_AIICIISNPVNSTVPIASEVYK_			0	0	0	XP_001626058.1;XP_001622276.1;XP_015762229.1	XP_001626058.1	XP_001626058.1	MULTI-MSMS	160418_CS2	2	S2	797.1	3	796.766	2387.28	23739.5	-0.079017	-6.2958e-05	0.18992	0.00015132	0.11091	8.8366e-05	797.101	39.487	1.4941	39.487	39.031	40.525	0					66	17	7	0	0	0	2.9645e-06	1	9142	133.35	85.673	1
AIICIISNPVNSTVPIASEVYK	22	Unmodified	_AIICIISNPVNSTVPIASEVYK_			0	0	0	XP_001626058.1;XP_001622276.1;XP_015762229.1	XP_001626058.1	XP_001626058.1	MULTI-MSMS	160418_CS2	2	S2	1195.15	2	1194.65	2387.28	19406.2	0.13976	0.00016696	0.038616	4.6132e-05	0.17837	0.00021309	1195.15	39.487	1.0742	39.487	39.031	40.106	0					51	12	7	0	0	0	1.0621e-31	1	9143	218.21	159.05	1
AIIIFVPVPQAR	12	Unmodified	_AIIIFVPVPQAR_			0	0	0	KXJ15989.1;KXJ15968.1	KXJ15989.1	KXJ15989.1	MULTI-MSMS	160418_CI1	1	I1	662.41	2	662.411	1322.81	26518.8	0.76981	0.00050993	-1.726	-0.0011433	-0.95622	-0.00063341	662.409	38.055	0.96933	38.055	37.773	38.742	0					22	11	4	0	0	0	0.01908	1	9225	114.28	78.74	1
AIYDVIDWTNVADR	14	Unmodified	_AIYDVIDWTNVADR_			0	0	0	KXJ18609.1	KXJ18609.1	KXJ18609.1	MULTI-MSMS	160418_CI1	1	I1	826.41	2	825.91	1649.8	23598.2	-0.92905	-0.00076732	1.1805	0.00097498	0.25144	0.00020767	826.412	39.891	0.48878	39.891	39.551	40.039	0					12	5	3	0	0	0	0.0048819	1	9676	129.37	77.09	1
AIYDVIDWTNVADR	14	Unmodified	_AIYDVIDWTNVADR_			0	0	0	KXJ18609.1	KXJ18609.1	KXJ18609.1	MULTI-MSMS	160418_CI2	2	I2	826.41	2	825.91	1649.8	24088.3	-2.5061	-0.0020698	2.0875	0.0017241	-0.41863	-0.00034575	826.413	39.905	0.92197	39.905	39.613	40.535	0					19	10	3	0	0	0	0.00043096	1	9335	143.55	93.353	1
AIYDVIDWTNVADR	14	Unmodified	_AIYDVIDWTNVADR_			0	0	0	KXJ18609.1	KXJ18609.1	KXJ18609.1	MULTI-MSMS	160418_CS1	1	S1	825.91	2	825.91	1649.8	22878.3	-3.6584	-0.0030215	4.2394	0.0035013	0.58099	0.00047985	825.913	39.879	1.5457	39.879	38.869	40.414	0					50	18	6	0	0	0	1.8759e-14	1	9420	179.67	111.96	1
AIYDVIDWTNVADR	14	Unmodified	_AIYDVIDWTNVADR_			0	0	0	KXJ18609.1	KXJ18609.1	KXJ18609.1	MULTI-MSMS	160418_CS2	2	S2	825.91	2	825.91	1649.8	23296.6	-0.2375	-0.00019615	0.51539	0.00042566	0.27789	0.00022951	825.91	39.81	1.5753	39.81	38.868	40.443	-3.8147e-06					51	18	6	0	0	0	4.2322e-20	1	9213	190.78	110.05	1
AKEDMFEAQR	10	Unmodified	_AKEDMFEAQR_			0	0	1	KXJ17388.1	KXJ17388.1	KXJ17388.1	MULTI-MSMS	160418_CS2	2	S2	408.86	3	408.861	1223.56	32808.6	-0.48145	-0.00019685	0.20041	8.1942e-05	-0.28104	-0.0001149	408.861	19.843	0.81419	19.843	19.514	20.328	0					33	10	4	0	0	0	0.025513	1	3746	125.68	61.988	1
ALEESNYELEGK	12	Unmodified	_ALEESNYELEGK_			0	0	0	CON__P13645;CON__P02535-1	CON__P13645	CON__P13645	MULTI-MSMS	160418_CS1	1	S1	691.33	2	691.328	1380.64	25917.4	-1.1536	-0.0007975	0.098212	6.7897e-05	-1.0554	-0.0007296	691.328	24.702	0.67093	24.702	24.351	25.022	0					33	8	5	0	0	0	6.8286e-39	1	5199	221.59	149.89	1
ALQASALK	8	Unmodified	_ALQASALK_			0	0	0	KXJ27908.1;KXJ05482.1;XP_001621058.1;XP_001629735.1	KXJ27908.1;XP_001629735.1	KXJ27908.1	MULTI-SECPEP	160418_CI2	2	I2	802.34	1	801.483	800.476	23733.3	-2.4496	-0.0019633	3.491	0.002798	1.0414	0.00083465	801.486	18.905	0.45064	18.905	18.593	19.043	1.9073e-06					8	5	2	0	0	0	0.02611	1	3588	79.713	10.537	1
ALSAQHQAR	9	Unmodified	_ALSAQHQAR_			0	0	0	KXJ19432.1	KXJ19432.1	KXJ19432.1	MSMS	160418_CI1	1	I1	491.26	2	491.265	980.515	NaN	NaN	NaN	NaN	NaN	NaN	NaN	NaN	9.6566	1	9.6566	9.1566	10.157	0								0	0	0	0.019252	1	1402	93.374	28.807	1
ALSENYSTMSDTTFK	15	Unmodified	_ALSENYSTMSDTTFK_			0	0	0	XP_015777348.1;XP_015777347.1;XP_015777346.1;XP_015777345.1	XP_015777348.1	XP_015777348.1	MULTI-MSMS	160418_CI1	1	I1	848.38	2	847.883	1693.75	23193.1	-1.7396	-0.001475	-0.69483	-0.00058913	-2.4344	-0.0020641	848.384	28.282	0.48962	28.282	28.02	28.51	-1.9073e-06					14	6	3	0	0	0	2.2853e-36	1	6513	205.87	127.38	1
ALSENYSTMSDTTFK	15	Unmodified	_ALSENYSTMSDTTFK_			0	0	0	XP_015777348.1;XP_015777347.1;XP_015777346.1;XP_015777345.1	XP_015777348.1	XP_015777348.1	MULTI-MSMS	160418_CI2	2	I2	848.38	2	847.883	1693.75	21459	-0.74535	-0.00063197	0.14474	0.00012272	-0.60061	-0.00050925	847.883	28.397	0.44016	28.397	28.186	28.626	0					12	5	3	0	0	0	8.0855e-76	1	6278	240.37	169.96	1
ALTVPELTQQMFDAK	15	Unmodified	_ALTVPELTQQMFDAK_			0	0	0	KXJ23182.1;XP_002161860.1;KXJ14675.1;XP_015747467.1;XP_015747460.1;XP_015747453.1;XP_015747447.1;XP_015747441.1;KXJ11484.1;XP_001634953.1;XP_001632008.1;XP_001628797.1;XP_001628021.1;XP_001628022.1	KXJ23182.1	KXJ23182.1	MULTI-MSMS	160418_CI1	1	I1	846.44	2	846.437	1690.86	22906.1	-0.26662	-0.00022568	0.36643	0.00031016	0.099811	8.4484e-05	846.438	39.756	1.7057	39.756	38.66	40.366	0					75	20	5	0	0	0	1.8377e-06	1	9488	152.4	89.323	1
ALTVPELTQQMFDAK	15	Unmodified	_ALTVPELTQQMFDAK_			0	0	0	KXJ23182.1;XP_002161860.1;KXJ14675.1;XP_015747467.1;XP_015747460.1;XP_015747453.1;XP_015747447.1;XP_015747441.1;KXJ11484.1;XP_001634953.1;XP_001632008.1;XP_001628797.1;XP_001628021.1;XP_001628022.1	KXJ23182.1	KXJ23182.1	MULTI-MSMS	160418_CI1	1	I1	564.63	3	564.627	1690.86	28579	0.18195	0.00010273	0.20175	0.00011391	0.3837	0.00021664	564.962	39.749	1.1424	39.749	38.976	40.118	-3.8147e-06					39	13	4	0	0	0	0.0017704	1	9629	148.85	116.42	1
ALTVPELTQQMFDAK	15	Unmodified	_ALTVPELTQQMFDAK_			0	0	0	KXJ23182.1;XP_002161860.1;KXJ14675.1;XP_015747467.1;XP_015747460.1;XP_015747453.1;XP_015747447.1;XP_015747441.1;KXJ11484.1;XP_001634953.1;XP_001632008.1;XP_001628797.1;XP_001628021.1;XP_001628022.1	KXJ23182.1	KXJ23182.1	MULTI-MSMS	160418_CI2	2	I2	846.44	2	846.437	1690.86	23147.9	0.71697	0.00060687	-0.71817	-0.00060788	-0.0011926	-1.0095e-06	846.437	39.903	1.4999	39.903	38.781	40.281	0					58	17	5	0	0	0	0.025635	1	9170	110.15	57.872	1
ALTVPELTQQMFDAK	15	Unmodified	_ALTVPELTQQMFDAK_			0	0	0	KXJ23182.1;XP_002161860.1;KXJ14675.1;XP_015747467.1;XP_015747460.1;XP_015747453.1;XP_015747447.1;XP_015747441.1;KXJ11484.1;XP_001634953.1;XP_001632008.1;XP_001628797.1;XP_001628021.1;XP_001628022.1	KXJ23182.1	KXJ23182.1	MULTI-MSMS	160418_CI2	2	I2	564.63	3	564.627	1690.86	28344.7	1.1136	0.00062878	-1.0228	-0.00057747	0.090866	5.1306e-05	564.961	39.89	1.3332	39.89	38.948	40.281	0					36	15	4	0	0	0	5.8165e-07	1	9292	162.88	124.43	1
ALVLLDYIIK	10	Unmodified	_ALVLLDYIIK_			0	0	0	KXJ09875.1;KXJ28573.1	KXJ09875.1	KXJ09875.1	MSMS	160418_CI1	1	I1	580.87	2	580.868	1159.72	NaN	NaN	NaN	NaN	NaN	NaN	NaN	NaN	43.908	1	43.908	43.408	44.408	0								0	0	0	0.013971	1	10712	88.948	60.221	1
AMFFADQLLSRR	12	Oxidation (M)	_AM(ox)FFADQLLSRR_	AM(1)FFADQLLSRR	AM(48.44)FFADQLLSRR	0	1	1	KXJ19692.1	KXJ19692.1	KXJ19692.1	MULTI-SECPEP	160418_CI1	1	I1	490.56	3	490.922	1469.74	29985.4	-1.3796	-0.00067726	3.3619	0.0016504	1.9824	0.00097318	490.924	24.252	0.85936	24.252	23.637	24.496	0					15	10	2	0	0	0	0.030314	1	5277	48.44	9.2922	1
AMSIMNSFVNDIFER	15	Unmodified	_AMSIMNSFVNDIFER_			0	0	0	XP_015774830.1;XP_012563328.1;XP_002158733.2;XP_002162131.1	XP_015774830.1	XP_015774830.1	MULTI-MSMS	160418_CI1	1	I1	887.92	2	887.419	1772.82	22966.6	0.6929	0.00061489	-1.3963	-0.0012391	-0.70337	-0.00062419	887.417	46.265	0.4876	46.265	45.978	46.466	0					14	5	3	0	0	0	2.2887e-14	2	11278	171.99	25.32	1
AMSIMNSFVNDVFER	15	Oxidation (M)	_AMSIM(ox)NSFVNDVFER_	AMSIM(1)NSFVNDVFER	AM(-49.85)SIM(49.85)NSFVNDVFER	0	1	0	KXJ23067.1	KXJ23067.1	KXJ23067.1	MULTI-MSMS	160418_CI1	1	I1	888.41	2	888.408	1774.8	21545.5	0.41354	0.0003674	-0.4304	-0.00038237	-0.016852	-1.4972e-05	888.408	38.862	0.72204	38.862	38.418	39.14	0					25	8	4	0	0	0	3.4939e-09	1	9382	161.87	126.16	2
AMSIMNSFVNDVFER	15	Oxidation (M)	_AMSIM(ox)NSFVNDVFER_	AM(0.007)SIM(0.993)NSFVNDVFER	AM(-21.52)SIM(21.52)NSFVNDVFER	0	1	0	KXJ23067.1	KXJ23067.1	KXJ23067.1	MULTI-MSMS	160418_CI2	2	I2	888.91	2	888.408	1774.8	22497.3	1.0079	0.00089546	-1.4724	-0.0013081	-0.46446	-0.00041263	888.407	38.907	0.7464	38.907	38.535	39.281	0					20	8	3	0	0	0	0.00032297	1	9043	143.98	96.082	2
AMSIMNSFVNDVFER	15	Oxidation (M)	_AM(ox)SIMNSFVNDVFER_	AM(1)SIMNSFVNDVFER	AM(67.61)SIM(-67.61)NSFVNDVFER	0	1	0	KXJ23067.1	KXJ23067.1	KXJ23067.1	MULTI-MSMS	160418_CI2	2	I2	888.91	2	888.408	1774.8	22220	0.42607	0.00037852	-0.047845	-4.2506e-05	0.37822	0.00033602	888.408	42.429	1.9423	42.429	41.964	43.907	0					31	22	2	0	0	0	1.0837e-20	1	9917	192.65	132.81	2
AMSIMNSFVNDVFER	15	Unmodified	_AMSIMNSFVNDVFER_			0	0	0	KXJ23067.1	KXJ23067.1	KXJ23067.1	MULTI-MSMS	160418_CI1	1	I1	880.41	2	880.411	1758.81	22038.9	-0.32611	-0.00028711	0.2255	0.00019853	-0.1006	-8.8572e-05	880.411	44.209	0.75743	44.209	43.873	44.63	0					43	8	6	0	0	0	1.6562e-47	1	10745	218.02	149.17	1
AMSIMNSFVNDVFER	15	Unmodified	_AMSIMNSFVNDVFER_			0	0	0	KXJ23067.1	KXJ23067.1	KXJ23067.1	MULTI-MSMS	160418_CI2	2	I2	880.41	2	880.411	1758.81	22474.5	1.6405	0.0014443	-1.7442	-0.0015356	-0.10377	-9.1363e-05	880.911	44.455	0.82756	44.455	43.991	44.819	0					35	9	5	0	0	0	1.8385e-133	1	10400	279.75	200.52	1
AMTTSNAQQERQLLLMER	18	Acetyl (Protein N-term),2 Oxidation (M)	_(ac)AM(ox)TTSNAQQERQLLLM(ox)ER_	AM(1)TTSNAQQERQLLLM(1)ER	AM(61.82)TTSNAQQERQLLLM(61.82)ER	1	2	1	XP_015763921.1;XP_015764362.1	XP_015763921.1	XP_015763921.1	MULTI-MSMS	160418_CI2	2	I2	732.69	3	732.025	2193.05	24452.6	-0.80385	-0.00058844	-2.5616	-0.0018752	-3.3655	-0.0024636	732.356	33.22	0.47449	33.22	33	33.475	0					11	5	3	0	0	0	0.023115	1	7601	61.821	28.962	1
ANEEDAAFVMR	11	Unmodified	_ANEEDAAFVMR_			0	0	0	KXJ28016.1;XP_001634505.1	KXJ28016.1	KXJ28016.1	MULTI-MSMS	160418_CI1	1	I1	626.78	2	626.785	1251.56	27094.3	-0.10235	-6.4152e-05	-0.42532	-0.00026659	-0.52767	-0.00033074	626.785	27.147	0.91875	27.147	26.751	27.67	0					20	12	2	0	0	0	0.00083585	1	6179	157.78	112.62	1
ANEEDAAFVMR	11	Unmodified	_ANEEDAAFVMR_			0	0	0	KXJ28016.1;XP_001634505.1	KXJ28016.1	KXJ28016.1	MULTI-MSMS	160418_CI2	2	I2	626.78	2	626.785	1251.56	26757.6	-0.6583	-0.00041261	0.099332	6.226e-05	-0.55897	-0.00035035	626.785	27.266	0.90086	27.266	26.765	27.666	0					27	11	3	0	0	0	0.00011975	1	5968	164.97	112.72	1
ANQLPLVTEFSDETAPK	17	Unmodified	_ANQLPLVTEFSDETAPK_			0	0	0	XP_001628893.1;KXJ26778.1	XP_001628893.1	XP_001628893.1	MULTI-MSMS	160418_CI1	1	I1	930.97	2	930.473	1858.93	21224.3	0.38061	0.00035414	-1.9648	-0.0018282	-1.5842	-0.0014741	930.974	37.143	1.8849	37.143	36.048	37.933	0					69	23	5	0	0	0	6.2526e-06	1	8884	141.59	95.924	1
ANQLPLVTEFSDETAPK	17	Unmodified	_ANQLPLVTEFSDETAPK_			0	0	0	XP_001628893.1;KXJ26778.1	XP_001628893.1	XP_001628893.1	MULTI-MSMS	160418_CI2	2	I2	930.97	2	930.473	1858.93	20584	-0.3345	-0.00031125	-1.5383	-0.0014313	-1.8728	-0.0017426	930.973	37.273	1.5321	37.273	36.18	37.713	0					57	18	4	0	0	0	0.00088087	1	8562	130.66	87.573	1
APFLQIGGDNEFK	13	Unmodified	_APFLQIGGDNEFK_			0	0	0	XP_001622502.1	XP_001622502.1	XP_001622502.1	MULTI-MSMS	160418_CS1	1	S1	718.37	2	718.364	1434.71	23818	-0.14428	-0.00010364	-0.92296	-0.00066302	-1.0672	-0.00076667	718.364	34.577	0.60149	34.577	34.168	34.77	0					20	7	4	0	0	0	0.003001	1	8020	135.8	57.531	1
APFLQIGGDNEFK	13	Unmodified	_APFLQIGGDNEFK_			0	0	0	XP_001622502.1	XP_001622502.1	XP_001622502.1	MULTI-MSMS	160418_CS2	2	S2	718.36	2	718.364	1434.71	25087.4	-0.24247	-0.00017418	-1.0464	-0.00075166	-1.2888	-0.00092585	718.364	34.423	0.54025	34.423	34.016	34.556	0					14	6	3	0	0	0	4.4997e-10	1	7823	171.92	82.226	1
APLGQNTVLLQGPR	14	Unmodified	_APLGQNTVLLQGPR_			0	0	0	XP_001640445.1;KXJ23647.1	XP_001640445.1	XP_001640445.1	MULTI-MSMS	160418_CI1	1	I1	732.42	2	732.42	1462.83	24695.6	-1.9901	-0.0014576	1.072	0.00078516	-0.91809	-0.00067243	732.421	29.251	0.80773	29.251	28.941	29.749	0					25	10	4	0	0	0	1.8082e-09	1	6773	167.11	116.32	1
APLGQNTVLLQGPR	14	Unmodified	_APLGQNTVLLQGPR_			0	0	0	XP_001640445.1;KXJ23647.1	XP_001640445.1	XP_001640445.1	MULTI-MSMS	160418_CI2	2	I2	732.42	2	732.42	1462.83	24821.9	-0.88795	-0.00065035	0.27744	0.00020321	-0.6105	-0.00044714	732.42	29.408	0.52203	29.408	29.077	29.599	0					20	6	4	0	0	0	2.7411e-14	1	6541	178.53	112.9	1
ASIDAFDNFDNIALAQR	17	Unmodified	_ASIDAFDNFDNIALAQR_			0	0	0	KXJ29012.1;XP_015748476.1;XP_015763725.1	KXJ29012.1;XP_015763725.1	KXJ29012.1	MULTI-MSMS	160418_CI1	1	I1	941.46	2	940.96	1879.91	23699.6	0.31635	0.00029767	1.2753	0.0012	1.5916	0.0014977	941.463	38.41	1.618	38.41	37.933	39.551	0					31	19	3	0	0	0	2.6457e-27	1	9333	188.96	121.76	1
ASIDAFDNFDNIALAQR	17	Unmodified	_ASIDAFDNFDNIALAQR_			0	0	0	KXJ29012.1;XP_015748476.1;XP_015763725.1	KXJ29012.1;XP_015763725.1	KXJ29012.1	MULTI-MSMS	160418_CI2	2	I2	941.46	2	940.96	1879.91	22892.6	-0.049969	-4.7019e-05	1.0325	0.00097151	0.98249	0.00092449	941.463	38.543	1.1593	38.543	37.956	39.115	0					39	13	5	0	0	0	7.4295e-36	1	8995	202.61	111.78	1
ASLEMEK	7	Acetyl (Protein N-term),Oxidation (M)	_(ac)ASLEM(ox)EK_	ASLEM(1)EK	ASLEM(138.24)EK	1	1	0	XP_015754057.1	XP_015754057.1	XP_015754057.1	MULTI-MSMS	160418_CI2	2	I2	433.2	2	433.202	864.39	32459.3	0.02118	9.1753e-06	0.38295	0.0001659	0.40413	0.00017507	433.202	15.114	0.75369	15.114	14.751	15.505	0					23	10	4	0	0	0	0.022202	1	2562	138.24	13.648	1
ASMIWIIGEYAER	13	Unmodified	_ASMIWIIGEYAER_			0	0	0	KXJ29424.1;XP_015762194.1;XP_015768680.1;XP_001628198.1;XP_012563108.1	KXJ29424.1	KXJ29424.1	MULTI-SECPEP	160418_CI1	1	I1	770.84	2	769.887	1537.76	22702	-2.0611	-0.0015868	-2.2916	-0.0017643	-4.3527	-0.0033511	769.886	42.226	0.8367	42.226	41.528	42.365	0					11	9	2	0	0	0	0.020283	1	10285	115.33	68.508	1
ATAGSYIASQTVK	13	Unmodified	_ATAGSYIASQTVK_			0	0	0	KXJ14668.1;XP_015747189.1;XP_015747181.1;XP_001626004.1	KXJ14668.1	KXJ14668.1	MULTI-SECPEP	160418_CS1	1	S1	649.3	2	648.843	1295.67	26399.2	-0.021843	-1.4173e-05	0.5947	0.00038587	0.57286	0.0003717	648.843	23.53	1.086	23.53	22.762	23.848	0					23	13	4	0	0	0	0.021433	1	4927	114.71	45.864	1
ATAGSYIASQTVK	13	Unmodified	_ATAGSYIASQTVK_			0	0	0	KXJ14668.1;XP_015747189.1;XP_015747181.1;XP_001626004.1	KXJ14668.1	KXJ14668.1	MULTI-SECPEP	160418_CS2	2	S2	649.3	2	648.843	1295.67	26260.3	-1.7866	-0.0011592	2.3476	0.0015232	0.56098	0.00036399	648.844	23.095	0.72062	23.095	22.629	23.349	0					17	9	3	0	0	0	0.0057378	1	4694	129.74	61.371	1
ATDIMLAGK	9	Unmodified	_ATDIMLAGK_			0	0	0	KXJ12781.1;KXJ07219.1;XP_001617956.1;XP_015780299.1;XP_001639319.1	KXJ12781.1	KXJ12781.1	MSMS	160418_CI2	2	I2	460.25	2	460.25	918.484	NaN	NaN	NaN	NaN	NaN	NaN	NaN	NaN	23.682	1	23.682	23.182	24.182	0								0	0	0	0.018383	1	4943	109.11	64.028	1
ATFDVTLVVPK	11	Unmodified	_ATFDVTLVVPK_			0	0	0	KXJ16551.1;XP_015776612.1;KXJ16528.1	KXJ16551.1	KXJ16551.1	MULTI-MSMS	160418_CS1	1	S1	595.35	2	595.345	1188.68	27925.3	0.38726	0.00023056	-0.35538	-0.00021157	0.031886	1.8983e-05	595.345	35.116	1.0122	35.116	34.848	35.86	0					27	12	4	0	0	0	0.0019916	1	8229	154.85	94.83	1
ATIGADFLTK	10	Unmodified	_ATIGADFLTK_			0	0	0	KXJ10547.1;XP_001637395.1;XP_002160165.2	KXJ10547.1	KXJ10547.1	MSMS	160418_CI2	2	I2	518.79	2	518.787	1035.56	NaN	NaN	NaN	NaN	NaN	NaN	NaN	NaN	30.662	1	30.662	30.162	31.162	0								0	0	0	0.010639	1	6899	92.239	46.11	1
ATSNVFAMFDQAQIQEFK	18	Unmodified	_ATSNVFAMFDQAQIQEFK_			0	0	0	KXJ28180.1;KXJ25522.1	KXJ28180.1	KXJ28180.1	MULTI-MSMS	160418_CI1	1	I1	1038.5	2	1038	2073.98	20969	-1.4264	-0.0014806	1.1406	0.001184	-0.2858	-0.00029666	1038.5	42.073	0.75198	42.073	41.779	42.531	0					34	8	6	0	0	0	6.1392e-106	1	10215	310.57	249.97	1
ATSNVFAMFDQAQIQEFK	18	Unmodified	_ATSNVFAMFDQAQIQEFK_			0	0	0	KXJ28180.1;KXJ25522.1	KXJ28180.1	KXJ28180.1	MULTI-MSMS	160418_CI1	1	I1	692.67	3	692.335	2073.98	25235.5	-1.3052	-0.00090365	1.5842	0.0010968	0.279	0.00019316	692.671	42.039	0.66879	42.039	41.779	42.448	0					22	7	5	0	0	0	1.7481e-07	1	10236	145.04	106.26	1
ATSNVFAMFDQAQIQEFK	18	Unmodified	_ATSNVFAMFDQAQIQEFK_			0	0	0	KXJ28180.1;KXJ25522.1	KXJ28180.1	KXJ28180.1	MULTI-MSMS	160418_CI2	2	I2	1038.5	2	1038	2073.98	20995.5	-0.47931	-0.00049752	0.54671	0.00056749	0.067405	6.9966e-05	1038.5	42.259	0.59109	42.259	41.88	42.471	0					28	6	6	0	0	0	1.0478e-171	1	9874	338.78	269.11	1
ATSNVFAMFDQAQIQEFK	18	Unmodified	_ATSNVFAMFDQAQIQEFK_			0	0	0	KXJ28180.1;KXJ25522.1	KXJ28180.1	KXJ28180.1	MULTI-MSMS	160418_CI2	2	I2	693	3	692.335	2073.98	26101.7	1.2078	0.0008362	-1.6207	-0.0011221	-0.41288	-0.00028585	692.668	42.249	0.67484	42.249	41.88	42.555	0					20	7	5	0	0	0	4.285e-07	1	9889	140.89	106.41	1
ATSNVFAMFDQAQIQEFK	18	Oxidation (M)	_ATSNVFAM(ox)FDQAQIQEFK_	ATSNVFAM(1)FDQAQIQEFK	ATSNVFAM(167.92)FDQAQIQEFK	0	1	0	KXJ28180.1;KXJ25522.1	KXJ28180.1	KXJ28180.1	MULTI-MSMS	160418_CI2	2	I2	1046.5	2	1046	2089.98	22580.1	-0.096628	-0.00010107	-0.89974	-0.00094112	-0.99637	-0.0010422	1046.5	38.327	0.49683	38.327	38.038	38.535	0					15	5	4	0	0	0	8.7539e-15	1	8938	167.92	45.821	1
AVCMLSNTTAIAEAWAR	17	Unmodified	_AVCMLSNTTAIAEAWAR_			0	0	0	XP_001630129.1;KXJ10427.1;XP_001636866.1;XP_015768684.1;XP_001630127.1;XP_001636867.1;XP_001636620.1;XP_001632844.1;KXJ10877.1;XP_001632843.1;XP_001621479.1;XP_001633829.1;KXJ17784.1;XP_001621478.1;XP_015747471.1;KXJ08380.1;XP_015747456.1;XP_012564565.1;KXJ10864.1;XP_001638395.1;XP_015773084.1;XP_004208788.1;KXJ20066.1;XP_015771897.1;XP_001632842.1;XP_002161507.1	XP_001630129.1;XP_001632842.1;XP_002161507.1	XP_001630129.1	MULTI-MSMS	160418_CI1	1	I1	933.45	2	932.956	1863.9	21085.1	0.012763	1.1907e-05	-0.77872	-0.00072652	-0.76596	-0.00071461	932.956	39.425	0.82254	39.425	39.057	39.879	0					38	9	6	0	0	0	1.0606e-86	1	9545	240.42	183.86	1
AVCMLSNTTAIAEAWAR	17	Unmodified	_AVCMLSNTTAIAEAWAR_			0	0	0	XP_001630129.1;KXJ10427.1;XP_001636866.1;XP_015768684.1;XP_001630127.1;XP_001636867.1;XP_001636620.1;XP_001632844.1;KXJ10877.1;XP_001632843.1;XP_001621479.1;XP_001633829.1;KXJ17784.1;XP_001621478.1;XP_015747471.1;KXJ08380.1;XP_015747456.1;XP_012564565.1;KXJ10864.1;XP_001638395.1;XP_015773084.1;XP_004208788.1;KXJ20066.1;XP_015771897.1;XP_001632842.1;XP_002161507.1	XP_001630129.1;XP_001632842.1;XP_002161507.1	XP_001630129.1	MULTI-MSMS	160418_CI1	1	I1	622.31	3	622.306	1863.9	26991.6	0.83283	0.00051828	0.74261	0.00046213	1.5754	0.00098041	622.64	39.428	1.4627	39.428	38.498	39.961	0					46	17	7	0	0	0	0.013109	1	9560	118.71	81.715	1
AVCMLSNTTAIAEAWAR	17	Unmodified	_AVCMLSNTTAIAEAWAR_			0	0	0	XP_001630129.1;KXJ10427.1;XP_001636866.1;XP_015768684.1;XP_001630127.1;XP_001636867.1;XP_001636620.1;XP_001632844.1;KXJ10877.1;XP_001632843.1;XP_001621479.1;XP_001633829.1;KXJ17784.1;XP_001621478.1;XP_015747471.1;KXJ08380.1;XP_015747456.1;XP_012564565.1;KXJ10864.1;XP_001638395.1;XP_015773084.1;XP_004208788.1;KXJ20066.1;XP_015771897.1;XP_001632842.1;XP_002161507.1	XP_001630129.1;XP_001632842.1;XP_002161507.1	XP_001630129.1	MULTI-MSMS	160418_CI2	2	I2	932.96	2	932.956	1863.9	21430.3	0.34795	0.00032462	-0.87271	-0.0008142	-0.52476	-0.00048958	932.956	39.655	0.66553	39.655	39.281	39.947	0					29	7	6	0	0	0	3.844e-255	1	9223	320.48	250.07	1
AVCMLSNTTAIAEAWAR	17	Unmodified	_AVCMLSNTTAIAEAWAR_			0	0	0	XP_001630129.1;KXJ10427.1;XP_001636866.1;XP_015768684.1;XP_001630127.1;XP_001636867.1;XP_001636620.1;XP_001632844.1;KXJ10877.1;XP_001632843.1;XP_001621479.1;XP_001633829.1;KXJ17784.1;XP_001621478.1;XP_015747471.1;KXJ08380.1;XP_015747456.1;XP_012564565.1;KXJ10864.1;XP_001638395.1;XP_015773084.1;XP_004208788.1;KXJ20066.1;XP_015771897.1;XP_001632842.1;XP_002161507.1	XP_001630129.1;XP_001632842.1;XP_002161507.1	XP_001630129.1	MULTI-MSMS	160418_CI2	2	I2	622.64	3	622.306	1863.9	27111	1.3374	0.00083227	0.17742	0.00011041	1.5148	0.00094267	622.64	39.654	1.0822	39.654	38.948	40.03	0					41	12	7	0	0	0	0.008468	1	9225	149.6	87.524	1
AVFVDLEPTVIDEVR	15	Unmodified	_AVFVDLEPTVIDEVR_			0	0	0	XP_001632842.1	XP_001632842.1	XP_001632842.1	MULTI-MSMS	160418_CI2	2	I2	567.97	3	567.973	1700.9	28733	2.0145	0.0011442	-0.98859	-0.0005615	1.0259	0.0005827	567.973	39.323	0.41474	39.323	39.115	39.53	0					10	4	3	0	0	0	0.002806	1	9189	118.76	10.102	1
AVFVDLEPTVVDEIR	15	Unmodified	_AVFVDLEPTVVDEIR_			0	0	0	XP_002161507.1	XP_002161507.1	XP_002161507.1	MULTI-MSMS	160418_CI1	1	I1	851.46	2	851.457	1700.9	22995.4	0.34251	0.00029163	-0.35195	-0.00029967	-0.0094397	-8.0375e-06	851.457	39.183	1.137	39.183	38.66	39.797	0					33	13	5	0	0	0	0.0010579	1	9497	154.36	6.0768	1
AVFVDLEPTVVDEIR	15	Unmodified	_AVFVDLEPTVVDEIR_			0	0	0	XP_002161507.1	XP_002161507.1	XP_002161507.1	MULTI-MSMS	160418_CI2	2	I2	851.96	2	851.457	1700.9	23411.2	0.73172	0.00062303	-0.49101	-0.00041808	0.24071	0.00020496	851.456	39.323	0.83279	39.323	38.948	39.781	0					27	9	5	0	0	0	0.015843	1	9163	136.27	2.8552	1
AVFVDLEPTVVDEVR	15	Unmodified	_AVFVDLEPTVVDEVR_			0	0	0	XP_001630129.1;KXJ10427.1;XP_001636866.1;XP_015768684.1;XP_001636867.1;XP_001636620.1;KXJ10877.1;XP_001633829.1;KXJ17784.1;XP_015747471.1;KXJ08380.1;KXJ08366.1;KXJ20910.1;KXJ20950.1;KXJ20885.1	XP_001630129.1	XP_001630129.1	MULTI-MSMS	160418_CI1	1	I1	844.45	2	844.449	1686.88	22514.7	0.3238	0.00027343	-0.89024	-0.00075176	-0.56644	-0.00047833	844.448	37.492	1.9984	37.492	36.901	38.899	0					79	24	6	0	0	0	2.7042e-27	1	9035	196.67	148.48	1
AVFVDLEPTVVDEVR	15	Unmodified	_AVFVDLEPTVVDEVR_			0	0	0	XP_001630129.1;KXJ10427.1;XP_001636866.1;XP_015768684.1;XP_001636867.1;XP_001636620.1;KXJ10877.1;XP_001633829.1;KXJ17784.1;XP_015747471.1;KXJ08380.1;KXJ08366.1;KXJ20910.1;KXJ20950.1;KXJ20885.1	XP_001630129.1	XP_001630129.1	MULTI-MSMS	160418_CI1	1	I1	563.3	3	563.302	1686.88	27512.1	0.97043	0.00054664	-0.50803	-0.00028618	0.4624	0.00026047	563.3	37.474	0.78835	37.474	37.063	37.851	0					25	9	4	0	0	0	4.8183e-07	1	9079	184.11	123.76	1
AVFVDLEPTVVDEVR	15	Unmodified	_AVFVDLEPTVVDEVR_			0	0	0	XP_001630129.1;KXJ10427.1;XP_001636866.1;XP_015768684.1;XP_001636867.1;XP_001636620.1;KXJ10877.1;XP_001633829.1;KXJ17784.1;XP_015747471.1;KXJ08380.1;KXJ08366.1;KXJ20910.1;KXJ20950.1;KXJ20885.1	XP_001630129.1	XP_001630129.1	MULTI-MSMS	160418_CI2	2	I2	844.45	2	844.449	1686.88	22949.7	0.20807	0.0001757	-0.51155	-0.00043197	-0.30348	-0.00025627	844.448	37.587	1.717	37.587	37.148	38.865	0					67	20	6	0	0	0	2.8154e-77	1	8719	250.26	198.83	1
AVFVDLEPTVVDEVR	15	Unmodified	_AVFVDLEPTVVDEVR_			0	0	0	XP_001630129.1;KXJ10427.1;XP_001636866.1;XP_015768684.1;XP_001636867.1;XP_001636620.1;KXJ10877.1;XP_001633829.1;KXJ17784.1;XP_015747471.1;KXJ08380.1;KXJ08366.1;KXJ20910.1;KXJ20950.1;KXJ20885.1	XP_001630129.1	XP_001630129.1	MULTI-MSMS	160418_CI2	2	I2	563.97	3	563.302	1686.88	28307.3	0.25858	0.00014566	0.5936	0.00033437	0.85218	0.00048003	563.301	37.597	1.0585	37.597	37.312	38.371	0					33	12	6	0	0	0	8.866e-08	1	8732	185.2	126.61	1
AVIEAANLFGR	11	Unmodified	_AVIEAANLFGR_			0	0	0	XP_001629932.1;XP_001621991.1;KXJ24617.1	XP_001629932.1	XP_001629932.1	MSMS	160418_CI2	2	I2	580.82	2	580.825	1159.63	NaN	NaN	NaN	NaN	NaN	NaN	NaN	NaN	33.732	1	33.732	33.232	34.232	0								0	0	0	0.010286	1	7726	95.775	46.715	1
AVLGQPNSFTVNASNAGR	18	Unmodified	_AVLGQPNSFTVNASNAGR_			0	0	0	KXJ30221.1;XP_001639010.1	KXJ30221.1;XP_001639010.1	KXJ30221.1	MULTI-MSMS	160418_CI1	1	I1	901.96	2	901.961	1801.91	21865	-2.0347	-0.0018353	1.3506	0.0012182	-0.68411	-0.00061704	901.962	28.197	0.63209	28.197	27.878	28.51	0					23	8	4	0	0	0	2.9464e-37	1	6456	204.17	142.69	1
AVLGQPNSFTVNASNAGR	18	Unmodified	_AVLGQPNSFTVNASNAGR_			0	0	0	KXJ30221.1;XP_001639010.1	KXJ30221.1;XP_001639010.1	KXJ30221.1	MULTI-MSMS	160418_CI2	2	I2	901.96	2	901.961	1801.91	21969.8	-0.60256	-0.00054348	-0.83509	-0.00075322	-1.4376	-0.0012967	901.959	28.293	0.7311	28.293	28.041	28.772	0					25	9	4	0	0	0	2.2988e-36	1	6237	198.81	134.59	1
AVLGQPNSFTVNASNAGR	18	Unmodified	_AVLGQPNSFTVNASNAGR_			0	0	0	KXJ30221.1;XP_001639010.1	KXJ30221.1;XP_001639010.1	KXJ30221.1	MULTI-MSMS	160418_CS2	2	S2	901.96	2	901.961	1801.91	22074.5	-0.54614	-0.0004926	-0.048426	-4.3678e-05	-0.59457	-0.00053627	901.961	28.235	0.7492	28.235	27.853	28.602	0					23	9	3	0	0	0	6.5334e-28	1	6146	184	105.45	1
AVLVDLEPGTMDSVR	15	Unmodified	_AVLVDLEPGTMDSVR_			0	0	0	KXJ23182.1;XP_002161860.1;KXJ14675.1;XP_015747467.1;XP_015747460.1;XP_015747453.1;XP_015747447.1;XP_015747441.1;KXJ11484.1;XP_001634953.1;XP_002161913.1;XP_001628036.1;KXJ17789.1;XP_015749798.1;XP_015757049.1	KXJ23182.1	KXJ23182.1	MULTI-MSMS	160418_CI1	1	I1	801.41	2	801.414	1600.81	24117.6	-2.0865	-0.0016722	1.5708	0.0012588	-0.51576	-0.00041334	801.415	34.016	0.98349	34.016	33.522	34.505	0					44	12	5	0	0	0	9.1055e-07	1	8057	155.88	116.26	1
AVLVDLEPGTMDSVR	15	Unmodified	_AVLVDLEPGTMDSVR_			0	0	0	KXJ23182.1;XP_002161860.1;KXJ14675.1;XP_015747467.1;XP_015747460.1;XP_015747453.1;XP_015747447.1;XP_015747441.1;KXJ11484.1;XP_001634953.1;XP_002161913.1;XP_001628036.1;KXJ17789.1;XP_015749798.1;XP_015757049.1	KXJ23182.1	KXJ23182.1	MULTI-MSMS	160418_CI2	2	I2	801.41	2	801.414	1600.81	23813.3	-2.2117	-0.0017725	2.2175	0.0017771	0.0058195	4.6638e-06	801.416	34.065	1.5793	34.065	33.16	34.739	0					48	19	6	0	0	0	2.8099e-10	1	7766	168.83	127.75	1
AYHEQLSVAEITNACFEPANQMVK	24	Unmodified	_AYHEQLSVAEITNACFEPANQMVK_			0	0	0	XP_001630129.1;KXJ10427.1;XP_001636866.1;XP_001630127.1;XP_001636620.1;KXJ10877.1;XP_001621479.1;KXJ17784.1;XP_001621478.1	XP_001630129.1	XP_001630129.1	MULTI-MSMS	160418_CI1	1	I1	918.1	3	917.435	2749.28	22233.5	-0.27481	-0.00025212	-0.29751	-0.00027294	-0.57231	-0.00052506	917.769	34.919	1.7589	34.919	34.132	35.891	0					73	22	6	0	0	0	0.0005431	1	8344	107.07	4.8797	1
AYQHESDLDSMQK	13	Unmodified	_AYQHESDLDSMQK_			0	0	0	XP_001631731.1	XP_001631731.1	XP_001631731.1	MULTI-MSMS	160418_CI1	1	I1	776.34	2	776.341	1550.67	24124.4	-0.75001	-0.00058226	0.22086	0.00017146	-0.52915	-0.0004108	776.341	19.602	0.37994	19.602	19.412	19.792	0					9	4	3	0	0	0	0.010283	1	4012	125.36	92.835	1
AYQHESDLDSMQK	13	Unmodified	_AYQHESDLDSMQK_			0	0	0	XP_001631731.1	XP_001631731.1	XP_001631731.1	MULTI-MSMS	160418_CI2	2	I2	517.9	3	517.896	1550.67	29810.8	0.074807	3.8742e-05	-0.37884	-0.0001962	-0.30403	-0.00015746	517.896	19.702	0.61331	19.702	19.415	20.028	0					25	7	5	0	0	0	0.026644	1	3828	139.19	102.56	1
AYTSQFLALVMFALMMSEDRISMQEK	26	3 Oxidation (M)	_AYTSQFLALVM(ox)FALM(ox)M(ox)SEDRISMQEK_	AYTSQFLALVM(1)FALM(1)M(1)SEDRISM(0.001)QEK	AYTSQFLALVM(38.83)FALM(34.32)M(34.32)SEDRISM(-34.32)QEK	0	3	1	XP_001623561.1	XP_001623561.1	XP_001623561.1	MULTI-MSMS	160418_CS2	2	S2	1030.49	3	1030.15	3087.44	20500.7	-2.8187	-0.0029037	1.879	0.0019356	-0.93973	-0.00096807	1030.83	37.406	1.6863	37.406	36.766	38.452	0					57	20	5	0	0	0	0.024443	1	8690	47.564	20.01	4
CANIFEALVGTLK	13	Unmodified	_CANIFEALVGTLK_			0	0	0	XP_015761454.1;XP_015761453.1;XP_015761452.1;XP_001640937.1;KXJ16970.1	XP_015761454.1	XP_015761454.1	MULTI-MSMS	160418_CI1	1	I1	718.89	2	718.384	1434.75	24863.5	1.0924	0.0007848	-1.0133	-0.00072796	0.079112	5.6833e-05	718.384	46.265	0.65361	46.265	45.978	46.632	0					24	7	4	0	0	0	0.016086	1	11266	116.71	59.488	1
CAYPFDGPGK	10	Unmodified	_CAYPFDGPGK_			0	0	0	KXJ13755.1	KXJ13755.1	KXJ13755.1	MULTI-MSMS	160418_CS2	2	S2	556.25	2	556.247	1110.48	28192.6	-2.8215	-0.0015695	2.7579	0.0015341	-0.063606	-3.5381e-05	556.249	25.005	1.7075	25.005	24.604	26.311	0					47	22	3	0	0	0	0.025489	1	5178	122.19	91.575	1
CGNQAALMELDDALK	15	Unmodified	_CGNQAALMELDDALK_			0	0	0	XP_012560168.1;XP_004209578.1	XP_012560168.1	XP_012560168.1	MULTI-MSMS	160418_CS2	2	S2	824.89	2	824.887	1647.76	23065.9	-0.33225	-0.00027407	-0.9695	-0.00079973	-1.3017	-0.0010738	824.886	35.465	0.63053	35.465	35.03	35.661	0					20	7	4	0	0	0	0.015142	1	8146	113.99	0	1
CKQPMGHESMKR	12	2 Oxidation (M)	_CKQPM(ox)GHESM(ox)KR_	CKQPM(1)GHESM(1)KR	CKQPM(44.61)GHESM(44.61)KR	0	2	2	KXJ18533.1	KXJ18533.1	KXJ18533.1	MULTI-SECPEP	160418_CS1	1	S1	507.59	3	507.564	1519.67	29201.4	-0.65664	-0.00033329	0.5766	0.00029266	-0.08004	-4.0625e-05	507.564	29.656	2.0424	29.656	29.332	31.375	0					73	27	6	0	0	0	0.028485	1	7074	44.614	6.1684	1
CKTGLSGKNCELMGDGR	17	Unmodified	_CKTGLSGKNCELMGDGR_			0	0	2	KXJ09801.1	KXJ09801.1	KXJ09801.1	MSMS	160418_CS1	1	S1	941.92	2	941.932	1881.85	NaN	NaN	NaN	NaN	NaN	NaN	NaN	NaN	17.756	1	17.756	17.256	18.256	0								0	0	0	0.00021444	1	3253	95.477	10.79	1
CPEAMFQPSFLGMEASGIHETTYNSIMK	28	Unmodified	_CPEAMFQPSFLGMEASGIHETTYNSIMK_			0	0	0	XP_015753792.1	XP_015753792.1	XP_015753792.1	MULTI-MSMS	160418_CS1	1	S1	1059.81	3	1059.48	3175.41	21307.2	-2.7466	-0.0029099	2.0826	0.0022065	-0.66398	-0.00070347	1059.82	40.195	0.57367	40.195	39.923	40.496	0					23	6	5	0	0	0	0.0085512	1	9532	58.294	1.2361	1
CPEAMFQPSFLGMESAGIHETCYNSIMK	28	Unmodified	_CPEAMFQPSFLGMESAGIHETCYNSIMK_			0	0	0	KXJ26610.1	KXJ26610.1	KXJ26610.1	MULTI-MSMS	160418_CI1	1	I1	1079.47	3	1079.14	3234.4	20486.3	-1.9266	-0.002079	1.3863	0.0014961	-0.5402	-0.00058295	1079.81	39.918	1.1457	39.918	39.385	40.531	-3.8147e-06					56	13	7	0	0	0	0.0055341	1	9667	62.532	45.732	1
CPEAMFQPSFLGMESAGIHETCYNSIMK	28	Unmodified	_CPEAMFQPSFLGMESAGIHETCYNSIMK_			0	0	0	KXJ26610.1	KXJ26610.1	KXJ26610.1	MULTI-MSMS	160418_CI2	2	I2	1080.14	3	1079.14	3234.4	20794.2	0.14285	0.00015416	-0.26754	-0.00028871	-0.12469	-0.00013455	1080.14	39.97	0.66768	39.97	39.613	40.281	0					33	7	8	0	0	0	0.02089	1	9329	49.485	32.206	1
CPEAMFQPSFLGMESAGIHETTYNSIMK	28	Oxidation (M)	_CPEAMFQPSFLGM(ox)ESAGIHETTYNSIMK_	CPEAM(0.049)FQPSFLGM(0.929)ESAGIHETTYNSIM(0.021)K	CPEAM(-12.76)FQPSFLGM(12.76)ESAGIHETTYNSIM(-16.39)K	0	1	0	KXJ21685.1;XP_001630069.1;KXJ11681.1;XP_001637076.1;XP_001630583.1;XP_001634709.1	KXJ21685.1;XP_001630069.1;XP_001637076.1	XP_001637076.1	MULTI-MSMS	160418_CI1	1	I1	1065.48	3	1064.81	3191.41	20441.8	-0.90807	-0.00096693	-0.52845	-0.0005627	-1.4365	-0.0015296	1065.48	38.752	3.3303	38.752	37.614	40.944	0					196	40	9	0	0	0	0.0079492	1	9377	57.688	6.8302	3
CPEAMFQPSFLGMESAGIHETTYNSIMK	28	Unmodified	_CPEAMFQPSFLGMESAGIHETTYNSIMK_			0	0	0	KXJ21685.1;XP_001630069.1;KXJ11681.1;XP_001637076.1;XP_001630583.1;XP_001634709.1	KXJ21685.1;XP_001630069.1;XP_001637076.1	XP_001637076.1	MULTI-MSMS	160418_CI1	1	I1	1059.81	3	1059.48	3175.41	20379.8	-1.2993	-0.0013766	0.26098	0.0002765	-1.0383	-0.0011001	1059.81	40.077	1.7266	40.077	39.385	41.111	0					111	20	9	0	0	0	3.2701e-08	1	9728	130.27	0	1
CPEAMFQPSFLGMESAGIHETTYNSIMK	28	Unmodified	_CPEAMFQPSFLGMESAGIHETTYNSIMK_			0	0	0	KXJ21685.1;XP_001630069.1;KXJ11681.1;XP_001637076.1;XP_001630583.1;XP_001634709.1	KXJ21685.1;XP_001630069.1;XP_001637076.1	XP_001637076.1	MULTI-MSMS	160418_CI1	1	I1	795.11	4	794.86	3175.41	23834.1	-1.7091	-0.0013585	1	0.00079486	-0.70906	-0.00056361	795.113	40.089	0.40332	40.089	39.879	40.283	0					20	4	6	0	0	0	0.00056674	1	9742	74.222	0	1
CPEAMFQPSFLGMESAGIHETTYNSIMK	28	Unmodified	_CPEAMFQPSFLGMESAGIHETTYNSIMK_			0	0	0	KXJ21685.1;XP_001630069.1;KXJ11681.1;XP_001637076.1;XP_001630583.1;XP_001634709.1	KXJ21685.1;XP_001630069.1;XP_001637076.1	XP_001637076.1	MULTI-MSMS	160418_CI2	2	I2	1060.48	3	1059.48	3175.41	20713.6	-0.03021	-3.2007e-05	-0.74783	-0.00079231	-0.77804	-0.00082431	1060.15	40.239	1.3413	40.239	39.698	41.039	0					86	15	9	0	0	0	0.00486	1	9371	63.479	0	1
CPYGLYAEQLSGSAFTAPR	19	Unmodified	_CPYGLYAEQLSGSAFTAPR_			0	0	0	XP_015772216.1;XP_001638799.1	XP_015772216.1	XP_015772216.1	MULTI-MSMS	160418_CS1	1	S1	1045	2	1044.5	2086.98	21505.9	-2.0136	-0.0021032	2.5929	0.0027083	0.57933	0.00060511	1044.5	36.109	0.54822	36.109	35.781	36.329	0					17	6	4	0	0	0	6.3893e-84	1	8462	238.64	151	1
CPYGLYAEQLSGSAFTAPR	19	Unmodified	_CPYGLYAEQLSGSAFTAPR_			0	0	0	XP_015772216.1;XP_001638799.1	XP_015772216.1	XP_015772216.1	MULTI-MSMS	160418_CS2	2	S2	1045	2	1044.5	2086.98	20893.7	-2.0197	-0.0021096	2.8104	0.0029354	0.79065	0.00082583	1045	35.945	0.547	35.945	35.661	36.208	0					22	6	4	0	0	0	7.1397e-100	1	8248	246.96	172.42	1
CTGGEVGATASLAPK	15	Unmodified	_CTGGEVGATASLAPK_			0	0	0	XP_001618421.1;XP_001642047.1;KXJ18820.1	XP_001618421.1	XP_001618421.1	MULTI-MSMS	160418_CI1	1	I1	709.85	2	709.851	1417.69	26753.1	-1.7446	-0.0012384	-0.99802	-0.00070845	-2.7426	-0.0019468	709.851	22.816	0.57603	22.816	22.491	23.067	0					17	7	3	0	0	0	1.5464e-06	1	4891	153.49	77.266	1
CTGGEVGATASLAPK	15	Unmodified	_CTGGEVGATASLAPK_			0	0	0	XP_001618421.1;XP_001642047.1;KXJ18820.1	XP_001618421.1	XP_001618421.1	MULTI-MSMS	160418_CI2	2	I2	709.85	2	709.851	1417.69	26827.4	-2.6884	-0.0019084	0.55336	0.0003928	-2.135	-0.0015156	709.852	22.895	0.43992	22.895	22.6	23.04	0					10	5	2	0	0	0	1.5464e-06	1	4721	153.49	98.954	1
CVDTGGPITIPVGPETLGR	19	Unmodified	_CVDTGGPITIPVGPETLGR_			0	0	0	XP_001626437.1	XP_001626437.1	XP_001626437.1	MULTI-MSMS	160418_CI1	1	I1	970	2	970.001	1937.99	21553.3	-0.042705	-4.1424e-05	-0.66301	-0.00064312	-0.70571	-0.00068454	970.001	35.623	0.61789	35.623	35.273	35.891	0					29	7	6	0	0	0	7.362e-07	1	8545	139.48	107.41	1
CVDTGGPITIPVGPETLGR	19	Unmodified	_CVDTGGPITIPVGPETLGR_			0	0	0	XP_001626437.1	XP_001626437.1	XP_001626437.1	MULTI-MSMS	160418_CI2	2	I2	970	2	970.001	1937.99	21724.8	-0.44991	-0.00043642	0.012482	1.2108e-05	-0.43743	-0.00042431	970.002	35.738	0.64445	35.738	35.374	36.018	0					21	7	4	0	0	0	2e-07	1	8227	145.6	95.97	1
CVVVGDGAVGK	11	Unmodified	_CVVVGDGAVGK_			0	0	0	XP_015765121.1;XP_004209147.2;KXJ21331.1;XP_015765120.1;XP_001629535.1;XP_002158815.1;XP_001627119.1;KXJ26623.1;KXJ23623.1;XP_015752899.1;XP_001630599.1	XP_015765121.1	XP_015765121.1	MSMS	160418_CI2	2	I2	530.78	2	530.776	1059.54	NaN	NaN	NaN	NaN	NaN	NaN	NaN	NaN	20.235	1	20.235	19.735	20.735	0								0	0	0	0.015848	1	3977	84.213	25.232	1
DAGAGLVAASMIAIVPGYISR	21	Unmodified	_DAGAGLVAASMIAIVPGYISR_			0	0	0	KXJ11161.1	KXJ11161.1	KXJ11161.1	MULTI-MSMS	160418_CI1	1	I1	1017.05	2	1016.55	2031.08	19218.7	0.8919	0.00090666	-1.1998	-0.0012196	-0.30785	-0.00031295	1017.05	45.379	0.3394	45.379	45.225	45.564	0					9	3	3	0	0	0	0.012977	1	11091	92.265	66.817	1
DAGPGGLAIAVEGPAK	16	Unmodified	_DAGPGGLAIAVEGPAK_			0	0	0	KXJ30221.1;XP_001639010.1	KXJ30221.1;XP_001639010.1	KXJ30221.1	MULTI-MSMS	160418_CI1	1	I1	711.88	2	711.883	1421.75	25694.2	-3.1382	-0.002234	1.1527	0.00082055	-1.9855	-0.0014135	711.884	30.226	0.73328	30.226	29.749	30.482	1.9073e-06					28	9	4	0	0	0	0.011021	1	7023	117.27	86.7	1
DAGPGGLAIAVEGPAK	16	Unmodified	_DAGPGGLAIAVEGPAK_			0	0	0	KXJ30221.1;XP_001639010.1	KXJ30221.1;XP_001639010.1	KXJ30221.1	MULTI-MSMS	160418_CI2	2	I2	711.88	2	711.883	1421.75	25641.2	-2.3331	-0.0016609	0.72548	0.00051646	-1.6076	-0.0011445	711.883	30.341	0.75904	30.341	29.912	30.671	-1.9073e-06					30	9	4	0	0	0	0.013707	1	6770	114.87	86.07	1
DAGPGGLAIAVEGPAK	16	Unmodified	_DAGPGGLAIAVEGPAK_			0	0	0	KXJ30221.1;XP_001639010.1	KXJ30221.1;XP_001639010.1	KXJ30221.1	MULTI-MSMS	160418_CS2	2	S2	711.88	2	711.883	1421.75	25389.1	-5.0968	-0.0036283	2.4964	0.0017771	-2.6004	-0.0018512	711.885	30.257	0.90345	30.257	29.77	30.673	0					26	11	3	0	0	0	4.8439e-09	1	6647	153.49	121.86	1
DAGPGGLSLAIEGPSK	16	Unmodified	_DAGPGGLSLAIEGPSK_			0	0	0	KXJ30221.1	KXJ30221.1	KXJ30221.1	MULTI-MSMS	160418_CI1	1	I1	734.89	2	734.886	1467.76	23569.5	-2.2552	-0.0016573	1.9844	0.0014583	-0.27083	-0.00019903	734.888	31.734	0.81083	31.734	31.217	32.027	-1.9073e-06					26	10	4	0	0	0	8.1175e-09	1	7471	149.57	105.93	1
DAGPGGLSLAIEGPSK	16	Unmodified	_DAGPGGLSLAIEGPSK_			0	0	0	KXJ30221.1	KXJ30221.1	KXJ30221.1	MULTI-MSMS	160418_CI2	2	I2	734.89	2	734.886	1467.76	22617.1	-1.0991	-0.00080774	0.31993	0.00023511	-0.77921	-0.00057263	734.885	31.88	0.93686	31.88	31.289	32.226	-1.9073e-06					30	11	4	0	0	0	1.3648e-05	1	7211	140.33	84.605	1
DAGVIAGLNVLR	12	Unmodified	_DAGVIAGLNVLR_			0	0	0	XP_002159813.1;XP_015753655.1	XP_002159813.1	XP_002159813.1	MULTI-MSMS	160418_CI1	1	I1	599.35	2	599.351	1196.69	26768.6	-0.45666	-0.0002737	0.88892	0.00053277	0.43226	0.00025907	599.351	34.636	0.99075	34.636	34.206	35.197	-3.8147e-06					32	12	4	0	0	0	0.01716	1	8288	118.03	54.339	1
DAGVIAGLNVMR	12	Unmodified	_DAGVIAGLNVMR_			0	0	0	KXJ19432.1;XP_002156272.1	KXJ19432.1	KXJ19432.1	MULTI-MSMS	160418_CS2	2	S2	608.33	2	608.329	1214.64	26724.5	-0.98889	-0.00060157	1.2173	0.0007405	0.22837	0.00013892	608.33	33.594	0.46953	33.594	33.318	33.788	0					12	5	3	0	0	0	0.017332	1	7642	117.7	0	1
DAGYGGLGLSIEGPSK	16	Unmodified	_DAGYGGLGLSIEGPSK_			0	0	0	KXJ30221.1;XP_001639010.1;XP_015760960.1	KXJ30221.1;XP_001639010.1	KXJ30221.1	MULTI-MSMS	160418_CI2	2	I2	760.88	2	760.883	1519.75	21360	-1.34	-0.0010195	-3.622	-0.0027559	-4.9619	-0.0037754	760.879	32.754	0.70324	32.754	32.612	33.315	0					11	8	2	0	0	0	2.6718e-19	1	7513	172.33	80.697	1
DAGYGGLGLSIEGPSK	16	Unmodified	_DAGYGGLGLSIEGPSK_			0	0	0	KXJ30221.1;XP_001639010.1;XP_015760960.1	KXJ30221.1;XP_001639010.1	KXJ30221.1	MSMS	160418_CS1	1	S1	760.88	2	760.883	1519.75	NaN	NaN	NaN	NaN	NaN	NaN	NaN	NaN	32.866	1	32.866	32.366	33.366	0								0	0	0	5.4341e-20	1	7576	193	119.16	1
DAGYGGLGLSIEGPSK	16	Unmodified	_DAGYGGLGLSIEGPSK_			0	0	0	KXJ30221.1;XP_001639010.1;XP_015760960.1	KXJ30221.1;XP_001639010.1	KXJ30221.1	MULTI-MSMS	160418_CS2	2	S2	760.88	2	760.883	1519.75	23205.1	-3.101	-0.0023595	3.7308	0.0028387	0.62977	0.00047918	760.887	32.679	0.52774	32.679	32.479	33.007	0					24	6	5	0	0	0	2.3603e-35	1	7386	201.09	138.93	1
DAVLLVFANK	10	Unmodified	_DAVLLVFANK_			0	0	0	XP_002162887.1;XP_001634219.1;KXJ28350.1	XP_002162887.1	XP_002162887.1	MULTI-MSMS	160418_CI1	1	I1	545.32	2	545.319	1088.62	28424.2	-0.91982	-0.0005016	0.55489	0.00030259	-0.36494	-0.00019901	545.319	36.166	0.69299	36.166	35.817	36.51	0					20	8	3	0	0	0	9.1211e-09	1	8689	182.53	121.94	1
DAVLLVFANK	10	Unmodified	_DAVLLVFANK_			0	0	0	XP_002162887.1;XP_001634219.1;KXJ28350.1	XP_002162887.1	XP_002162887.1	MULTI-MSMS	160418_CI2	2	I2	545.32	2	545.319	1088.62	29249.1	-0.1615	-8.8071e-05	-0.15419	-8.4082e-05	-0.31569	-0.00017215	545.319	36.302	0.80431	36.302	35.858	36.662	0					19	9	3	0	0	0	0.00032895	1	8369	168.27	111.83	1
DAVTYTEHAK	10	Unmodified	_DAVTYTEHAK_			0	0	0	XP_001632579.1;XP_015747488.1;XP_015770236.1;XP_001628792.1;XP_015747530.1;KXJ10749.1;XP_001619043.1;KXJ29961.1;KXJ10477.1;KXJ16821.1;XP_001633339.1;XP_015767172.1;XP_015759837.1;KXJ21799.1;XP_001618301.1;XP_015775468.1;XP_015769858.1;XP_015748868.1;XP_015747528.1;XP_015747527.1;XP_004205459.1;XP_002161992.2;XP_001640480.1;XP_001640459.1;XP_001640356.1;XP_001640351.1;XP_001638523.1;XP_001638463.1…	XP_001632579.1;XP_001618301.1;XP_001618585.1	XP_001618301.1	MULTI-MSMS	160418_CI1	1	I1	567.77	2	567.775	1133.54	28272	-1.3805	-0.0007838	1.034	0.00058706	-0.3465	-0.00019673	567.776	16.364	1.2231	16.364	16.013	17.236	0					76	15	6	0	0	0	0.0014165	1	3050	159.58	93.234	1
DAVTYTEHAK	10	Unmodified	_DAVTYTEHAK_			0	0	0	XP_001632579.1;XP_015747488.1;XP_015770236.1;XP_001628792.1;XP_015747530.1;KXJ10749.1;XP_001619043.1;KXJ29961.1;KXJ10477.1;KXJ16821.1;XP_001633339.1;XP_015767172.1;XP_015759837.1;KXJ21799.1;XP_001618301.1;XP_015775468.1;XP_015769858.1;XP_015748868.1;XP_015747528.1;XP_015747527.1;XP_004205459.1;XP_002161992.2;XP_001640480.1;XP_001640459.1;XP_001640356.1;XP_001640351.1;XP_001638523.1;XP_001638463.1…	XP_001632579.1;XP_001618301.1;XP_001618585.1	XP_001618301.1	MULTI-MSMS	160418_CI2	2	I2	567.77	2	567.775	1133.54	28178.5	0.27219	0.00015454	-0.55961	-0.00031773	-0.28743	-0.00016319	567.775	16.49	1.2456	16.49	16.127	17.372	-1.9073e-06					71	15	6	0	0	0	1.9097e-05	1	2902	172.25	112.13	1
DCVSETSGHFK	11	Unmodified	_DCVSETSGHFK_			0	0	0	KXJ11750.1;XP_001620544.1;XP_015774698.1;XP_015774697.1;XP_012553809.1	KXJ11750.1	KXJ11750.1	MULTI-SECPEP	160418_CI1	1	I1	633.98	2	633.775	1265.53	26911	-1.2895	-0.00081726	0.017777	1.1267e-05	-1.2717	-0.00080599	633.774	18.803	0.37125	18.803	18.596	18.967	0					9	4	3	0	0	0	0.027903	1	3762	89.029	12.202	1
DCVSETSGHFK	11	Unmodified	_DCVSETSGHFK_			0	0	0	KXJ11750.1;XP_001620544.1;XP_015774698.1;XP_015774697.1;XP_012553809.1	KXJ11750.1	KXJ11750.1	MULTI-MSMS	160418_CI2	2	I2	633.77	2	633.775	1265.53	26841.1	-1.8015	-0.0011418	-0.14194	-8.9957e-05	-1.9434	-0.0012317	633.774	18.936	0.37586	18.936	18.742	19.118	0					10	4	3	0	0	0	0.028012	1	3632	111.61	59.329	1
DEALAESGELQR	12	Unmodified	_DEALAESGELQR_			0	0	0	KXJ15311.1;XP_001634494.1	KXJ15311.1;XP_001634494.1	XP_001634494.1	MSMS	160418_CI2	2	I2	659.32	2	659.318	1316.62	NaN	NaN	NaN	NaN	NaN	NaN	NaN	NaN	23.569	1	23.569	23.069	24.069	0								0	0	0	0.00094115	1	4912	113.67	63.198	1
DEGTYHSDCFVCAR	14	Unmodified	_DEGTYHSDCFVCAR_			0	0	0	KXJ27741.1	KXJ27741.1	KXJ27741.1	MULTI-MSMS	160418_CI1	1	I1	572.9	3	572.896	1715.67	27645.9	-1.7185	-0.0009845	0.063766	3.6531e-05	-1.6547	-0.00094797	572.896	23.604	0.78483	23.604	23.281	24.065	0					36	10	6	0	0	0	0.0088504	1	5108	109.15	89.468	1
DEGTYHSDCFVCAR	14	Unmodified	_DEGTYHSDCFVCAR_			0	0	0	KXJ27741.1	KXJ27741.1	KXJ27741.1	MULTI-MSMS	160418_CI1	1	I1	858.84	2	858.841	1715.67	22751.8	-1.5547	-0.0013353	0.8368	0.00071868	-0.71794	-0.00061659	858.842	23.664	0.49366	23.664	23.355	23.848	0					19	6	4	0	0	0	1.7536e-09	1	5126	155.33	123.86	1
DEGTYHSDCFVCAR	14	Unmodified	_DEGTYHSDCFVCAR_			0	0	0	KXJ27741.1	KXJ27741.1	KXJ27741.1	MULTI-MSMS	160418_CI2	2	I2	572.9	3	572.896	1715.67	27797.4	0.10451	5.9875e-05	-1.5133	-0.00086695	-1.4088	-0.00080707	573.23	23.739	0.66474	23.739	23.405	24.069	0					36	8	6	0	0	0	0.0017939	1	4940	126.12	105.84	1
DEGTYHSDCFVCAR	14	Unmodified	_DEGTYHSDCFVCAR_			0	0	0	KXJ27741.1	KXJ27741.1	KXJ27741.1	MULTI-MSMS	160418_CI2	2	I2	858.84	2	858.841	1715.67	22545.9	-0.77432	-0.00066502	0.18201	0.00015632	-0.59231	-0.0005087	858.841	23.798	0.51607	23.798	23.479	23.995	-1.9073e-06					17	6	4	0	0	0	0.00012787	1	4955	144.55	113.2	1
DEIYGIAEADLR	12	Unmodified	_DEIYGIAEADLR_			0	0	0	KXJ25305.1	KXJ25305.1	KXJ25305.1	MULTI-MSMS	160418_CI1	1	I1	682.84	2	682.838	1363.66	25752.1	0.032193	2.1982e-05	-0.14323	-9.78e-05	-0.11103	-7.5818e-05	682.838	33.735	1.1451	33.735	33.061	34.206	0					44	14	5	0	0	0	0.003885	1	8015	143.24	98.929	1
DEIYGIAEADLR	12	Unmodified	_DEIYGIAEADLR_			0	0	0	KXJ25305.1	KXJ25305.1	KXJ25305.1	MULTI-MSMS	160418_CI2	2	I2	682.84	2	682.838	1363.66	25874.2	0.92089	0.00062882	-1.054	-0.00071971	-0.13312	-9.0897e-05	682.838	33.826	1.4221	33.826	32.921	34.344	0					40	17	5	0	0	0	6.3544e-06	1	7716	160.36	112.07	1
DFIFQQTMLR	10	Unmodified	_DFIFQQTMLR_			0	0	0	KXJ17743.1	KXJ17743.1	KXJ17743.1	MSMS	160418_CI1	1	I1	649.83	2	649.832	1297.65	NaN	NaN	NaN	NaN	NaN	NaN	NaN	NaN	37.626	1	37.626	37.126	38.126	0								0	0	0	0.028416	1	9110	78.655	34.346	1
DFIFQQTMLR	10	Unmodified	_DFIFQQTMLR_			0	0	0	KXJ17743.1	KXJ17743.1	KXJ17743.1	MULTI-MSMS	160418_CS1	1	S1	649.83	2	649.832	1297.65	26118.5	0.41898	0.00027227	0.28799	0.00018714	0.70697	0.00045941	649.832	37.784	0.71806	37.784	37.505	38.223	0					13	8	2	0	0	0	0.023721	1	8875	128.28	58.327	1
DFIFQQTMLR	10	Unmodified	_DFIFQQTMLR_			0	0	0	KXJ17743.1	KXJ17743.1	KXJ17743.1	MULTI-MSMS	160418_CS2	2	S2	649.83	2	649.832	1297.65	26531.8	-0.49553	-0.00032201	0.91063	0.00059176	0.4151	0.00026975	649.832	37.662	0.80636	37.662	37.315	38.122	0					20	9	3	0	0	0	0.010167	1	8682	153.24	75.096	1
DFPLDDLLSATELDK	15	Unmodified	_DFPLDDLLSATELDK_			0	0	0	KXJ08358.1	KXJ08358.1	KXJ08358.1	MULTI-MSMS	160418_CI1	1	I1	846.92	2	846.422	1690.83	23412.8	0.64407	0.00054516	-1.0168	-0.0008606	-0.37268	-0.00031545	846.923	46.489	1.1191	46.489	45.733	46.852	0					20	13	2	0	0	0	0.013777	1	11323	115.34	75.717	1
DFPLDDLLSATELDK	15	Unmodified	_DFPLDDLLSATELDK_			0	0	0	KXJ08358.1	KXJ08358.1	KXJ08358.1	MULTI-MSMS	160418_CI2	2	I2	846.93	2	846.422	1690.83	22945.6	1.1769	0.00099615	-1.914	-0.00162	-0.73709	-0.00062389	846.421	46.696	0.78297	46.696	46.181	46.964	0					21	14	2	0	0	0	0.0028787	1	10951	128.54	76.543	1
DGDGFITFGDLK	12	Unmodified	_DGDGFITFGDLK_			0	0	0	XP_001638604.1	XP_001638604.1	XP_001638604.1	MULTI-MSMS	160418_CI1	1	I1	642.81	2	642.809	1283.6	26593.2	0.45291	0.00029114	-0.20296	-0.00013047	0.24995	0.00016067	643.31	38.569	0.5653	38.569	38.258	38.823	0					25	6	5	0	0	0	0.0080786	1	9371	135.55	51.766	1
DGNGFISAAELR	12	Unmodified	_DGNGFISAAELR_			0	0	0	XP_001638581.1;KXJ21637.1;XP_015764671.1;XP_001638669.1;XP_015764688.1;XP_012556685.1;XP_001630554.1	XP_001638581.1	XP_001638581.1	MULTI-MSMS	160418_CI1	1	I1	625.31	2	625.312	1248.61	28335.3	-1.7238	-0.0010779	1.0856	0.00067885	-0.63813	-0.00039903	625.313	31.692	0.58757	31.692	31.363	31.95	1.9073e-06					16	7	4	0	0	0	0.0015056	1	7470	147.58	107.73	1
DGNGFISAAELR	12	Unmodified	_DGNGFISAAELR_			0	0	0	XP_001638581.1;KXJ21637.1;XP_015764671.1;XP_001638669.1;XP_015764688.1;XP_012556685.1;XP_001630554.1	XP_001638581.1	XP_001638581.1	MULTI-MSMS	160418_CI2	2	I2	625.31	2	625.312	1248.61	27795.8	-0.83389	-0.00052144	0.6452	0.00040345	-0.18868	-0.00011799	625.313	31.825	0.85916	31.825	31.367	32.226	-1.9073e-06					16	10	3	0	0	0	0.004033	1	7191	142.97	94.877	1
DGNGFISAAELR	12	Unmodified	_DGNGFISAAELR_			0	0	0	XP_001638581.1;KXJ21637.1;XP_015764671.1;XP_001638669.1;XP_015764688.1;XP_012556685.1;XP_001630554.1	XP_001638581.1	XP_001638581.1	MULTI-MSMS	160418_CS1	1	S1	625.31	2	625.312	1248.61	27014.2	-2.3591	-0.0014752	2.0444	0.0012784	-0.3147	-0.00019679	625.314	31.941	0.82002	31.941	31.599	32.419	1.9073e-06					28	10	5	0	0	0	1.5937e-28	1	7294	211.37	123	1
DGNGFISAAELR	12	Unmodified	_DGNGFISAAELR_			0	0	0	XP_001638581.1;KXJ21637.1;XP_015764671.1;XP_001638669.1;XP_015764688.1;XP_012556685.1;XP_001630554.1	XP_001638581.1	XP_001638581.1	MULTI-MSMS	160418_CS2	2	S2	625.31	2	625.312	1248.61	27220.7	-1.9731	-0.0012338	1.6969	0.0010611	-0.27628	-0.00017276	625.313	31.688	0.81605	31.688	31.278	32.094	0					30	10	5	0	0	0	6.4815e-20	1	7084	194.39	113.96	1
DGQAMLWDLNEGK	13	Unmodified	_DGQAMLWDLNEGK_			0	0	0	KXJ18063.1	KXJ18063.1	KXJ18063.1	MULTI-MSMS	160418_CI1	1	I1	738.84	2	738.843	1475.67	24542.7	-0.4206	-0.00031076	-0.97512	-0.00072046	-1.3957	-0.0010312	738.842	34.913	0.54161	34.913	34.655	35.197	0					20	6	4	0	0	0	1.4456e-07	1	8352	168.83	91.45	1
DGQAMLWDLNEGK	13	Unmodified	_DGQAMLWDLNEGK_			0	0	0	KXJ18063.1	KXJ18063.1	KXJ18063.1	MULTI-MSMS	160418_CI2	2	I2	738.84	2	738.843	1475.67	25328.2	-1.361	-0.0010056	0.77194	0.00057034	-0.58905	-0.00043522	738.844	35.041	0.70948	35.041	34.584	35.294	0					22	8	4	0	0	0	1.4947e-14	1	8054	184.87	118.27	1
DGRMLLNLLEVLTR	14	Oxidation (M)	_DGRM(ox)LLNLLEVLTR_	DGRM(1)LLNLLEVLTR	DGRM(77.2)LLNLLEVLTR	0	1	1	XP_001623711.1	XP_001623711.1	XP_001623711.1	MSMS	160418_CS1	1	S1	553.64	3	553.647	1657.92	NaN	NaN	NaN	NaN	NaN	NaN	NaN	NaN	44.768	1	44.768	44.268	45.268	0								0	0	0	0.016965	1	10682	77.204	6.641	1
DGTGTVQAAELR	12	Unmodified	_DGTGTVQAAELR_			0	0	0	KXJ28298.1	KXJ28298.1	KXJ28298.1	MULTI-MSMS	160418_CI1	1	I1	609.81	2	609.31	1216.6	28147.7	-1.1609	-0.00070733	1.189	0.00072445	0.028099	1.7121e-05	609.31	22.151	1.1868	22.151	21.518	22.705	0					32	15	4	0	0	0	0.026719	1	4657	111.52	42.79	1
DGTGTVQAAELR	12	Unmodified	_DGTGTVQAAELR_			0	0	0	KXJ28298.1	KXJ28298.1	KXJ28298.1	MULTI-MSMS	160418_CI2	2	I2	609.31	2	609.31	1216.6	26793.7	-0.71932	-0.00043829	0.51582	0.00031429	-0.2035	-0.000124	609.31	22.189	0.82925	22.189	21.548	22.378	1.9073e-06					26	10	4	0	0	0	0.016786	1	4485	118.77	62.203	1
DIADASVYEVYALPK	15	Unmodified	_DIADASVYEVYALPK_			0	0	0	KXJ25507.1;XP_001641441.1	KXJ25507.1	KXJ25507.1	MULTI-MSMS	160418_CI1	1	I1	827.42	2	827.422	1652.83	22358.7	0.099367	8.2218e-05	-0.56438	-0.00046698	-0.46502	-0.00038477	827.422	37.077	0.64173	37.077	36.738	37.38	-3.8147e-06					15	7	3	0	0	0	0.0013027	1	8968	158.3	113.45	1
DIADASVYEVYALPK	15	Unmodified	_DIADASVYEVYALPK_			0	0	0	KXJ25507.1;XP_001641441.1	KXJ25507.1	KXJ25507.1	MULTI-MSMS	160418_CI2	2	I2	827.42	2	827.422	1652.83	22868.2	-2.6589	-0.0022	3.2209	0.002665	0.56201	0.00046502	827.425	37.273	0.48978	37.273	36.902	37.392	0					12	5	3	0	0	0	0.0088775	1	8652	147.58	118.62	1
DILNEKHTHHLTNK	14	Unmodified	_DILNEKHTHHLTNK_			0	0	1	XP_012557188.1	XP_012557188.1	XP_012557188.1	MULTI-SECPEP	160418_CS1	1	S1	850.9	2	850.447	1698.88	24543.5	-2.4741	-0.0021041	0.033052	2.8109e-05	-2.441	-0.002076	850.447	25.239	0.43667	25.239	25.022	25.459	0					14	5	3	0	0	0	0.021537	1	5452	114.86	28.514	1
DILNEKHTHHLTNK	14	Unmodified	_DILNEKHTHHLTNK_			0	0	1	XP_012557188.1	XP_012557188.1	XP_012557188.1	MULTI-SECPEP	160418_CS2	2	S2	850.4	2	850.447	1698.88	24284.9	-2.3785	-0.0020228	0.26259	0.00022332	-2.1159	-0.0017995	850.949	24.886	0.37091	24.886	24.68	25.051	0					15	4	4	0	0	0	0.021537	1	5222	114.86	32.83	1
DITFFVQQLLR	11	Unmodified	_DITFFVQQLLR_			0	0	0	XP_015757125.1;XP_001633885.1;KXJ09727.1	XP_015757125.1	XP_015757125.1	MULTI-MSMS	160418_CI1	1	I1	690.39	2	690.388	1378.76	25426	0.98559	0.00068044	-1.0923	-0.00075414	-0.10675	-7.3702e-05	690.387	48.78	0.33025	48.78	48.69	49.02	0					12	6	3	0	0	0	1.3524e-32	1	11900	220.39	123.73	1
DITFFVQQLLR	11	Unmodified	_DITFFVQQLLR_			0	0	0	XP_015757125.1;XP_001633885.1;KXJ09727.1	XP_015757125.1	XP_015757125.1	MULTI-MSMS	160418_CI2	2	I2	690.39	2	690.388	1378.76	25702.1	2.4065	0.0016614	-2.447	-0.0016894	-0.040566	-2.8007e-05	690.888	48.935	0.38942	48.935	48.677	49.066	0					11	8	2	0	0	0	0.014962	1	11505	132.88	88.498	1
DIVDQVQYLDSLGK	14	Unmodified	_DIVDQVQYLDSLGK_			0	0	0	KXJ27585.1	KXJ27585.1	KXJ27585.1	MULTI-MSMS	160418_CI2	2	I2	797.41	2	796.912	1591.81	24454.7	-0.50344	-0.0004012	0.17011	0.00013557	-0.33333	-0.00026563	796.912	38.445	1.2352	38.445	37.713	38.948	0					29	14	4	0	0	0	7.1369e-14	1	8973	172.76	126.03	1
DKNIEQLNEELQQQDEAIAK	20	Unmodified	_DKNIEQLNEELQQQDEAIAK_			0	0	1	KXJ26569.1	KXJ26569.1	KXJ26569.1	MULTI-MSMS	160418_CI1	1	I1	786.39	3	786.059	2355.16	24019	-2.011	-0.0015808	1.5972	0.0012555	-0.41379	-0.00032527	786.395	31.91	0.96616	31.91	31.585	32.551	1.9073e-06					33	12	5	0	0	0	0.0013436	1	7530	121.77	74.046	1
DKNIEQLNEELQQQDEAIAK	20	Unmodified	_DKNIEQLNEELQQQDEAIAK_			0	0	1	KXJ26569.1	KXJ26569.1	KXJ26569.1	MULTI-MSMS	160418_CI2	2	I2	786.39	3	786.059	2355.16	24344.3	-1.6679	-0.0013111	1.403	0.0011028	-0.26496	-0.00020827	786.395	32.108	0.69702	32.108	31.761	32.458	0					29	8	5	0	0	0	9.5524e-57	1	7260	214.3	153.04	1
DLCNSNNNTQIK	12	Unmodified	_DLCNSNNNTQIK_			0	0	0	XP_015759939.1	XP_015759939.1	XP_015759939.1	MULTI-MSMS	160418_CI1	1	I1	710.83	2	710.828	1419.64	24579	-2.179	-0.0015489	1.6245	0.0011547	-0.55451	-0.00039416	710.829	16.511	0.53715	16.511	16.245	16.782	0					19	6	4	0	0	0	0.014639	1	3118	122.96	50.637	1
DLCNSNNNTQIK	12	Unmodified	_DLCNSNNNTQIK_			0	0	0	XP_015759939.1	XP_015759939.1	XP_015759939.1	MULTI-MSMS	160418_CS1	1	S1	710.83	2	710.828	1419.64	24939.2	-2.3992	-0.0017054	1.1191	0.00079546	-1.2802	-0.00090997	710.829	16.963	0.68525	16.963	16.614	17.3	0					35	9	6	0	0	0	0.024056	1	2971	112.3	49.111	1
DLFSLEGGMR	10	Unmodified	_DLFSLEGGMR_			0	0	0	XP_001632389.1	XP_001632389.1	XP_001632389.1	MSMS	160418_CI2	2	I2	562.77	2	562.774	1123.53	NaN	NaN	NaN	NaN	NaN	NaN	NaN	NaN	30.824	1	30.824	30.324	31.324	0								0	0	0	0.0087366	1	6942	101.9	0	1
DLMHKTSISSFSQAMK	16	2 Oxidation (M)	_DLM(ox)HKTSISSFSQAM(ox)K_	DLM(1)HKTSISSFSQAM(1)K	DLM(48.82)HKTSISSFSQAM(48.82)K	0	2	1	KXJ25141.1	KXJ25141.1	KXJ25141.1	MSMS	160418_CS2	2	S2	614.96	3	614.962	1841.87	NaN	NaN	NaN	NaN	NaN	NaN	NaN	NaN	27.759	1	27.759	27.259	28.259	0								0	0	0	0.026617	1	5994	48.823	19.332	1
DLSIQGPMNTYLK	13	Unmodified	_DLSIQGPMNTYLK_			0	0	0	XP_015751301.1;XP_015751300.1;XP_015751299.1;XP_015751298.1;XP_015751297.1;XP_015751296.1;XP_015751295.1;XP_015751294.1	XP_015751301.1	XP_015751301.1	MULTI-MSMS	160418_CS2	2	S2	740.38	2	740.379	1478.74	23936.7	0.95463	0.00070679	3.7339	0.0027645	4.6885	0.0034713	740.382	44.129	0.67877	44.129	43.9	44.579	0					21	7	4	0	0	0	0.010136	1	10333	125.57	32.426	1
DLSSVQTLITK	11	Unmodified	_DLSSVQTLITK_			0	0	0	KXJ20343.1	KXJ20343.1	KXJ20343.1	MULTI-MSMS	160418_CI1	1	I1	602.84	2	602.843	1203.67	28205.8	-0.36676	-0.0002211	0.45561	0.00027466	0.08885	5.3562e-05	602.843	32.881	0.7379	32.881	32.628	33.366	0					18	9	3	0	0	0	0.00014269	1	7800	163.84	103.77	1
DLSSVQTLITK	11	Unmodified	_DLSSVQTLITK_			0	0	0	KXJ20343.1	KXJ20343.1	KXJ20343.1	MULTI-MSMS	160418_CI2	2	I2	602.84	2	602.843	1203.67	27509.9	-0.46281	-0.000279	-0.035975	-2.1687e-05	-0.49879	-0.00030069	602.843	32.884	0.78492	32.884	32.69	33.475	0					15	9	3	0	0	0	8.4895e-05	1	7507	166.69	97.845	1
DLYANTVLSGGSTMFPGIADR	21	Unmodified	_DLYANTVLSGGSTMFPGIADR_			0	0	0	XP_001630069.1;KXJ11694.1;KXJ11681.1	XP_001630069.1	XP_001630069.1	MULTI-MSMS	160418_CI1	1	I1	1093.04	2	1093.03	2184.05	21709.7	-1.7689	-0.0019335	3.5765	0.0039093	1.8076	0.0019758	1093.54	40.489	0.65872	40.489	40.118	40.777	0					20	7	4	0	0	0	1.0742e-35	1	9849	184.99	137.28	1
DLYANTVLSGGSTMFPGIADR	21	Unmodified	_DLYANTVLSGGSTMFPGIADR_			0	0	0	XP_001630069.1;KXJ11694.1;KXJ11681.1	XP_001630069.1	XP_001630069.1	MULTI-MSMS	160418_CI2	2	I2	1093.53	2	1093.03	2184.05	21974.9	-0.015999	-1.7488e-05	-0.39582	-0.00043264	-0.41182	-0.00045013	1093.54	40.601	0.50375	40.601	40.366	40.87	0					18	5	5	0	0	0	1.7977e-27	2	9509	178.85	131.63	1
DLYANTVLSGGSTMYPGIADR	21	Oxidation (M)	_DLYANTVLSGGSTM(ox)YPGIADR_	DLYANTVLSGGSTM(1)YPGIADR	DLYANTVLSGGSTM(242.1)YPGIADR	0	1	0	KXJ21685.1;KXJ26610.1;XP_001637076.1;XP_001630583.1;XP_001634709.1;XP_015751952.1;XP_015753791.1;XP_015753792.1	KXJ21685.1;KXJ26610.1;XP_001637076.1;XP_015751952.1;XP_015753791.1;XP_015753792.1	XP_001637076.1	MULTI-MSMS	160418_CI1	1	I1	1109.53	2	1109.03	2216.04	20264.4	-2.5773	-0.0028583	2.3801	0.0026396	-0.1972	-0.0002187	1109.53	34.47	0.67586	34.47	34.132	34.808	3.8147e-06					34	8	6	0	0	0	5.5662e-100	1	8239	242.1	194.11	1
DLYANTVLSGGSTMYPGIADR	21	Oxidation (M)	_DLYANTVLSGGSTM(ox)YPGIADR_	DLYANTVLSGGSTM(1)YPGIADR	DLYANTVLSGGSTM(88.47)YPGIADR	0	1	0	KXJ21685.1;KXJ26610.1;XP_001637076.1;XP_001630583.1;XP_001634709.1;XP_015751952.1;XP_015753791.1;XP_015753792.1	KXJ21685.1;KXJ26610.1;XP_001637076.1;XP_015751952.1;XP_015753791.1;XP_015753792.1	XP_001637076.1	MULTI-MSMS	160418_CI1	1	I1	740.02	3	739.688	2216.04	24210.2	-1.7005	-0.0012578	-0.16347	-0.00012092	-1.864	-0.0013788	740.355	34.44	0.90096	34.44	33.907	34.808	0					41	11	6	0	0	0	0.004385	1	8282	88.471	55.329	1
DLYANTVLSGGSTMYPGIADR	21	Oxidation (M)	_DLYANTVLSGGSTM(ox)YPGIADR_	DLYANTVLSGGSTM(1)YPGIADR	DLYANTVLSGGSTM(197.29)YPGIADR	0	1	0	KXJ21685.1;KXJ26610.1;XP_001637076.1;XP_001630583.1;XP_001634709.1;XP_015751952.1;XP_015753791.1;XP_015753792.1	KXJ21685.1;KXJ26610.1;XP_001637076.1;XP_015751952.1;XP_015753791.1;XP_015753792.1	XP_001637076.1	MULTI-MSMS	160418_CI1	1	I1	1109.53	2	1109.03	2216.04	20374.6	-1.8284	-0.0020277	1.6397	0.0018185	-0.18869	-0.00020926	1109.53	35.379	2.1823	35.379	34.958	37.141	0					114	27	5	0	0	0	2.3757e-45	2	8853	197.29	163.28	1
DLYANTVLSGGSTMYPGIADR	21	Oxidation (M)	_DLYANTVLSGGSTM(ox)YPGIADR_	DLYANTVLSGGSTM(1)YPGIADR	DLYANTVLSGGSTM(57.8)YPGIADR	0	1	0	KXJ21685.1;KXJ26610.1;XP_001637076.1;XP_001630583.1;XP_001634709.1;XP_015751952.1;XP_015753791.1;XP_015753792.1	KXJ21685.1;KXJ26610.1;XP_001637076.1;XP_015751952.1;XP_015753791.1;XP_015753792.1	XP_001637076.1	MULTI-MSMS	160418_CI1	1	I1	740.02	3	739.688	2216.04	24759.4	-0.98053	-0.00072529	0.32193	0.00023813	-0.6586	-0.00048716	740.023	35.878	2.1045	35.878	34.958	37.063	0					66	26	3	0	0	0	0.029667	1	8823	57.798	33.999	1
DLYANTVLSGGSTMYPGIADR	21	Oxidation (M)	_DLYANTVLSGGSTM(ox)YPGIADR_	DLYANTVLSGGSTM(1)YPGIADR	DLYANTVLSGGSTM(229.02)YPGIADR	0	1	0	KXJ21685.1;KXJ26610.1;XP_001637076.1;XP_001630583.1;XP_001634709.1;XP_015751952.1;XP_015753791.1;XP_015753792.1	KXJ21685.1;KXJ26610.1;XP_001637076.1;XP_015751952.1;XP_015753791.1;XP_015753792.1	XP_001637076.1	MULTI-MSMS	160418_CI2	2	I2	1109.53	2	1109.03	2216.04	20186.7	-1.3957	-0.0015479	1.1607	0.0012873	-0.23499	-0.00026061	1109.53	34.546	1.1906	34.546	33.788	34.979	0					43	14	6	0	0	0	3.8492e-83	1	7914	229.02	195.83	1
DLYANTVLSGGSTMYPGIADR	21	Oxidation (M)	_DLYANTVLSGGSTM(ox)YPGIADR_	DLYANTVLSGGSTM(1)YPGIADR	DLYANTVLSGGSTM(104.38)YPGIADR	0	1	0	KXJ21685.1;KXJ26610.1;XP_001637076.1;XP_001630583.1;XP_001634709.1;XP_015751952.1;XP_015753791.1;XP_015753792.1	KXJ21685.1;KXJ26610.1;XP_001637076.1;XP_015751952.1;XP_015753791.1;XP_015753792.1	XP_001637076.1	MULTI-MSMS	160418_CI2	2	I2	740.02	3	739.688	2216.04	24144.1	-1.716	-0.0012693	0.79723	0.0005897	-0.91876	-0.00067959	740.023	34.624	0.95417	34.624	33.943	34.897	0					32	11	5	0	0	0	0.0019519	1	7942	104.38	75.211	1
DLYANTVLSGGSTMYPGIADR	21	Oxidation (M)	_DLYANTVLSGGSTM(ox)YPGIADR_	DLYANTVLSGGSTM(1)YPGIADR	DLYANTVLSGGSTM(93.03)YPGIADR	0	1	0	KXJ21685.1;KXJ26610.1;XP_001637076.1;XP_001630583.1;XP_001634709.1;XP_015751952.1;XP_015753791.1;XP_015753792.1	KXJ21685.1;KXJ26610.1;XP_001637076.1;XP_015751952.1;XP_015753791.1;XP_015753792.1	XP_001637076.1	MULTI-MSMS	160418_CI2	2	I2	740.02	3	739.688	2216.04	24741.8	-0.96815	-0.00071613	1.0099	0.00074698	0.0417	3.0845e-05	740.023	36.032	2.1756	36.032	35.055	37.231	0					77	26	4	0	0	0	0.0030417	3	8495	93.029	51.022	1
DLYANTVLSGGSTMYPGIADR	21	Oxidation (M)	_DLYANTVLSGGSTM(ox)YPGIADR_	DLYANTVLSGGSTM(1)YPGIADR	DLYANTVLSGGSTM(281.49)YPGIADR	0	1	0	KXJ21685.1;KXJ26610.1;XP_001637076.1;XP_001630583.1;XP_001634709.1;XP_015751952.1;XP_015753791.1;XP_015753792.1	KXJ21685.1;KXJ26610.1;XP_001637076.1;XP_015751952.1;XP_015753791.1;XP_015753792.1	XP_001637076.1	MULTI-MSMS	160418_CI2	2	I2	1109.53	2	1109.03	2216.04	20059.3	-0.63889	-0.00070855	0.7083	0.00078552	0.069406	7.6973e-05	1109.03	36.672	2.252	36.672	34.979	37.231	0					93	27	5	0	0	0	1.1649e-162	1	8290	281.49	233.38	1
DLYANTVLSGGSTMYPGIADR	21	Unmodified	_DLYANTVLSGGSTMYPGIADR_			0	0	0	KXJ21685.1;KXJ26610.1;XP_001637076.1;XP_001630583.1;XP_001634709.1;XP_015751952.1;XP_015753791.1;XP_015753792.1	KXJ21685.1;KXJ26610.1;XP_001637076.1;XP_015751952.1;XP_015753791.1;XP_015753792.1	XP_001637076.1	MULTI-MSMS	160418_CI1	1	I1	734.36	3	734.356	2200.05	24985.7	0.18906	0.00013884	-0.51057	-0.00037494	-0.32151	-0.00023611	734.69	36.851	1.0232	36.851	36.432	37.455	0					40	12	6	0	0	0	3.1e-05	1	8849	127.37	38.899	1
DLYANTVLSGGSTMYPGIADR	21	Unmodified	_DLYANTVLSGGSTMYPGIADR_			0	0	0	KXJ21685.1;KXJ26610.1;XP_001637076.1;XP_001630583.1;XP_001634709.1;XP_015751952.1;XP_015753791.1;XP_015753792.1	KXJ21685.1;KXJ26610.1;XP_001637076.1;XP_015751952.1;XP_015753791.1;XP_015753792.1	XP_001637076.1	MSMS	160418_CI1	1	I1	1101.03	2	1101.03	2200.05	NaN	NaN	NaN	NaN	NaN	NaN	NaN	NaN	65.214	1	65.214	64.714	65.714	0								0	0	0	0.020544	1	15569	92.265	28.975	1
DLYANTVLSGGSTMYPGIADR	21	Unmodified	_DLYANTVLSGGSTMYPGIADR_			0	0	0	KXJ21685.1;KXJ26610.1;XP_001637076.1;XP_001630583.1;XP_001634709.1;XP_015751952.1;XP_015753791.1;XP_015753792.1	KXJ21685.1;KXJ26610.1;XP_001637076.1;XP_015751952.1;XP_015753791.1;XP_015753792.1	XP_001637076.1	MULTI-MSMS	160418_CI2	2	I2	1101.53	2	1101.03	2200.05	20222.3	-0.39605	-0.00043606	0.55301	0.00060888	0.15696	0.00017282	1101.53	36.863	1.5329	36.863	36.262	37.794	0					81	18	8	0	0	0	5.6457e-27	1	8510	200.33	35.176	1
DLYANTVLSGGSTMYPGIADR	21	Unmodified	_DLYANTVLSGGSTMYPGIADR_			0	0	0	KXJ21685.1;KXJ26610.1;XP_001637076.1;XP_001630583.1;XP_001634709.1;XP_015751952.1;XP_015753791.1;XP_015753792.1	KXJ21685.1;KXJ26610.1;XP_001637076.1;XP_015751952.1;XP_015753791.1;XP_015753792.1	XP_001637076.1	MULTI-MSMS	160418_CI2	2	I2	734.69	3	734.356	2200.05	24939.5	0.086756	6.3709e-05	-0.23453	-0.00017223	-0.14777	-0.00010852	734.691	36.863	1.2116	36.863	36.501	37.713	0					42	14	6	0	0	0	1.9758e-08	1	8514	141.78	39.335	1
DLYANTVLSGGSTMYPGIADR	21	Unmodified	_DLYANTVLSGGSTMYPGIADR_			0	0	0	KXJ21685.1;KXJ26610.1;XP_001637076.1;XP_001630583.1;XP_001634709.1;XP_015751952.1;XP_015753791.1;XP_015753792.1	KXJ21685.1;KXJ26610.1;XP_001637076.1;XP_015751952.1;XP_015753791.1;XP_015753792.1	XP_001637076.1	MULTI-SECPEP	160418_CI2	2	I2	1101.54	2	1101.03	2200.05	20620.1	-0.99172	-0.0010919	1.6873	0.0018578	0.69558	0.00076585	1101.53	68.873	0.64031	68.873	68.649	69.289	0					36	27	2	0	0	0	0.024654	1	15867	94.717	31.426	1
DLYANTVLSGGSTMYPGIADR	21	Unmodified	_DLYANTVLSGGSTMYPGIADR_			0	0	0	KXJ21685.1;KXJ26610.1;XP_001637076.1;XP_001630583.1;XP_001634709.1;XP_015751952.1;XP_015753791.1;XP_015753792.1	KXJ21685.1;KXJ26610.1;XP_001637076.1;XP_015751952.1;XP_015753791.1;XP_015753792.1	XP_001637076.1	MULTI-SECPEP	160418_CI2	2	I2	1101.54	2	1101.03	2200.05	20458.7	-0.99171	-0.0010919	1.5874	0.0017477	0.59565	0.00065583	1101.03	69.636	0.82624	69.636	69.163	69.989	0					70	40	2	0	0	0	0.024654	1	15867	94.717	31.426	1
DLYANTVLSGGSTMYPGIADR	21	Unmodified	_DLYANTVLSGGSTMYPGIADR_			0	0	0	KXJ21685.1;KXJ26610.1;XP_001637076.1;XP_001630583.1;XP_001634709.1;XP_015751952.1;XP_015753791.1;XP_015753792.1	KXJ21685.1;KXJ26610.1;XP_001637076.1;XP_015751952.1;XP_015753791.1;XP_015753792.1	XP_001637076.1	MULTI-MSMS	160418_CS2	2	S2	1101.53	2	1101.03	2200.05	21051.3	-2.1928	-0.0024143	1.9696	0.0021686	-0.22314	-0.00024568	1101.53	36.822	1.0315	36.822	36.532	37.563	0					25	12	4	0	0	0	2.6866e-28	1	8480	211.45	39.034	1
DLYANTVLSGGTTMFPGIADR	21	Unmodified	_DLYANTVLSGGTTMFPGIADR_			0	0	0	XP_002154696.1;XP_002154462.1	XP_002154696.1	XP_002154696.1	MULTI-MSMS	160418_CI1	1	I1	1100.54	2	1100.04	2198.07	21179.9	-1.3052	-0.0014358	2.5519	0.0028072	1.2467	0.0013714	1100.55	40.794	0.83137	40.794	40.531	41.362	0					34	9	5	0	0	0	5.1609e-57	1	9904	270.79	211.67	1
DLYANTVLSGGTTMFPGIADR	21	Unmodified	_DLYANTVLSGGTTMFPGIADR_			0	0	0	XP_002154696.1;XP_002154462.1	XP_002154696.1	XP_002154696.1	MULTI-MSMS	160418_CI2	2	I2	1100.55	2	1100.04	2198.07	21304	-0.0088161	-9.6981e-06	1.4239	0.0015663	1.415	0.0015566	1100.54	40.865	0.84112	40.865	40.62	41.461	0					25	9	5	0	0	0	3.5466e-69	1	9549	276.1	222.96	1
DLYANTVLSGGTTMFPGIADR	21	Unmodified	_DLYANTVLSGGTTMFPGIADR_			0	0	0	XP_002154696.1;XP_002154462.1	XP_002154696.1	XP_002154696.1	MULTI-MSMS	160418_CI2	2	I2	733.7	3	733.697	2198.07	24968.4	0.67693	0.00049666	-0.53945	-0.00039579	0.13749	0.00010087	734.031	40.868	0.33541	40.868	40.62	40.955	-3.8147e-06					5	3	2	0	0	0	0.024371	1	9584	67.56	34.19	1
DNIQGITKPAIR	12	Unmodified	_DNIQGITKPAIR_			0	0	1	XP_001632579.1;XP_015747488.1;XP_015770236.1;XP_001628792.1;XP_015747530.1;KXJ10749.1;XP_001619043.1;KXJ29961.1;KXJ10477.1;KXJ16821.1;XP_001633339.1;XP_015767172.1;XP_015759837.1;KXJ21799.1;XP_001618803.1;XP_015747520.1;XP_001618301.1;XP_015775468.1;XP_015769858.1;XP_015748868.1;XP_015747528.1;XP_015747527.1;XP_004205459.1;XP_002161992.2;XP_001640480.1;XP_001640459.1;XP_001640356.1;XP_001640351.1…	XP_001632579.1;XP_001618301.1;XP_001618585.1	XP_001618301.1	MULTI-MSMS	160418_CI1	1	I1	442.59	3	442.589	1324.75	32257.1	-0.84484	-0.00037392	0.70294	0.00031112	-0.14189	-6.28e-05	442.59	23.242	0.71338	23.242	22.923	23.637	0					24	9	4	0	0	0	0.020619	1	5003	129.88	99.546	1
DNNGTINFQEFSSLWK	16	Unmodified	_DNNGTINFQEFSSLWK_			0	0	0	XP_001638010.1;KXJ16424.1	XP_001638010.1	XP_001638010.1	MULTI-MSMS	160418_CS1	1	S1	950.95	2	950.447	1898.88	21974	-2.143	-0.0020368	1.5115	0.0014366	-0.63149	-0.00060019	950.45	43.725	0.51078	43.725	43.503	44.014	0					12	5	3	0	0	0	1.2677e-13	1	10412	164.13	115.18	1
DNNMLIQELNALR	13	Unmodified	_DNNMLIQELNALR_			0	0	0	KXJ17388.1	KXJ17388.1	KXJ17388.1	MULTI-MSMS	160418_CI1	1	I1	772.4	2	772.398	1542.78	24866.1	-1.5056	-0.0011629	2.7082	0.0020918	1.2027	0.00092893	772.4	41.905	0.50299	41.905	41.528	42.031	0					11	5	3	0	0	0	9.2389e-40	1	10174	238.01	159.91	1
DNNMLIQELNALR	13	Unmodified	_DNNMLIQELNALR_			0	0	0	KXJ17388.1	KXJ17388.1	KXJ17388.1	MULTI-MSMS	160418_CI2	2	I2	772.4	2	772.398	1542.78	24304.3	0.31063	0.00023993	-0.21498	-0.00016605	0.095652	7.3881e-05	772.398	42.006	0.41952	42.006	41.712	42.132	0					8	4	2	0	0	0	2.4775e-29	1	9836	238.01	152.72	1
DNYVEIIWDNIK	12	Unmodified	_DNYVEIIWDNIK_			0	0	0	KXJ10742.1	KXJ10742.1	KXJ10742.1	MULTI-MSMS	160418_CS1	1	S1	761.38	2	761.383	1520.75	23836.3	-0.98411	-0.00074928	1.2505	0.00095211	0.26639	0.00020282	761.384	45.635	0.59869	45.635	45.283	45.882	0					16	6	3	0	0	0	6.8876e-20	1	10859	193.73	111.09	1
DNYVEIIWDNIK	12	Unmodified	_DNYVEIIWDNIK_			0	0	0	KXJ10742.1	KXJ10742.1	KXJ10742.1	MULTI-MSMS	160418_CS2	2	S2	761.38	2	761.383	1520.75	24217.2	-2.1449	-0.0016331	1.9524	0.0014865	-0.19252	-0.00014658	761.384	45.596	0.59543	45.596	45.24	45.835	0					16	6	3	0	0	0	0.0013016	1	10655	148.18	105.79	1
DNYVPEVSALDTELIEVDPDTK	22	Unmodified	_DNYVPEVSALDTELIEVDPDTK_			0	0	0	KXJ10120.1;KXJ08033.1	KXJ10120.1	KXJ10120.1	MULTI-MSMS	160418_CI1	1	I1	1232.1	2	1231.59	2461.17	19200.8	-0.11022	-0.00013575	0.79215	0.00097561	0.68193	0.00083986	1231.6	41.632	0.5841	41.632	41.195	41.779	-3.8147e-06					12	6	3	0	0	0	0.0081413	1	10143	92.096	61.658	1
DPENFPFVVLGNK	13	Unmodified	_DPENFPFVVLGNK_			0	0	0	KXJ10547.1;XP_001637395.1;XP_002160165.2;XP_015751100.1	KXJ10547.1	KXJ10547.1	MULTI-MSMS	160418_CI1	1	I1	738.38	2	738.38	1474.75	25150	-0.16271	-0.00012014	-0.67625	-0.00049933	-0.83896	-0.00061947	738.38	39.058	1.3001	39.058	38.579	39.879	-3.8147e-06					47	15	5	0	0	0	0.00014498	1	9460	150.09	103.3	1
DPENFPFVVLGNK	13	Unmodified	_DPENFPFVVLGNK_			0	0	0	KXJ10547.1;XP_001637395.1;XP_002160165.2;XP_015751100.1	KXJ10547.1	KXJ10547.1	MULTI-MSMS	160418_CI2	2	I2	738.38	2	738.38	1474.75	24675.3	0.070449	5.2018e-05	-0.53728	-0.00039672	-0.46683	-0.0003447	738.381	39.304	1.1635	39.304	38.699	39.863	0					38	13	4	0	0	0	8.7393e-08	1	9111	169.58	122.85	1
DPINEAVASLFAK	13	Unmodified	_DPINEAVASLFAK_			0	0	0	XP_001636957.1	XP_001636957.1	XP_001636957.1	MULTI-MSMS	160418_CI1	1	I1	687.87	2	687.867	1373.72	25682	-0.74879	-0.00051507	1.0727	0.00073787	0.32391	0.0002228	687.867	41.976	0.92053	41.976	41.445	42.365	0					21	10	3	0	0	0	0.0038615	1	10203	134.56	94.504	1
DQAESSTEAIAK	12	Unmodified	_DQAESSTEAIAK_			0	0	0	KXJ26577.1	KXJ26577.1	KXJ26577.1	MULTI-MSMS	160418_CI2	2	I2	625.3	2	625.299	1248.58	26410.7	-1.7686	-0.0011059	0.53278	0.00033314	-1.2358	-0.00077274	625.298	17.866	0.53605	17.866	17.519	18.055	0					17	6	4	0	0	0	0.016137	1	3307	120.03	60.103	1
DQGSCGSCWAFGAVEAMTDR	20	Unmodified	_DQGSCGSCWAFGAVEAMTDR_			0	0	0	XP_015771847.1;KXJ27725.1	XP_015771847.1	XP_015771847.1	MULTI-MSMS	160418_CI1	1	I1	1102.94	2	1102.94	2203.87	20227.1	-1.3382	-0.001476	0.73911	0.0008152	-0.59912	-0.00066079	1102.94	40.767	0.41335	40.767	40.531	40.944	0					12	4	4	0	0	0	0.019062	1	9930	97.073	82.72	1
DQGSCGSCWAFGAVEAMTDR	20	Unmodified	_DQGSCGSCWAFGAVEAMTDR_			0	0	0	XP_015771847.1;KXJ27725.1	XP_015771847.1	XP_015771847.1	MULTI-MSMS	160418_CS1	1	S1	1102.94	2	1102.94	2203.87	20589.3	-2.2565	-0.0024887	1.8921	0.0020869	-0.36431	-0.00040181	1102.95	40.801	0.40992	40.801	40.577	40.987	-3.8147e-06					9	4	3	0	0	0	0.00031469	1	9703	128.64	108.9	1
DQGSCGSCWAFGAVEAMTDR	20	Unmodified	_DQGSCGSCWAFGAVEAMTDR_			0	0	0	XP_015771847.1;KXJ27725.1	XP_015771847.1	XP_015771847.1	MULTI-MSMS	160418_CS2	2	S2	1102.95	2	1102.94	2203.87	17547.9	-0.47206	-0.00052065	2.8743	0.0031702	2.4023	0.0026496	1102.95	40.75	0.58614	40.75	40.443	41.029	0					11	6	3	0	0	0	1.9414e-12	1	9502	157.58	129.52	1
DSNGAILVYDITDEDSFLK	19	Unmodified	_DSNGAILVYDITDEDSFLK_			0	0	0	XP_001627091.1	XP_001627091.1	XP_001627091.1	MULTI-MSMS	160418_CI2	2	I2	1058.01	2	1058.01	2114.01	22124	0.47476	0.0005023	1.777	0.0018801	2.2518	0.0023824	1058.01	43.189	0.50821	43.189	42.892	43.401	0					11	5	3	0	0	0	3.5658e-19	1	10142	169.98	103.96	1
DSNLALFGSDLEK	13	Unmodified	_DSNLALFGSDLEK_			0	0	0	KXJ25072.1;XP_001635254.1;XP_001635253.1	KXJ25072.1	KXJ25072.1	MULTI-MSMS	160418_CI1	1	I1	704.85	2	704.851	1407.69	26131.5	-0.59812	-0.00042158	-0.35614	-0.00025102	-0.95425	-0.00067261	704.851	35.237	0.77755	35.237	34.884	35.661	0					28	9	4	0	0	0	1.0201e-14	1	8468	187.62	0	1
DSNLALFGSDLEK	13	Unmodified	_DSNLALFGSDLEK_			0	0	0	KXJ25072.1;XP_001635254.1;XP_001635253.1	KXJ25072.1	KXJ25072.1	MULTI-MSMS	160418_CI2	2	I2	704.85	2	704.851	1407.69	26401.1	-0.53248	-0.00037532	-0.047967	-3.381e-05	-0.58044	-0.00040913	704.852	35.335	0.79984	35.335	34.979	35.778	0					28	9	4	0	0	0	8.2239e-05	1	8114	154.1	0	1
DSNLALFGSDTEK	13	Unmodified	_DSNLALFGSDTEK_			0	0	0	XP_001632411.1	XP_001632411.1	XP_001632411.1	MULTI-MSMS	160418_CI1	1	I1	698.83	2	698.833	1395.65	26358.3	-2.1283	-0.0014873	0.92954	0.00064959	-1.1988	-0.00083774	698.834	30.965	0.58738	30.965	30.629	31.217	1.9073e-06					18	7	3	0	0	0	0.013074	1	7265	121.21	82.454	1
DSNLALFGSDTEK	13	Unmodified	_DSNLALFGSDTEK_			0	0	0	XP_001632411.1	XP_001632411.1	XP_001632411.1	MULTI-MSMS	160418_CI2	2	I2	698.83	2	698.833	1395.65	26098.5	-1.1105	-0.00077608	0.025808	1.8035e-05	-1.0847	-0.00075805	698.833	31.063	0.77593	31.063	30.671	31.447	1.9073e-06					18	7	3	0	0	0	0.00071318	1	7010	145.29	103.29	1
DSTLIMQLLR	10	Unmodified	_DSTLIMQLLR_			0	0	0	XP_015755889.1;KXJ12377.1;XP_015756568.1;XP_015756567.1;XP_001634922.1;XP_001633435.1;KXJ12449.1;KXJ12409.1;KXJ12378.1;XP_015755887.1;XP_001634238.1;NP_001274309.1;NP_001274280.1;XP_015755885.1;KXJ21516.1;XP_002171104.3;XP_004205888.1;XP_015755888.1;XP_015761774.1	XP_015755889.1	XP_015755889.1	MULTI-MSMS	160418_CI1	1	I1	595.33	2	595.334	1188.65	27677	-0.54352	-0.00032358	0.53902	0.00032089	-0.0045069	-2.6831e-06	595.334	42.323	1.084	42.323	41.696	42.78	0					38	12	5	0	0	0	2.5245e-22	1	10254	211.48	99.068	1
DSTLIMQLLR	10	Unmodified	_DSTLIMQLLR_			0	0	0	XP_015755889.1;KXJ12377.1;XP_015756568.1;XP_015756567.1;XP_001634922.1;XP_001633435.1;KXJ12449.1;KXJ12409.1;KXJ12378.1;XP_015755887.1;XP_001634238.1;NP_001274309.1;NP_001274280.1;XP_015755885.1;KXJ21516.1;XP_002171104.3;XP_004205888.1;XP_015755888.1;XP_015761774.1	XP_015755889.1	XP_015755889.1	MULTI-MSMS	160418_CI2	2	I2	595.33	2	595.334	1188.65	27481.4	1.4151	0.00084248	-1.354	-0.00080609	0.061131	3.6393e-05	595.333	42.384	1.0968	42.384	41.88	42.977	0					35	12	5	0	0	0	8.4121e-15	1	9895	196.99	95.273	1
DSTLIMQLLR	10	Oxidation (M)	_DSTLIM(ox)QLLR_	DSTLIM(1)QLLR	DSTLIM(131.62)QLLR	0	1	0	XP_015755889.1;KXJ12377.1;XP_015756568.1;XP_015756567.1;XP_001634922.1;XP_001633435.1;KXJ12449.1;KXJ12409.1;KXJ12378.1;XP_015755887.1;XP_001634238.1;NP_001274309.1;NP_001274280.1;XP_015755885.1;KXJ21516.1;XP_002171104.3;XP_004205888.1;XP_015755888.1;XP_015761774.1	XP_015755889.1	XP_015755889.1	MULTI-SECPEP	160418_CI2	2	I2	603.33	2	603.332	1204.65	26795.6	1.3302	0.00080256	-1.392	-0.00083983	-0.061784	-3.7276e-05	603.331	39.778	0.41719	39.778	39.53	39.947	0					9	4	3	0	0	0	0.028684	1	9317	131.62	58.737	1
DSYVGDEAQSK	11	Unmodified	_DSYVGDEAQSK_			0	0	0	KXJ21685.1;XP_001630039.1;XP_015762522.1;XP_001628180.1;XP_001621293.1;KXJ26610.1;XP_001630069.1;KXJ11694.1;KXJ11681.1;XP_001637076.1;XP_001630583.1;XP_001634709.1;XP_002154696.1;XP_002154462.1;XP_015751952.1;KXJ21662.1;KXJ15097.1;XP_015753791.1;XP_015753792.1;XP_015762563.1	KXJ21685.1;KXJ26610.1;XP_001630069.1;XP_001637076.1;XP_002154696.1;XP_015751952.1;XP_015753791.1;XP_015753792.1;XP_015762563.1	XP_001637076.1	MULTI-MSMS	160418_CI1	1	I1	599.76	2	599.765	1197.51	26887.1	-2.1739	-0.0013039	1.4012	0.00084039	-0.77275	-0.00046347	599.766	17.274	0.9792	17.274	16.937	17.916	0					42	12	5	0	0	0	1.0509e-09	1	3303	185.33	113.45	1
DTALSSSDYGR	11	Unmodified	_DTALSSSDYGR_			0	0	0	KXJ20343.1	KXJ20343.1	KXJ20343.1	MULTI-MSMS	160418_CI1	1	I1	586.26	2	586.265	1170.52	26340.5	-1.1448	-0.00067117	1.6615	0.00097407	0.51666	0.0003029	586.266	20.508	0.67672	20.508	20.164	20.841	0					10	8	2	0	0	0	0.017838	1	4255	123.96	85.681	1
DTALSSSDYGR	11	Unmodified	_DTALSSSDYGR_			0	0	0	KXJ20343.1	KXJ20343.1	KXJ20343.1	MULTI-MSMS	160418_CI2	2	I2	586.27	2	586.265	1170.52	27346.6	-2.2704	-0.0013311	2.3935	0.0014032	0.12304	7.2136e-05	586.266	20.598	0.76492	20.598	20.328	21.093	0					12	9	2	0	0	0	0.0043344	1	4083	148.91	98.441	1
DTDSEEEIR	9	Unmodified	_DTDSEEEIR_			0	0	0	XP_001638581.1;KXJ21637.1;XP_015764688.1;KXJ07556.1	XP_001638581.1	XP_001638581.1	MULTI-MSMS	160418_CI1	1	I1	547.24	2	547.236	1092.46	29469.5	-2.4535	-0.0013427	1.4278	0.00078132	-1.0258	-0.00056133	547.237	17.054	0.53004	17.054	16.706	17.236	0					16	6	4	0	0	0	0.016269	1	3265	163.9	79.399	1
DTDSEEEIR	9	Unmodified	_DTDSEEEIR_			0	0	0	XP_001638581.1;KXJ21637.1;XP_015764688.1;KXJ07556.1	XP_001638581.1	XP_001638581.1	MULTI-MSMS	160418_CI2	2	I2	547.24	2	547.236	1092.46	29313.8	-1.3282	-0.00072683	0.93926	0.000514	-0.38893	-0.00021284	547.236	17.182	0.54452	17.182	16.828	17.372	0					18	6	4	0	0	0	0.0040632	1	3113	170.3	71.839	1
DTDSEEEIR	9	Unmodified	_DTDSEEEIR_			0	0	0	XP_001638581.1;KXJ21637.1;XP_015764688.1;KXJ07556.1	XP_001638581.1	XP_001638581.1	MULTI-MSMS	160418_CS1	1	S1	547.24	2	547.236	1092.46	28328.5	-4.1689	-0.0022813	3.4431	0.0018842	-0.7257	-0.00039713	547.238	17.476	0.91333	17.476	17.098	18.011	0					26	12	3	0	0	0	4.854e-11	1	3137	195.81	87.726	1
DTDSEEEIR	9	Unmodified	_DTDSEEEIR_			0	0	0	XP_001638581.1;KXJ21637.1;XP_015764688.1;KXJ07556.1	XP_001638581.1	XP_001638581.1	MULTI-MSMS	160418_CS2	2	S2	547.24	2	547.236	1092.46	28470.2	-3.1448	-0.0017209	2.3467	0.0012842	-0.79811	-0.00043675	547.237	17.038	0.71367	17.038	16.715	17.429	0					26	9	4	0	0	0	4.854e-11	1	2941	195.81	83.998	1
DTYSGLFGPLLTCK	14	Unmodified	_DTYSGLFGPLLTCK_			0	0	0	XP_015756434.1;XP_015767583.1	XP_015756434.1	XP_015756434.1	MSMS	160418_CI2	2	I2	786.39	2	786.392	1570.77	NaN	NaN	NaN	NaN	NaN	NaN	NaN	NaN	41.133	1	41.133	40.633	41.633	0								0	0	0	0.0018695	1	9633	100.55	47.828	1
DVASAEALLDR	11	Unmodified	_DVASAEALLDR_			0	0	0	XP_015748068.1;XP_015775614.1	XP_015748068.1	XP_015748068.1	MSMS	160418_CI2	2	I2	580.3	2	580.301	1158.59	NaN	NaN	NaN	NaN	NaN	NaN	NaN	NaN	30.285	1	30.285	29.785	30.785	0								0	0	0	0.014625	1	6792	164.97	0	1
DVIAQAQSGTGK	12	Unmodified	_DVIAQAQSGTGK_			0	0	0	XP_001637288.1;XP_015751270.1;XP_002166522.2;XP_001640523.1;KXJ14448.1	XP_001637288.1	XP_001637288.1	MULTI-MSMS	160418_CI2	2	I2	587.81	2	587.807	1173.6	25557.7	0.21294	0.00012517	-0.95034	-0.00055862	-0.7374	-0.00043345	587.806	19.529	0.4546	19.529	19.268	19.723	0					9	5	2	0	0	0	0.022851	1	3772	112.64	67.483	1
DVNAAIATIK	10	Unmodified	_DVNAAIATIK_			0	0	0	XP_001630129.1;KXJ10427.1;XP_001636866.1;XP_015768684.1;XP_001630127.1;XP_001636867.1;XP_001632844.1;XP_001632843.1;XP_001621479.1;XP_001633829.1;KXJ17784.1;XP_001621478.1;XP_015747471.1;XP_015747456.1	XP_001630129.1	XP_001630129.1	MULTI-MSMS	160418_CI1	1	I1	508.29	2	508.293	1014.57	29089.4	-0.51728	-0.00026293	-0.17805	-9.05e-05	-0.69532	-0.00035343	508.292	27.147	0.9278	27.147	26.609	27.537	0					32	12	4	0	0	0	0.026026	1	6121	121.36	41.195	1
DVNAAIATIK	10	Unmodified	_DVNAAIATIK_			0	0	0	XP_001630129.1;KXJ10427.1;XP_001636866.1;XP_015768684.1;XP_001630127.1;XP_001636867.1;XP_001632844.1;XP_001632843.1;XP_001621479.1;XP_001633829.1;KXJ17784.1;XP_001621478.1;XP_015747471.1;XP_015747456.1	XP_001630129.1	XP_001630129.1	MULTI-MSMS	160418_CI2	2	I2	508.29	2	508.293	1014.57	28719.6	0.30942	0.00015728	-0.74025	-0.00037627	-0.43083	-0.00021899	508.292	27.264	0.67879	27.264	26.915	27.593	0					25	8	4	0	0	0	0.023769	1	5906	129.88	36.715	1
DYEEVGVDSVEEEGEEEGEEY	21	Unmodified	_DYEEVGVDSVEEEGEEEGEEY_			0	0	0	XP_001630129.1;XP_001630127.1;KXJ08380.1	XP_001630129.1	XP_001630129.1	MULTI-MSMS	160418_CI2	2	I2	1210.97	2	1210.97	2419.92	19270.3	-1.2169	-0.0014736	1.5306	0.0018536	0.31378	0.00037998	1211.47	34.78	0.55171	34.78	34.503	35.055	0					20	6	4	0	0	0	0	1	8001	336.1	309.97	1
DYGVLLEDQGVALR	14	Unmodified	_DYGVLLEDQGVALR_			0	0	0	XP_015769163.1;XP_015769157.1	XP_015769163.1	XP_015769163.1	MULTI-MSMS	160418_CI1	1	I1	774.41	2	774.407	1546.8	24291	-0.7389	-0.00057221	0.69011	0.00053442	-0.048792	-3.7785e-05	774.407	35.623	0.61789	35.623	35.273	35.891	0					24	7	4	0	0	0	6.4016e-14	1	8536	173.72	120.93	1
DYGVLLEDQGVALR	14	Unmodified	_DYGVLLEDQGVALR_			0	0	0	XP_015769163.1;XP_015769157.1	XP_015769163.1	XP_015769163.1	MULTI-MSMS	160418_CI2	2	I2	774.41	2	774.407	1546.8	24456.4	0.20016	0.00015501	0.098688	7.6424e-05	0.29885	0.00023143	774.407	35.738	0.72459	35.738	35.294	36.018	0					24	8	4	0	0	0	2.0121e-36	1	8217	213.63	134.56	1
DYGVLLEDQGVALR	14	Unmodified	_DYGVLLEDQGVALR_			0	0	0	XP_015769163.1;XP_015769157.1	XP_015769163.1	XP_015769163.1	MULTI-MSMS	160418_CS1	1	S1	774.91	2	774.407	1546.8	23895.4	-1.8377	-0.0014231	1.2382	0.00095889	-0.59948	-0.00046424	774.408	35.739	0.54398	35.739	35.391	35.935	0					26	6	5	0	0	0	1.2642e-19	1	8310	185.3	120.02	1
DYGVLLEDQGVALR	14	Unmodified	_DYGVLLEDQGVALR_			0	0	0	XP_015769163.1;XP_015769157.1	XP_015769163.1	XP_015769163.1	MSMS	160418_CS1	1	S1	774.39	2	774.407	1546.8	NaN	NaN	NaN	NaN	NaN	NaN	NaN	NaN	65.167	1	65.167	64.667	65.667	0								0	0	0	0.028944	1	15550	77.124	35.083	1
DYGVLLEDQGVALR	14	Unmodified	_DYGVLLEDQGVALR_			0	0	0	XP_015769163.1;XP_015769157.1	XP_015769163.1	XP_015769163.1	MSMS	160418_CS1	1	S1	774.41	2	774.407	1546.8	NaN	NaN	NaN	NaN	NaN	NaN	NaN	NaN	65.556	1	65.556	65.056	66.056	0								0	0	0	0.016314	1	15647	84.821	30.098	1
DYGVLLEDQGVALR	14	Unmodified	_DYGVLLEDQGVALR_			0	0	0	XP_015769163.1;XP_015769157.1	XP_015769163.1	XP_015769163.1	MULTI-MSMS	160418_CS2	2	S2	774.41	2	774.407	1546.8	23915.6	-3.0252	-0.0023427	2.255	0.0017463	-0.77021	-0.00059645	774.409	35.542	0.62053	35.542	35.188	35.809	0					29	7	5	0	0	0	4.8864e-20	1	8113	190.36	127.28	1
DYGVLLEDQGVALR	14	Unmodified	_DYGVLLEDQGVALR_			0	0	0	XP_015769163.1;XP_015769157.1	XP_015769163.1	XP_015769163.1	MSMS	160418_CS2	2	S2	774.41	2	774.407	1546.8	NaN	NaN	NaN	NaN	NaN	NaN	NaN	NaN	69.792	1	69.792	69.292	70.292	0								0	0	0	3.7567e-05	1	16426	111.52	49.965	1
DYGVLLENEGHTLR	14	Unmodified	_DYGVLLENEGHTLR_			0	0	0	KXJ22794.1;XP_001630757.1	KXJ22794.1	KXJ22794.1	MULTI-MSMS	160418_CS2	2	S2	539.27	3	539.274	1614.8	29674.6	-1.8133	-0.00097787	1.6518	0.00089075	-0.16155	-8.712e-05	539.609	30.555	0.7526	30.555	30.22	30.973	0					23	9	3	0	0	0	0.024554	1	6772	92.939	61.265	1
DYTFTPK	7	Unmodified	_DYTFTPK_			0	0	0	KXJ13190.1	KXJ13190.1	KXJ13190.1	MULTI-MSMS	160418_CI2	2	I2	871.42	1	871.42	870.412	22360.8	-0.49709	-0.00043318	1.772	0.0015442	1.2749	0.001111	871.421	23.859	0.51882	23.859	23.55	24.069	0					14	6	3	0	0	0	0.029551	1	4994	63.148	38.961	1
DYTFTPK	7	Unmodified	_DYTFTPK_			0	0	0	KXJ13190.1	KXJ13190.1	KXJ13190.1	MULTI-MSMS	160418_CS2	2	S2	871.42	1	871.42	870.412	22531.2	-0.2303	-0.00020069	1.1285	0.00098338	0.89818	0.00078269	871.42	23.75	0.6675	23.75	23.422	24.09	0					25	8	4	0	0	0	0.028378	1	4918	66.993	36.325	1
EAAVVDMVLETMPK	14	Unmodified	_EAAVVDMVLETMPK_			0	0	0	XP_015753216.1	XP_015753216.1	XP_015753216.1	MULTI-MSMS	160418_CI1	1	I1	766.89	2	766.889	1531.76	24207.4	-2.023	-0.0015514	2.0325	0.0015587	0.009479	7.2693e-06	766.89	42.377	0.83435	42.377	41.779	42.613	0					31	9	4	0	0	0	3.1421e-36	1	10300	212.09	114.93	1
EAAVVDMVLETMPK	14	Unmodified	_EAAVVDMVLETMPK_			0	0	0	XP_015753216.1	XP_015753216.1	XP_015753216.1	MULTI-MSMS	160418_CI2	2	I2	766.89	2	766.889	1531.76	24969.1	-0.092842	-7.12e-05	0.36926	0.00028318	0.27642	0.00021198	766.889	42.456	0.84399	42.456	41.88	42.724	0					24	9	4	0	0	0	0.0066045	1	9937	126.12	52.486	1
EADLDGDGQVNYEEFVK	17	Unmodified	_EADLDGDGQVNYEEFVK_			0	0	0	XP_002154349.2	XP_002154349.2	XP_002154349.2	MULTI-SECPEP	160418_CI1	1	I1	963.82	2	964.431	1926.85	21764.1	-0.2949	-0.00028441	-0.50601	-0.00048801	-0.80091	-0.00077242	964.432	32.878	0.96674	32.878	32.399	33.366	0					39	12	5	0	0	0	3.0964e-06	1	7779	134.04	0	1
EADLDGDGQVNYEEFVK	17	Unmodified	_EADLDGDGQVNYEEFVK_			0	0	0	XP_002154349.2	XP_002154349.2	XP_002154349.2	MULTI-SECPEP	160418_CI2	2	I2	963.82	2	964.431	1926.85	20528.6	-1.6329	-0.0015748	1.0092	0.00097332	-0.62366	-0.00060148	964.433	33.039	1.0956	33.039	32.458	33.554	0					38	13	5	0	0	0	8.5215e-09	1	7490	134.4	0	1
EADLDGDGQVNYEEFVK	17	Unmodified	_EADLDGDGQVNYEEFVK_			0	0	0	XP_002154349.2	XP_002154349.2	XP_002154349.2	MULTI-MSMS	160418_CS2	2	S2	964.43	2	964.431	1926.85	21658.7	-2.6472	-0.002553	2.3721	0.0022877	-0.27512	-0.00026534	964.935	32.819	1.3043	32.819	32.404	33.708	0					67	16	6	0	0	0	4.0625e-256	1	7383	329.46	0	1
EAESCDCLQGFQLTHSLGGGTGSGMGTLLISK	32	Unmodified	_EAESCDCLQGFQLTHSLGGGTGSGMGTLLISK_			0	0	0	KXJ23182.1;XP_002161860.1;KXJ14675.1;XP_001632008.1;XP_001628797.1;XP_002161913.1;XP_001628036.1	KXJ23182.1	KXJ23182.1	MULTI-MSMS	160418_CI1	1	I1	1105.18	3	1104.52	3310.53	20147.5	-1.6547	-0.0018276	0.6754	0.00074599	-0.97929	-0.0010816	1104.85	37.974	0.6432	37.974	37.695	38.338	0					39	7	7	0	0	0	0.01034	1	9167	45.748	0	1
EAESCDCLQGFQLTHSLGGGTGSGMGTLLISK	32	Unmodified	_EAESCDCLQGFQLTHSLGGGTGSGMGTLLISK_			0	0	0	KXJ23182.1;XP_002161860.1;KXJ14675.1;XP_001632008.1;XP_001628797.1;XP_002161913.1;XP_001628036.1	KXJ23182.1	KXJ23182.1	MULTI-MSMS	160418_CI2	2	I2	1104.85	3	1104.52	3310.53	19884.4	-0.18586	-0.00020529	-0.28584	-0.00031571	-0.4717	-0.000521	1104.85	38.079	0.65842	38.079	37.794	38.453	0					37	7	8	0	0	0	3.7921e-07	1	8840	97.813	0	1
EAFNMIDQNR	10	Unmodified	_EAFNMIDQNR_			0	0	0	KXJ28180.1;KXJ25522.1;XP_001617726.1;XP_001634837.1;XP_002156446.1;XP_001636830.1	KXJ28180.1	KXJ28180.1	MULTI-MSMS	160418_CI2	2	I2	619.28	2	619.285	1236.56	27159.3	-0.00090789	-5.6225e-07	-1.2724	-0.00078799	-1.2733	-0.00078855	619.285	27.079	0.6097	27.079	26.765	27.375	1.9073e-06					14	7	3	0	0	0	0.0010343	1	5868	162.64	90.759	1
EAFSLFDKDGDGTITTK	17	Unmodified	_EAFSLFDKDGDGTITTK_			0	0	1	XP_001638581.1;KXJ21637.1;XP_015764671.1;XP_001638669.1;XP_012556685.1;KXJ07556.1;XP_002154349.2	XP_001638581.1;XP_002154349.2	XP_001638581.1	MULTI-MSMS	160418_CI1	1	I1	922.95	2	922.949	1843.88	22242	-2.3633	-0.0021812	1.6417	0.0015152	-0.72154	-0.00066594	922.951	31.81	0.59044	31.81	31.51	32.1	1.9073e-06					17	7	3	0	0	0	9.9663e-35	1	7497	194.06	123.64	1
EAFSLFDKDGDGTITTK	17	Unmodified	_EAFSLFDKDGDGTITTK_			0	0	1	XP_001638581.1;KXJ21637.1;XP_015764671.1;XP_001638669.1;XP_012556685.1;KXJ07556.1;XP_002154349.2	XP_001638581.1;XP_002154349.2	XP_001638581.1	MULTI-MSMS	160418_CI2	2	I2	922.95	2	922.949	1843.88	21765.7	-1.1656	-0.0010758	0.12995	0.00011993	-1.0357	-0.00095589	922.95	31.913	0.54483	31.913	31.681	32.226	-1.9073e-06					17	6	3	0	0	0	1.2319e-70	1	7232	234.04	137.86	1
EAFSLFDKDGDGTITTK	17	Unmodified	_EAFSLFDKDGDGTITTK_			0	0	1	XP_001638581.1;KXJ21637.1;XP_015764671.1;XP_001638669.1;XP_012556685.1;KXJ07556.1;XP_002154349.2	XP_001638581.1;XP_002154349.2	XP_001638581.1	MULTI-MSMS	160418_CS2	2	S2	923.45	2	922.949	1843.88	22382.1	-2.8136	-0.0025968	2.3596	0.0021778	-0.45402	-0.00041904	923.453	31.744	0.51727	31.744	31.503	32.02	0					17	6	3	0	0	0	0.01933	1	7143	120.9	63.059	1
EAINVEQAFQTIAK	14	Unmodified	_EAINVEQAFQTIAK_			0	0	0	KXJ10547.1;XP_001637395.1;XP_015751100.1	KXJ10547.1	KXJ10547.1	MULTI-MSMS	160418_CI1	1	I1	781.42	2	781.415	1560.81	23932.6	-0.13095	-0.00010233	0.44729	0.00034952	0.31634	0.00024719	781.415	37.784	0.716	37.784	37.38	38.096	0					21	8	4	0	0	0	8.3293e-48	1	9126	226.33	161.49	1
EAINVEQAFQTIAK	14	Unmodified	_EAINVEQAFQTIAK_			0	0	0	KXJ10547.1;XP_001637395.1;XP_015751100.1	KXJ10547.1	KXJ10547.1	MULTI-MSMS	160418_CI2	2	I2	781.92	2	781.415	1560.81	24243.6	-0.29736	-0.00023236	0.93318	0.0007292	0.63582	0.00049684	781.416	37.915	0.74112	37.915	37.547	38.288	0					20	8	4	0	0	0	8.2563e-36	1	8793	205.12	147.24	1
EAIVSVYAGAR	11	Unmodified	_EAIVSVYAGAR_			0	0	0	KXJ29806.1	KXJ29806.1	KXJ29806.1	MULTI-MSMS	160418_CI2	2	I2	568.31	2	568.309	1134.6	29505.5	0.042056	2.3901e-05	0.68583	0.00038976	0.72789	0.00041366	568.308	26.698	0.68462	26.698	26.389	27.074	1.9073e-06					20	8	4	0	0	0	0.019645	1	5815	119.62	54.151	1
EALATSLMGIFEK	13	Oxidation (M)	_EALATSLM(ox)GIFEK_	EALATSLM(1)GIFEK	EALATSLM(134.57)GIFEK	0	1	0	XP_015780141.1	XP_015780141.1	XP_015780141.1	MULTI-MSMS	160418_CI1	1	I1	713.37	2	713.368	1424.72	24668.2	-0.11315	-8.0715e-05	0.68036	0.00048535	0.56721	0.00040463	713.369	41.237	0.91851	41.237	40.86	41.779	0					26	10	4	0	0	0	0.010236	1	10003	134.57	66.862	1
EALATSLMGIFEK	13	Oxidation (M)	_EALATSLM(ox)GIFEK_	EALATSLM(1)GIFEK	EALATSLM(135.86)GIFEK	0	1	0	XP_015780141.1	XP_015780141.1	XP_015780141.1	MULTI-MSMS	160418_CI2	2	I2	713.37	2	713.368	1424.72	24465.7	-1.5179	-0.0010828	1.9007	0.0013559	0.38275	0.00027304	713.37	41.329	0.75658	41.329	41.039	41.796	0					19	8	4	0	0	0	0.0078426	1	9664	135.86	55.873	1
EANQQQQFNNNIK	13	Unmodified	_EANQQQQFNNNIK_			0	0	0	KXJ20343.1	KXJ20343.1	KXJ20343.1	MULTI-MSMS	160418_CI1	1	I1	788.88	2	788.379	1574.74	23450.8	-0.76175	-0.00060054	0.38249	0.00030155	-0.37926	-0.000299	788.38	19.412	0.52194	19.412	19.12	19.642	0					13	6	3	0	0	0	7.8759e-52	1	3943	228.84	132.18	1
EANQQQQFNNNIK	13	Unmodified	_EANQQQQFNNNIK_			0	0	0	KXJ20343.1	KXJ20343.1	KXJ20343.1	MULTI-MSMS	160418_CI2	2	I2	788.38	2	788.379	1574.74	23996.1	-1.6204	-0.0012775	2.2336	0.0017609	0.61323	0.00048345	788.381	19.529	0.4546	19.529	19.268	19.723	0					9	5	2	0	0	0	1.0133e-29	1	3779	213.8	134.31	1
EDAANNYAR	9	Unmodified	_EDAANNYAR_			0	0	0	XP_001630129.1;KXJ10427.1;XP_001636866.1;XP_015768684.1;XP_001636867.1;XP_001636620.1;XP_001632844.1;KXJ10877.1;XP_001632843.1;XP_001633829.1;KXJ17784.1;KXJ08380.1;XP_012564565.1;KXJ10864.1;XP_001638395.1;XP_015773084.1;KXJ08366.1;KXJ20910.1;KXJ20925.1;KXJ20950.1;XP_015771897.1;XP_002159234.1;XP_001637492.1;XP_002166093.1;XP_001632842.1;XP_002161507.1	XP_001630129.1;XP_001632842.1;XP_002161507.1	XP_001630129.1	MULTI-MSMS	160418_CI2	2	I2	512.73	2	512.228	1022.44	29672.5	0.95981	0.00049164	-0.74596	-0.0003821	0.21386	0.00010954	512.228	14.608	0.77271	14.608	14.244	15.016	0					27	10	4	0	0	0	0.028558	1	2393	140.09	74.843	1
EDDVAALVVDNGSGMCK	17	Acetyl (Protein N-term),Oxidation (M)	_(ac)EDDVAALVVDNGSGM(ox)CK_	EDDVAALVVDNGSGM(1)CK	EDDVAALVVDNGSGM(220.21)CK	1	1	0	XP_001630069.1	XP_001630069.1	XP_001630069.1	MULTI-MSMS	160418_CI1	1	I1	919.4	2	919.401	1836.79	21602.1	-0.090931	-8.3602e-05	0.059604	5.48e-05	-0.031327	-2.8802e-05	919.401	35.164	0.77752	35.164	34.808	35.586	0					25	9	4	0	0	0	1.4137e-57	1	8426	220.21	115.96	1
EDDVAALVVDNGSGMCK	17	Acetyl (Protein N-term),Oxidation (M)	_(ac)EDDVAALVVDNGSGM(ox)CK_	EDDVAALVVDNGSGM(1)CK	EDDVAALVVDNGSGM(200.16)CK	1	1	0	XP_001630069.1	XP_001630069.1	XP_001630069.1	MULTI-MSMS	160418_CI1	1	I1	919.4	2	919.401	1836.79	22072.1	-0.26533	-0.00024395	-1.7193	-0.0015807	-1.9846	-0.0018247	919.401	36.512	2.6719	36.512	35.586	38.258	0					73	33	4	0	0	0	4.0286e-36	3	8700	200.16	122.97	1
EDDVAALVVDNGSGMCK	17	Acetyl (Protein N-term),Oxidation (M)	_(ac)EDDVAALVVDNGSGM(ox)CK_	EDDVAALVVDNGSGM(1)CK	EDDVAALVVDNGSGM(234.82)CK	1	1	0	XP_001630069.1	XP_001630069.1	XP_001630069.1	MULTI-MSMS	160418_CI2	2	I2	919.4	2	919.401	1836.79	21715	-0.55649	-0.00051164	0.18718	0.0001721	-0.36931	-0.00033954	919.401	35.253	0.96003	35.253	34.818	35.778	0					32	11	4	0	0	0	9.5975e-72	1	8111	234.82	142.63	1
EDDVAALVVDNGSGMCK	17	Acetyl (Protein N-term),Oxidation (M)	_(ac)EDDVAALVVDNGSGM(ox)CK_	EDDVAALVVDNGSGM(1)CK	EDDVAALVVDNGSGM(266.97)CK	1	1	0	XP_001630069.1	XP_001630069.1	XP_001630069.1	MULTI-MSMS	160418_CI2	2	I2	919.4	2	919.401	1836.79	22288.2	-0.099013	-9.1032e-05	-1.3592	-0.0012496	-1.4582	-0.0013407	919.401	37.401	2.9208	37.401	35.778	38.699	0					74	35	5	0	0	0	1.9891e-125	2	8657	266.97	172.85	1
EDDVAALVVDNGSGMCK	17	Acetyl (Protein N-term)	_(ac)EDDVAALVVDNGSGMCK_			1	0	0	XP_001630069.1	XP_001630069.1	XP_001630069.1	MULTI-MSMS	160418_CI1	1	I1	911.4	2	911.403	1820.79	21671.8	0.18229	0.00016614	-0.82649	-0.00075326	-0.64419	-0.00058712	911.403	37.572	1.1949	37.572	37.063	38.258	0					70	14	7	0	0	0	4.9702e-148	1	9036	283.21	146.52	1
EDDVAALVVDNGSGMCK	17	Acetyl (Protein N-term)	_(ac)EDDVAALVVDNGSGMCK_			1	0	0	XP_001630069.1	XP_001630069.1	XP_001630069.1	MULTI-MSMS	160418_CI2	2	I2	911.4	2	911.403	1820.79	21804.9	0.16919	0.0001542	-0.6371	-0.00058065	-0.46791	-0.00042645	911.403	37.672	1.1407	37.672	37.148	38.288	0					66	13	7	0	0	0	1.8108e-105	1	8698	253.97	154.24	1
EDEVAALVVDNGSGMCK	17	Acetyl (Protein N-term)	_(ac)EDEVAALVVDNGSGMCK_			1	0	0	XP_001637076.1	XP_001637076.1	XP_001637076.1	MULTI-MSMS	160418_CI1	1	I1	918.91	2	918.411	1834.81	21775.5	0.24007	0.00022048	-0.40088	-0.00036817	-0.16081	-0.00014769	918.411	38.862	0.8047	38.862	38.418	39.223	0					39	9	6	0	0	0	1.1409e-27	1	9373	185.32	140.17	1
EDEVAALVVDNGSGMCK	17	Acetyl (Protein N-term)	_(ac)EDEVAALVVDNGSGMCK_			1	0	0	XP_001637076.1	XP_001637076.1	XP_001637076.1	MULTI-MSMS	160418_CI2	2	I2	918.91	2	918.411	1834.81	22206.1	0.48645	0.00044676	-0.48349	-0.00044404	0.0029634	2.7216e-06	918.412	38.907	0.7464	38.907	38.535	39.281	0					34	8	6	0	0	0	1.2455e-36	2	9034	203.32	167.61	1
EDEVAALVVDNGSGMCK	17	Acetyl (Protein N-term)	_(ac)EDEVAALVVDNGSGMCK_			1	0	0	XP_001637076.1	XP_001637076.1	XP_001637076.1	MSMS	160418_CI2	2	I2	918.41	2	918.411	1834.81	NaN	NaN	NaN	NaN	NaN	NaN	NaN	NaN	39.86	1	39.86	39.36	40.36	0								0	0	0	0.00026414	1	9315	143.42	77.136	1
EDEVAALVVDNGSGMCK	17	Acetyl (Protein N-term),Oxidation (M)	_(ac)EDEVAALVVDNGSGM(ox)CK_	EDEVAALVVDNGSGM(1)CK	EDEVAALVVDNGSGM(140.31)CK	1	1	0	XP_001637076.1	XP_001637076.1	XP_001637076.1	MULTI-MSMS	160418_CI1	1	I1	926.41	2	926.409	1850.8	20245.5	0.073561	6.8147e-05	-0.49482	-0.0004584	-0.42126	-0.00039025	926.409	38.066	1.8528	38.066	37.532	39.385	-3.8147e-06					58	22	4	0	0	0	1.9995e-06	1	9406	140.31	111.5	1
EDEVAALVVDNGSGMCK	17	Acetyl (Protein N-term),Oxidation (M)	_(ac)EDEVAALVVDNGSGM(ox)CK_	EDEVAALVVDNGSGM(1)CK	EDEVAALVVDNGSGM(89.46)CK	1	1	0	XP_001637076.1	XP_001637076.1	XP_001637076.1	MSMS	160418_CI1	1	I1	926.41	2	926.409	1850.8	NaN	NaN	NaN	NaN	NaN	NaN	NaN	NaN	39.137	1	39.137	38.637	39.637	-3.8147e-06								0	0	0	0.00092028	1	9505	89.46	42.505	1
EDEVAALVVDNGSGMCK	17	Acetyl (Protein N-term),Oxidation (M)	_(ac)EDEVAALVVDNGSGM(ox)CK_	EDEVAALVVDNGSGM(1)CK	EDEVAALVVDNGSGM(109.07)CK	1	1	0	XP_001637076.1	XP_001637076.1	XP_001637076.1	MULTI-MSMS	160418_CI2	2	I2	926.91	2	926.409	1850.8	22198.7	-0.18633	-0.00017262	-1.7302	-0.0016029	-1.9166	-0.0017755	926.908	37.837	1.2231	37.837	37.148	38.371	0					35	14	3	0	0	0	0.0060652	1	8759	109.07	83.6	1
EDFLATVRSISADK	14	Acetyl (Protein N-term)	_(ac)EDFLATVRSISADK_			1	0	1	XP_015763654.1	XP_015763654.1	XP_015763654.1	MULTI-MSMS	160418_CS1	1	S1	797.41	2	797.41	1592.8	23063.5	-0.71014	-0.00056627	-0.63174	-0.00050376	-1.3419	-0.00107	797.408	32.835	0.68199	32.835	32.648	33.33	0					22	8	4	0	0	0	0.0042469	1	7561	115.91	24.446	1
EENTNVTTGGR	11	Unmodified	_EENTNVTTGGR_			0	0	0		REV__KXJ26911.1	REV__KXJ26911.1	MULTI-MSMS	160418_CI2	2	I2	589.28	2	589.276	1176.54	27041.9	0.99311	0.00058522	-1.2855	-0.00075754	-0.29243	-0.00017232	589.275	15.241	0.61528	15.241	14.89	15.505	0					27	8	5	0	0	0	0.018149	1	2579	123.21	48.953	1
EERVLNEMTARDFMNK	16	Oxidation (M)	_EERVLNEMTARDFM(ox)NK_	EERVLNEMTARDFM(1)NK	EERVLNEM(-75.12)TARDFM(75.12)NK	0	1	2	XP_015764391.1	XP_015764391.1	XP_015764391.1	MULTI-MSMS	160418_CS2	2	S2	999.97	2	999.972	1997.93	20702.4	-3.9156	-0.0039155	-1.0345	-0.0010344	-4.95	-0.0049499	1000.47	28.64	0.8911	28.64	28.002	28.893	0					28	11	3	0	0	0	0.0058781	1	6188	120.77	31.47	2
EEVGATVEAVQELIK	15	Unmodified	_EEVGATVEAVQELIK_			0	0	0	XP_001634494.1	XP_001634494.1	XP_001634494.1	MULTI-MSMS	160418_CI1	1	I1	807.93	2	807.933	1613.85	21149	-0.99124	-0.00080086	1.0991	0.00088803	0.1079	8.7173e-05	808.435	38.862	1.0461	38.862	38.177	39.223	0					27	12	4	0	0	0	1.4515e-20	1	9414	190.35	105.53	1
EEVGATVEAVQELIK	15	Unmodified	_EEVGATVEAVQELIK_			0	0	0	XP_001634494.1	XP_001634494.1	XP_001634494.1	MULTI-MSMS	160418_CI1	1	I1	538.96	3	538.958	1613.85	28428.5	0.50436	0.00027183	-1.175	-0.00063329	-0.67067	-0.00036146	538.957	38.862	0.72451	38.862	38.498	39.223	0					12	8	2	0	0	0	0.026661	1	9446	169.17	103.15	1
EEVGATVEAVQELIK	15	Unmodified	_EEVGATVEAVQELIK_			0	0	0	XP_001634494.1	XP_001634494.1	XP_001634494.1	MULTI-MSMS	160418_CI2	2	I2	807.93	2	807.933	1613.85	24643.6	-1.1201	-0.000905	1.2467	0.0010073	0.12656	0.00010225	807.935	38.907	0.49833	38.907	38.699	39.197	0					10	5	3	0	0	0	3.5551e-27	1	9077	194.06	132.24	1
EEVGATVEAVQELIK	15	Unmodified	_EEVGATVEAVQELIK_			0	0	0	XP_001634494.1	XP_001634494.1	XP_001634494.1	MULTI-MSMS	160418_CI2	2	I2	538.96	3	538.958	1613.85	29738.2	1.1105	0.00059851	-1.3112	-0.00070666	-0.20066	-0.00010815	538.957	38.907	0.41639	38.907	38.781	39.197	0					7	4	2	0	0	0	0.0093768	1	9092	189.99	138.15	1
EEVGATVEAVQELIK	15	Unmodified	_EEVGATVEAVQELIK_			0	0	0	XP_001634494.1	XP_001634494.1	XP_001634494.1	MULTI-MSMS	160418_CS1	1	S1	807.93	2	807.933	1613.85	23698.2	1.5397	0.001244	0.21041	0.00017	1.7501	0.001414	807.934	38.908	1.3025	38.908	38.382	39.684	0					32	15	3	0	0	0	2.1006e-27	1	9207	198.52	118.28	1
EEVGATVEAVQELIK	15	Unmodified	_EEVGATVEAVQELIK_			0	0	0	XP_001634494.1	XP_001634494.1	XP_001634494.1	MULTI-MSMS	160418_CS2	2	S2	807.93	2	807.933	1613.85	23799.8	-0.75504	-0.00061003	2.988	0.0024141	2.233	0.0018041	807.936	38.947	1.3221	38.947	38.122	39.444	0					26	15	2	0	0	0	1.0615e-61	1	9021	238.2	181.05	1
EFANTLLGVQQQMLEFNQYR	20	Unmodified	_EFANTLLGVQQQMLEFNQYR_			0	0	0	XP_001634494.1	XP_001634494.1	XP_001634494.1	MULTI-MSMS	160418_CI1	1	I1	810.74	3	810.402	2428.18	23367.5	-0.39497	-0.00032009	0.84095	0.00068151	0.44598	0.00036142	810.737	43.073	0.75428	43.073	42.613	43.367	0					29	8	6	0	0	0	3.296e-27	1	10505	177.07	0	1
EFANTLLGVQQQMLEFNQYR	20	Unmodified	_EFANTLLGVQQQMLEFNQYR_			0	0	0	XP_001634494.1	XP_001634494.1	XP_001634494.1	MULTI-MSMS	160418_CI1	1	I1	1215.6	2	1215.1	2428.18	20375.6	1.0286	0.0012499	0.060162	7.3103e-05	1.0888	0.001323	1215.6	43.027	0.58736	43.027	42.696	43.283	0					18	6	5	0	0	0	0.024619	1	10522	112.96	0	1
EFANTLLGVQQQMLEFNQYR	20	Unmodified	_EFANTLLGVQQQMLEFNQYR_			0	0	0	XP_001634494.1	XP_001634494.1	XP_001634494.1	MULTI-MSMS	160418_CI2	2	I2	810.74	3	810.402	2428.18	24008.5	-1.1321	-0.00091744	1.6767	0.0013588	0.54461	0.00044136	811.072	43.263	0.50821	43.263	42.892	43.401	0					16	5	4	0	0	0	0.013181	1	10153	82.755	0	1
EFNAFCPTEEQR	12	Unmodified	_EFNAFCPTEEQR_			0	0	0	KXJ21998.1	KXJ21998.1	KXJ21998.1	MULTI-MSMS	160418_CS2	2	S2	764.83	2	764.33	1526.65	24765.2	-4.3992	-0.0033624	2.3037	0.0017608	-2.0955	-0.0016016	764.834	28.294	0.45106	28.294	28.002	28.453	0					13	5	3	0	0	0	0.00044566	1	6157	155.53	121.61	1
EFVDFLPLSNK	11	Unmodified	_EFVDFLPLSNK_			0	0	0	KXJ09218.1	KXJ09218.1	KXJ09218.1	MULTI-MSMS	160418_CI1	1	I1	654.85	2	654.845	1307.68	26675.5	0.46546	0.00030481	0.43937	0.00028772	0.90483	0.00059252	654.845	38.923	0.80556	38.923	38.579	39.385	0					22	9	3	0	0	0	0.003586	1	9430	150.81	75.89	1
EFVDFLPLSNK	11	Unmodified	_EFVDFLPLSNK_			0	0	0	KXJ09218.1	KXJ09218.1	KXJ09218.1	MULTI-MSMS	160418_CI2	2	I2	654.85	2	654.845	1307.68	26613.4	-0.016301	-1.0675e-05	0.45511	0.00029803	0.43881	0.00028735	654.846	39.06	0.50012	39.06	38.781	39.281	0					13	5	3	0	0	0	7.6177e-05	1	9088	167.12	86.668	1
EFVDFLPLSNK	11	Unmodified	_EFVDFLPLSNK_			0	0	0	KXJ09218.1	KXJ09218.1	KXJ09218.1	MULTI-MSMS	160418_CS1	1	S1	654.85	2	654.845	1307.68	26116.1	-0.71963	-0.00047125	1.2372	0.00081017	0.51756	0.00033892	654.846	38.993	0.57199	38.993	38.706	39.278	0					21	6	5	0	0	0	3.2276e-06	1	9208	171.33	86.513	1
EFVDFLPLSNK	11	Unmodified	_EFVDFLPLSNK_			0	0	0	KXJ09218.1	KXJ09218.1	KXJ09218.1	MULTI-MSMS	160418_CS2	2	S2	654.85	2	654.845	1307.68	26434.9	1.5173	0.00099363	-0.95988	-0.00062857	0.55747	0.00036505	654.845	38.91	0.74289	38.91	38.452	39.195	0					26	8	5	0	0	0	5.2913e-23	1	9016	209.73	127.3	1
EGIALINGTQLITALGAEALER	22	Unmodified	_EGIALINGTQLITALGAEALER_			0	0	0	XP_001638927.1;KXJ15900.1	XP_001638927.1	XP_001638927.1	MULTI-MSMS	160418_CI1	1	I1	752.09	3	751.753	2252.24	23937.8	-0.84022	-0.00063163	-0.37061	-0.00027861	-1.2108	-0.00091024	751.753	48.643	0.34163	48.643	48.41	48.751	-3.8147e-06					15	5	5	0	0	0	0.0012501	1	11857	108.12	84.647	1
EGIALINGTQLITALGAEALER	22	Unmodified	_EGIALINGTQLITALGAEALER_			0	0	0	XP_001638927.1;KXJ15900.1	XP_001638927.1	XP_001638927.1	MULTI-MSMS	160418_CI2	2	I2	752.09	3	751.753	2252.24	26086.7	0.20619	0.000155	-2.3651	-0.001778	-2.1589	-0.001623	752.087	48.733	0.28808	48.733	48.575	48.863	0					8	5	2	0	0	0	0.00077022	2	11489	115.74	73.063	1
EGIALINGTQLITALGAEALER	22	Unmodified	_EGIALINGTQLITALGAEALER_			0	0	0	XP_001638927.1;KXJ15900.1	XP_001638927.1	XP_001638927.1	MULTI-MSMS	160418_CS1	1	S1	1127.63	2	1127.13	2252.24	19664.5	-0.1787	-0.00020142	-1.7951	-0.0020233	-1.9738	-0.0022247	1127.63	48.594	0.4958	48.594	48.384	48.88	0					22	6	5	0	0	0	1.1494e-14	2	11627	183.74	148.97	1
EGIALINGTQLITALGAEALER	22	Unmodified	_EGIALINGTQLITALGAEALER_			0	0	0	XP_001638927.1;KXJ15900.1	XP_001638927.1	XP_001638927.1	MULTI-MSMS	160418_CS1	1	S1	752.09	3	751.753	2252.24	24435.7	-0.37589	-0.00028257	-1.3427	-0.0010094	-1.7186	-0.001292	752.087	48.594	1.0954	48.594	48.384	49.479	0					40	14	6	0	0	0	8.6531e-06	2	11691	127.37	101.97	1
EGIALINGTQLITALGAEALER	22	Unmodified	_EGIALINGTQLITALGAEALER_			0	0	0	XP_001638927.1;KXJ15900.1	XP_001638927.1	XP_001638927.1	MULTI-MSMS	160418_CS2	2	S2	752.09	3	751.753	2252.24	24391.8	-0.15461	-0.00011623	-0.62245	-0.00046793	-0.77706	-0.00058416	752.087	48.788	0.89732	48.788	48.362	49.259	0					40	13	5	0	0	0	3.783e-82	1	11429	224.12	193.83	1
EGIALINGTQLITALGAEALER	22	Unmodified	_EGIALINGTQLITALGAEALER_			0	0	0	XP_001638927.1;KXJ15900.1	XP_001638927.1	XP_001638927.1	MULTI-MSMS	160418_CS2	2	S2	1127.62	2	1127.13	2252.24	19522.1	-1.019	-0.0011486	-0.12649	-0.00014257	-1.1455	-0.0012911	1127.63	48.699	0.67741	48.699	48.362	49.039	3.8147e-06					28	10	4	0	0	0	0.0038065	1	11431	155.63	126.08	1
EGNDLYHEMIMSGVINLK	18	Unmodified	_EGNDLYHEMIMSGVINLK_			0	0	0	XP_001626437.1;KXJ16989.1	XP_001626437.1;KXJ16989.1	XP_001626437.1	MULTI-MSMS	160418_CI1	1	I1	688.67	3	688.336	2061.99	25789.9	0.72595	0.0004997	-1.3581	-0.00093484	-0.63216	-0.00043514	688.335	39.319	0.57461	39.319	38.976	39.551	0					17	6	4	0	0	0	1.3328e-05	1	9551	136.01	69.729	1
EHALLAYTLGVK	12	Unmodified	_EHALLAYTLGVK_			0	0	0	XP_001625311.1;XP_015755080.1;XP_015755079.1;XP_015755078.1	XP_001625311.1	XP_001625311.1	MULTI-MSMS	160418_CI1	1	I1	438.92	3	438.919	1313.73	32539.7	-0.67059	-0.00029433	0.688	0.00030198	0.017415	7.6436e-06	438.919	30.965	0.66136	30.965	30.555	31.217	0					13	8	2	0	0	0	0.0027233	1	7266	131.83	91.672	1
EHALLAYTLGVK	12	Unmodified	_EHALLAYTLGVK_			0	0	0	XP_001625311.1;XP_015755080.1;XP_015755079.1;XP_015755078.1	XP_001625311.1	XP_001625311.1	MULTI-MSMS	160418_CI2	2	I2	438.92	3	438.919	1313.73	31856.4	-1.3837	-0.00060733	1.5818	0.0006943	0.19813	8.6964e-05	438.919	31.123	0.53869	31.123	30.828	31.367	0					15	6	3	0	0	0	0.014252	1	7016	104.07	61.645	1
EHQFQFIDEVAGR	13	Unmodified	_EHQFQFIDEVAGR_			0	0	0	KXJ08014.1	KXJ08014.1	KXJ08014.1	MULTI-MSMS	160418_CS1	1	S1	788.38	2	788.381	1574.75	23893.1	-0.9766	-0.00076994	4.042	0.0031867	3.0654	0.0024167	788.385	22.814	1.1705	22.814	22.457	23.627	0					50	15	6	0	0	0	0.0081971	1	4655	128.35	2.0348	1
EIANLAPPTMK	11	Unmodified	_EIANLAPPTMK_			0	0	0	KXJ21685.1	KXJ21685.1	KXJ21685.1	MULTI-MSMS	160418_CI2	2	I2	592.82	2	592.821	1183.63	26979	0.23614	0.00013999	-1.0315	-0.00061148	-0.79534	-0.00047149	592.82	28.003	1.7007	28.003	27.447	29.148	-1.9073e-06					79	22	7	0	0	0	0.019808	1	6136	119.22	65.449	1
EIGFLFGQYK	10	Unmodified	_EIGFLFGQYK_			0	0	0	KXJ25863.1;XP_001641738.1;XP_001620649.1;XP_001630169.1;KXJ20472.1	KXJ25863.1	KXJ25863.1	MULTI-MSMS	160418_CS1	1	S1	601.32	2	601.316	1200.62	27602.3	0.78698	0.00047323	-0.4108	-0.00024702	0.37618	0.0002262	601.316	37.944	0.63222	37.944	37.667	38.299	0					12	7	2	0	0	0	0.023699	1	8944	127.56	55.687	1
EIGFLFGQYK	10	Unmodified	_EIGFLFGQYK_			0	0	0	KXJ25863.1;XP_001641738.1;XP_001620649.1;XP_001630169.1;KXJ20472.1	KXJ25863.1	KXJ25863.1	MULTI-MSMS	160418_CS2	2	S2	601.32	2	601.316	1200.62	27663.2	-0.016695	-1.0039e-05	0.59703	0.00035901	0.58034	0.00034897	601.317	37.797	0.63961	37.797	37.482	38.122	0					13	7	2	0	0	0	0.016294	1	8752	148.99	78.462	1
EIINMPLLGGK	11	Oxidation (M)	_EIINM(ox)PLLGGK_	EIINM(1)PLLGGK	EIINM(109.48)PLLGGK	0	1	0	XP_012554423.1	XP_012554423.1	XP_012554423.1	MULTI-SECPEP	160418_CS2	2	S2	600.79	2	600.836	1199.66	27501.9	-0.97584	-0.00058632	-2.5433	-0.0015281	-3.5191	-0.0021144	600.835	28.039	1.1859	28.039	27.633	28.819	0					45	15	5	0	0	0	0.028229	1	6223	109.48	27.238	1
EINDLEDSLEEEESAR	16	Unmodified	_EINDLEDSLEEEESAR_			0	0	0	KXJ26577.1	KXJ26577.1	KXJ26577.1	MULTI-MSMS	160418_CI1	1	I1	939.92	2	939.416	1876.82	22648.5	-0.67407	-0.00063323	-1.4784	-0.0013888	-2.1524	-0.002022	939.916	32.471	0.67444	32.471	32.1	32.774	0					30	8	5	0	0	0	1.0191e-196	1	7664	302.2	258.78	1
EINDLEDSLEEEESAR	16	Unmodified	_EINDLEDSLEEEESAR_			0	0	0	KXJ26577.1	KXJ26577.1	KXJ26577.1	MULTI-MSMS	160418_CI2	2	I2	939.92	2	939.416	1876.82	22650.6	-1.181	-0.0011094	-1.1822	-0.0011106	-2.3632	-0.00222	939.917	32.565	0.77238	32.565	32.149	32.921	-3.8147e-06					32	9	6	0	0	0	2.6725e-255	1	7391	326.92	254.82	1
EIQFQADEDQK	11	Unmodified	_EIQFQADEDQK_			0	0	0	KXJ26569.1	KXJ26569.1	KXJ26569.1	MULTI-MSMS	160418_CI1	1	I1	675.81	2	675.812	1349.61	26014.1	-1.5514	-0.0010484	0.55056	0.00037208	-1.0008	-0.00067636	675.813	22.96	1.8102	22.96	21.968	23.779	0					57	24	4	0	0	0	3.3995e-05	1	4900	169.21	87.68	1
EIQFQADEDQK	11	Unmodified	_EIQFQADEDQK_			0	0	0	KXJ26569.1	KXJ26569.1	KXJ26569.1	MULTI-MSMS	160418_CI2	2	I2	675.81	2	675.812	1349.61	26043.5	-0.59841	-0.00040441	-0.21892	-0.00014795	-0.81733	-0.00055236	675.812	23.005	0.80627	23.005	22.528	23.334	0					29	10	4	0	0	0	1.5494e-06	1	4730	176.95	85.683	1
EITALAPPTMK	11	Unmodified	_EITALAPPTMK_			0	0	0	XP_015762563.1	XP_015762563.1	XP_015762563.1	MULTI-MSMS	160418_CI1	1	I1	586.32	2	586.323	1170.63	28019.2	0.67997	0.00039868	-0.71419	-0.00041874	-0.034215	-2.0061e-05	586.322	28.476	0.85174	28.476	28.09	28.941	0					32	11	4	0	0	0	0.028012	1	6498	111.61	70.527	1
EIVHLQAGQCGNQIGAK	17	Unmodified	_EIVHLQAGQCGNQIGAK_			0	0	0	KXJ23182.1;XP_002161860.1;KXJ14675.1;XP_015747467.1;XP_015747460.1;XP_015747453.1;XP_015747447.1;XP_015747441.1;KXJ11484.1;XP_001634953.1;XP_015749798.1;XP_015757049.1	KXJ23182.1	KXJ23182.1	MULTI-MSMS	160418_CI1	1	I1	608.31	3	608.312	1821.92	27105.8	-1.5719	-0.00095623	0.52579	0.00031984	-1.0461	-0.00063638	608.313	23.389	0.56937	23.389	23.067	23.637	0					29	7	6	0	0	0	2.8196e-07	1	5045	146.84	84.164	1
EIVHLQAGQCGNQIGAK	17	Unmodified	_EIVHLQAGQCGNQIGAK_			0	0	0	KXJ23182.1;XP_002161860.1;KXJ14675.1;XP_015747467.1;XP_015747460.1;XP_015747453.1;XP_015747447.1;XP_015747441.1;KXJ11484.1;XP_001634953.1;XP_015749798.1;XP_015757049.1	KXJ23182.1	KXJ23182.1	MULTI-MSMS	160418_CI1	1	I1	912.47	2	911.965	1821.92	22669.6	-2.0812	-0.0018979	3.0459	0.0027777	0.96473	0.0008798	912.469	23.391	0.42727	23.391	23.138	23.566	0					16	5	4	0	0	0	4.4456e-45	1	5083	221.09	158.93	1
EIVHLQAGQCGNQIGAK	17	Unmodified	_EIVHLQAGQCGNQIGAK_			0	0	0	KXJ23182.1;XP_002161860.1;KXJ14675.1;XP_015747467.1;XP_015747460.1;XP_015747453.1;XP_015747447.1;XP_015747441.1;KXJ11484.1;XP_001634953.1;XP_015749798.1;XP_015757049.1	KXJ23182.1	KXJ23182.1	MULTI-MSMS	160418_CI2	2	I2	608.31	3	608.312	1821.92	26904.3	-0.65387	-0.00039776	-0.71111	-0.00043257	-1.365	-0.00083033	608.312	23.514	0.65943	23.514	23.187	23.847	0					29	8	5	0	0	0	6.0728e-10	1	4876	154.13	88.912	1
EIVHLQAGQCGNQIGAK	17	Unmodified	_EIVHLQAGQCGNQIGAK_			0	0	0	KXJ23182.1;XP_002161860.1;KXJ14675.1;XP_015747467.1;XP_015747460.1;XP_015747453.1;XP_015747447.1;XP_015747441.1;KXJ11484.1;XP_001634953.1;XP_015749798.1;XP_015757049.1	KXJ23182.1	KXJ23182.1	MULTI-MSMS	160418_CI2	2	I2	912.47	2	911.965	1821.92	22772.3	-0.67796	-0.00061828	2.1999	0.0020063	1.522	0.001388	912.468	23.587	0.51278	23.587	23.187	23.7	0					18	6	4	0	0	0	3.5183e-14	1	4930	187.62	136.37	1
ELAAQPDIDGFLVGGASLKPEFVDIINAR	29	Unmodified	_ELAAQPDIDGFLVGGASLKPEFVDIINAR_			0	0	1	KXJ22150.1	KXJ22150.1	KXJ22150.1	MULTI-MSMS	160418_CS1	1	S1	765.16	4	764.658	3054.6	25153.8	-1.0964	-0.00083834	0.39968	0.00030562	-0.69668	-0.00053272	765.16	44.068	0.67705	44.068	43.758	44.435	0					21	7	5	0	0	0	0.012444	2	10510	45.572	21.589	1
ELAAQPDIDGFLVGGASLKPEFVDIINAR	29	Unmodified	_ELAAQPDIDGFLVGGASLKPEFVDIINAR_			0	0	1	KXJ22150.1	KXJ22150.1	KXJ22150.1	MULTI-SECPEP	160418_CS1	1	S1	1019.88	3	1019.21	3054.6	21272.9	-1.6156	-0.0016466	1.9205	0.0019574	0.30497	0.00031083	1019.54	44.06	0.93153	44.06	43.673	44.605	0					51	10	7	0	0	0	0.027307	1	10448	40.285	23.484	1
ELAEDGYSGVEVR	13	Unmodified	_ELAEDGYSGVEVR_			0	0	0	XP_002162713.1;XP_001641859.1;XP_015776407.1;XP_015758796.1	XP_002162713.1	XP_002162713.1	MSMS	160418_CI1	1	I1	712.34	2	712.339	1422.66	NaN	NaN	NaN	NaN	NaN	NaN	NaN	NaN	25.798	1	25.798	25.298	26.298	0								0	0	0	1.6112e-15	1	5765	185.99	129.74	1
ELAQQIQK	8	Unmodified	_ELAQQIQK_			0	0	0	XP_001637288.1;XP_015751270.1;XP_002163229.1	XP_001637288.1	XP_001637288.1	MULTI-SECPEP	160418_CI1	1	I1	480.26	2	479.272	956.529	30377.3	-0.77483	-0.00037136	0.29894	0.00014327	-0.4759	-0.00022808	479.272	17.571	0.53223	17.571	17.309	17.841	0					12	6	2	0	0	0	0.017149	1	3443	102.77	8.7669	1
ELATANANATDFK	13	Unmodified	_ELATANANATDFK_			0	0	0	KXJ17388.1	KXJ17388.1	KXJ17388.1	MULTI-MSMS	160418_CI1	1	I1	683.34	2	683.336	1364.66	25797.5	-1.6315	-0.0011149	0.080764	5.5189e-05	-1.5507	-0.0010597	683.336	23.421	1.2913	23.421	23.138	24.43	-1.9073e-06					32	17	5	0	0	0	4.4438e-29	1	5046	205.07	133.38	1
ELATANANATDFK	13	Unmodified	_ELATANANATDFK_			0	0	0	KXJ17388.1	KXJ17388.1	KXJ17388.1	MULTI-MSMS	160418_CI2	2	I2	683.34	2	683.336	1364.66	25997	1.522	0.00104	-2.5065	-0.0017127	-0.9845	-0.00067274	683.334	23.515	0.73275	23.515	23.187	23.92	0					28	9	5	0	0	0	2.7106e-66	1	4860	242.45	168.28	1
ELATANANATDFK	13	Unmodified	_ELATANANATDFK_			0	0	0	KXJ17388.1	KXJ17388.1	KXJ17388.1	MULTI-MSMS	160418_CS1	1	S1	683.34	2	683.336	1364.66	25709.6	-0.64539	-0.00044102	-1.0631	-0.00072644	-1.7085	-0.0011675	683.336	23.812	1.0175	23.812	23.487	24.504	0					40	13	5	0	0	0	1.4348e-39	1	4944	217.22	139.11	1
ELATANANATDFK	13	Unmodified	_ELATANANATDFK_			0	0	0	KXJ17388.1	KXJ17388.1	KXJ17388.1	MULTI-MSMS	160418_CS2	2	S2	683.34	2	683.336	1364.66	25812.1	-2.3572	-0.0016108	0.50104	0.00034238	-1.8562	-0.0012684	683.337	23.385	1.4622	23.385	23.064	24.527	0					47	19	5	0	0	0	7.9302e-21	1	4712	194.48	114.03	1
ELEDQLEAANK	11	Unmodified	_ELEDQLEAANK_			0	0	0	KXJ26577.1	KXJ26577.1	KXJ26577.1	MULTI-MSMS	160418_CI2	2	I2	630.31	2	630.309	1258.6	23843.8	-0.63711	-0.00040157	-0.092406	-5.8244e-05	-0.72951	-0.00045982	630.309	23.74	0.66081	23.74	23.334	23.995	0					19	8	3	0	0	0	1.2562e-09	1	4976	183.72	111.84	1
ELGSECGVEFDEEK	14	Unmodified	_ELGSECGVEFDEEK_			0	0	0	XP_001632938.1	XP_001632938.1	XP_001632938.1	MULTI-MSMS	160418_CI2	2	I2	814.34	2	814.343	1626.67	25280.6	-2.855	-0.0023249	2.324	0.0018925	-0.53095	-0.00043237	814.344	26.846	0.60963	26.846	26.615	27.224	0					18	7	4	0	0	0	0.0022246	1	5851	134.38	33.695	1
ELISNASDALDK	12	Unmodified	_ELISNASDALDK_			0	0	0	XP_002157524.1;KXJ25384.1;XP_004207000.2;XP_002165028.1	XP_002157524.1;XP_004207000.2	XP_004207000.2	MULTI-MSMS	160418_CI1	1	I1	638.32	2	638.325	1274.64	26579	-1.9213	-0.0012264	1.4264	0.00091051	-0.49487	-0.00031589	638.326	26.421	0.64726	26.421	26.104	26.751	0					26	8	5	0	0	0	5.6016e-20	1	5929	195.83	86.35	1
ELISNASDALDK	12	Unmodified	_ELISNASDALDK_			0	0	0	XP_002157524.1;KXJ25384.1;XP_004207000.2;XP_002165028.1	XP_002157524.1;XP_004207000.2	XP_004207000.2	MULTI-MSMS	160418_CI2	2	I2	638.32	2	638.325	1274.64	26465	-2.6469	-0.0016896	2.0094	0.0012827	-0.63747	-0.00040692	638.326	26.513	0.59926	26.513	26.315	26.915	1.9073e-06					20	7	4	0	0	0	2.1444e-10	1	5725	181.53	105.43	1
ELISNSSDALDK	12	Unmodified	_ELISNSSDALDK_			0	0	0	KXJ29852.1;XP_015763591.1;XP_001640689.1;XP_015761822.1;XP_001637407.1	KXJ29852.1	KXJ29852.1	MULTI-MSMS	160418_CI2	2	I2	646.32	2	646.322	1290.63	28105.1	-1.0939	-0.00070699	-1.4602	-0.00094378	-2.5541	-0.0016508	646.321	24.097	0.58884	24.097	23.774	24.363	0					16	7	3	0	0	0	3.1777e-09	1	5049	173.24	63.797	1
ELLDAYK	7	Unmodified	_ELLDAYK_			0	0	0	KXJ17388.1	KXJ17388.1	KXJ17388.1	MULTI-SECPEP	160418_CS1	1	S1	850.91	1	851.451	850.444	23111.8	-2.6628	-0.0022672	1.6855	0.0014351	-0.97728	-0.0008321	851.452	25.891	0.73529	25.891	25.459	26.194	0					19	9	3	0	0	0	0.030408	1	5561	88.029	30.218	1
ELNMLVAFKMVEK	13	2 Oxidation (M)	_ELNM(ox)LVAFKM(ox)VEK_	ELNM(1)LVAFKM(1)VEK	ELNM(117.52)LVAFKM(117.52)VEK	0	2	1	XP_004207878.1	XP_004207878.1	XP_004207878.1	MULTI-MSMS	160418_CI1	1	I1	792.41	2	792.412	1582.81	24282.1	-0.95629	-0.00075778	0.51591	0.00040882	-0.44038	-0.00034896	792.412	43.915	0.58945	43.915	43.621	44.21	0					16	6	3	0	0	0	0.0060203	1	10690	117.52	19.955	1
ELNMLVAFKMVEK	13	2 Oxidation (M)	_ELNM(ox)LVAFKM(ox)VEK_	ELNM(1)LVAFKM(1)VEK	ELNM(128.81)LVAFKM(128.81)VEK	0	2	1	XP_004207878.1	XP_004207878.1	XP_004207878.1	MULTI-MSMS	160418_CI2	2	I2	792.41	2	792.412	1582.81	23983.4	0.46876	0.00037145	-0.55113	-0.00043672	-0.082363	-6.5266e-05	792.411	44.034	0.67426	44.034	43.654	44.328	0					19	7	4	0	0	0	0.0030494	1	10357	128.81	6.4817	1
ELTTEIDNNIEQISSYK	17	Unmodified	_ELTTEIDNNIEQISSYK_			0	0	0	CON__P13645	CON__P13645	CON__P13645	MULTI-MSMS	160418_CS1	1	S1	998.99	2	998.989	1995.96	20836	-3.2067	-0.0032035	2.7585	0.0027557	-0.44823	-0.00044778	999.494	36.762	0.62898	36.762	36.406	37.035	0					21	7	4	0	0	0	0	2	8609	344.71	269.48	1
ELVSCSNCTDYQAR	14	Unmodified	_ELVSCSNCTDYQAR_			0	0	0	XP_001639063.1;KXJ09409.1;XP_015773621.1	XP_001639063.1	XP_001639063.1	MULTI-MSMS	160418_CI1	1	I1	851.86	2	851.862	1701.71	22188.3	-1.524	-0.0012983	-0.28962	-0.00024672	-1.8137	-0.001545	851.861	22.059	0.45818	22.059	21.739	22.198	0					12	5	3	0	0	0	8.1002e-14	1	4663	171.49	136.74	1
ELVSCSNCTDYQAR	14	Unmodified	_ELVSCSNCTDYQAR_			0	0	0	XP_001639063.1;KXJ09409.1;XP_015773621.1	XP_001639063.1	XP_001639063.1	MULTI-MSMS	160418_CI2	2	I2	851.86	2	851.862	1701.71	23069.8	-0.70378	-0.00059952	-0.97286	-0.00082874	-1.6766	-0.0014283	851.861	22.11	0.52623	22.11	21.775	22.301	0					15	6	3	0	0	0	2.6931e-09	1	4514	165.35	128.97	1
ELWGALNQWK	10	Unmodified	_ELWGALNQWK_			0	0	0	XP_015750991.1;XP_015750990.1;KXJ21168.1	XP_015750991.1	XP_015750991.1	MULTI-MSMS	160418_CI1	1	I1	622.83	2	622.825	1243.63	27252.8	1.4994	0.00093387	-1.3592	-0.00084655	0.14021	8.7326e-05	622.824	37.258	0.9502	37.258	36.901	37.851	0					27	11	5	0	0	0	0.0221	1	8983	139.97	49.601	1
ELWGALNQWK	10	Unmodified	_ELWGALNQWK_			0	0	0	XP_015750991.1;XP_015750990.1;KXJ21168.1	XP_015750991.1	XP_015750991.1	MULTI-MSMS	160418_CI2	2	I2	622.83	2	622.825	1243.63	27004	0.61154	0.00038088	-0.43867	-0.00027322	0.17287	0.00010767	622.824	37.352	0.48077	37.352	37.066	37.547	0					15	5	4	0	0	0	0.0010823	1	8662	162.25	77.092	1
EMARTLDTANSIKIQEK	17	Oxidation (M)	_EM(ox)ARTLDTANSIKIQEK_	EM(1)ARTLDTANSIKIQEK	EM(50.05)ARTLDTANSIKIQEK	0	1	2	XP_012561539.1	XP_012561539.1	XP_012561539.1	MSMS	160418_CI1	1	I1	655.34	3	655.342	1963	NaN	NaN	NaN	NaN	NaN	NaN	NaN	NaN	47.489	1	47.489	46.989	47.989	0								0	0	0	0.02765	1	11593	50.053	11.96	1
ENQSMLITGESGAGK	15	Unmodified	_ENQSMLITGESGAGK_			0	0	0	KXJ26569.1;XP_001636958.1;XP_015774550.1	KXJ26569.1;XP_001636958.1	KXJ26569.1	MULTI-MSMS	160418_CI1	1	I1	761.36	2	761.364	1520.71	23858.4	-3.5464	-0.0027001	2.1438	0.0016322	-1.4026	-0.0010679	761.366	24.033	0.57906	24.033	23.706	24.285	0					18	7	3	0	0	0	2.5207e-20	1	5235	212.1	159.93	1
ENQSMLITGESGAGK	15	Unmodified	_ENQSMLITGESGAGK_			0	0	0	KXJ26569.1;XP_001636958.1;XP_015774550.1	KXJ26569.1;XP_001636958.1	KXJ26569.1	MULTI-MSMS	160418_CI2	2	I2	761.36	2	761.364	1520.71	22082.3	-0.92908	-0.00070737	-0.22927	-0.00017456	-1.1584	-0.00088193	761.364	24.114	0.58791	24.114	23.847	24.435	0					21	7	4	0	0	0	2.0486e-20	1	5065	222.81	184.1	1
EQDTDVKEVTKASGIK	16	Unmodified	_EQDTDVKEVTKASGIK_			0	0	2	KXJ14047.1	KXJ14047.1	KXJ14047.1	MULTI-MSMS	160418_CS1	1	S1	874.45	2	874.457	1746.9	22770.6	1.1815	0.0010332	-4.2105	-0.0036819	-3.029	-0.0026487	874.955	38.585	0.89153	38.585	38.223	39.114	0					30	10	4	0	0	0	0.013174	1	9080	122.18	39.684	1
EQIPNIPFQMLLR	13	Unmodified	_EQIPNIPFQMLLR_			0	0	0	XP_001640546.1;XP_001640547.1;KXJ29879.1	XP_001640546.1	XP_001640546.1	MULTI-MSMS	160418_CI1	1	I1	799.94	2	799.94	1597.87	23188	-0.9819	-0.00078546	1.2493	0.00099935	0.26739	0.0002139	800.442	43.345	0.67193	43.345	42.865	43.537	0					16	7	4	0	0	0	0.0023261	1	10551	137.46	98.745	1
ERNEELEDELTVLQHR	16	Unmodified	_ERNEELEDELTVLQHR_			0	0	1	KXJ17388.1	KXJ17388.1	KXJ17388.1	MULTI-MSMS	160418_CI1	1	I1	670.67	3	670.668	2008.98	26229.3	-2.3169	-0.0015538	1.1245	0.00075417	-1.1923	-0.00079967	670.668	31.171	0.87911	31.171	30.853	31.733	0					33	11	4	0	0	0	0.00019809	1	7315	130.95	89.97	1
ERNEELEDELTVLQHR	16	Unmodified	_ERNEELEDELTVLQHR_			0	0	1	KXJ17388.1	KXJ17388.1	KXJ17388.1	MULTI-MSMS	160418_CI1	1	I1	503.5	4	503.253	2008.98	30124.3	-1.883	-0.00094763	1.0026	0.00050454	-0.88045	-0.00044309	503.253	31.177	0.80474	31.177	30.854	31.658	1.9073e-06					18	10	2	0	0	0	0.019565	1	7317	122.97	80.181	1
ERNEELEDELTVLQHR	16	Unmodified	_ERNEELEDELTVLQHR_			0	0	1	KXJ17388.1	KXJ17388.1	KXJ17388.1	MULTI-MSMS	160418_CI2	2	I2	503.5	4	503.253	2008.98	30294.3	-0.75126	-0.00037807	-0.17991	-9.0541e-05	-0.93117	-0.00046861	503.503	31.346	1.0118	31.346	30.749	31.761	0					36	12	5	0	0	0	0.027647	1	7068	106.58	67.545	1
ERNEELEDELTVLQHR	16	Unmodified	_ERNEELEDELTVLQHR_			0	0	1	KXJ17388.1	KXJ17388.1	KXJ17388.1	MULTI-MSMS	160418_CI2	2	I2	670.67	3	670.668	2008.98	25998.5	-2.2018	-0.0014767	1.3111	0.00087934	-0.89066	-0.00059734	670.669	31.406	0.78291	31.406	31.056	31.839	0					29	9	4	0	0	0	0.00032562	1	7082	137.79	99.759	1
ESGFLSYYEICDMMPK	16	Unmodified	_ESGFLSYYEICDMMPK_			0	0	0	KXJ26481.1;XP_001641690.1	KXJ26481.1	KXJ26481.1	MULTI-MSMS	160418_CI1	1	I1	985.92	2	985.423	1968.83	21014.1	-0.077492	-7.6362e-05	0.32202	0.00031732	0.24452	0.00024096	985.925	42.328	0.75198	42.328	41.779	42.531	0					28	8	5	0	0	0	8.0583e-06	1	10271	143.42	106.75	1
ESGFLSYYEICDMMPK	16	Unmodified	_ESGFLSYYEICDMMPK_			0	0	0	KXJ26481.1;XP_001641690.1	KXJ26481.1	KXJ26481.1	MULTI-MSMS	160418_CI2	2	I2	985.93	2	985.423	1968.83	21482.2	-0.5259	-0.00051824	0.29265	0.00028838	-0.23325	-0.00022985	985.424	42.471	0.75925	42.471	41.88	42.639	-3.8147e-06					25	8	4	0	0	0	0.0016446	1	9925	128.36	90.185	1
ESGFLSYYEICDMMPK	16	Unmodified	_ESGFLSYYEICDMMPK_			0	0	0	KXJ26481.1;XP_001641690.1	KXJ26481.1	KXJ26481.1	MULTI-MSMS	160418_CS1	1	S1	985.42	2	985.423	1968.83	21212.4	-2.6559	-0.0026172	2.4748	0.0024387	-0.18108	-0.00017845	985.927	42.363	1.2555	42.363	41.658	42.913	0					61	14	7	0	0	0	2.3077e-27	1	9995	191.48	134.53	1
ESGFLSYYEICDMMPK	16	Unmodified	_ESGFLSYYEICDMMPK_			0	0	0	KXJ26481.1;XP_001641690.1	KXJ26481.1	KXJ26481.1	MULTI-MSMS	160418_CS2	2	S2	985.42	2	985.423	1968.83	20756.4	-2.1031	-0.0020725	1.7767	0.0017508	-0.32648	-0.00032172	985.926	42.333	1.3428	42.333	41.537	42.88	0					65	15	6	0	0	0	1.7654e-70	1	9803	228.12	171.91	1
ESGFLSYYEICDMMPK	16	Oxidation (M)	_ESGFLSYYEICDMM(ox)PK_	ESGFLSYYEICDM(0.008)M(0.992)PK	ESGFLSYYEICDM(-20.9)M(20.9)PK	0	1	0	KXJ26481.1;XP_001641690.1	KXJ26481.1	KXJ26481.1	MULTI-MSMS	160418_CS1	1	S1	993.92	2	993.42	1984.83	20687.3	-1.8462	-0.0018341	1.894	0.0018815	0.047733	4.7419e-05	993.923	38.258	0.72073	38.258	37.905	38.625	0					31	8	5	0	0	0	2.1828e-35	1	9039	203.61	163.6	2
ESGFLSYYEICDMMPK	16	Oxidation (M)	_ESGFLSYYEICDM(ox)MPK_	ESGFLSYYEICDM(0.962)M(0.038)PK	ESGFLSYYEICDM(14)M(-14)PK	0	1	0	KXJ26481.1;XP_001641690.1	KXJ26481.1	KXJ26481.1	MSMS	160418_CS1	1	S1	993.42	2	993.42	1984.83	NaN	NaN	NaN	NaN	NaN	NaN	NaN	NaN	42.189	1	42.189	41.689	42.689	0								0	0	0	6.4278e-05	1	10043	101.72	77.891	2
ESGFLSYYEICDMMPK	16	Oxidation (M)	_ESGFLSYYEICDM(ox)MPK_	ESGFLSYYEICDM(0.5)M(0.5)PK	ESGFLSYYEICDM(0)M(0)PK	0	1	0	KXJ26481.1;XP_001641690.1	KXJ26481.1	KXJ26481.1	MULTI-MSMS	160418_CS2	2	S2	993.92	2	993.42	1984.83	21118.1	-2.8777	-0.0028587	2.8298	0.0028112	-0.047819	-4.7504e-05	993.924	38.146	0.81248	38.146	37.807	38.619	0					33	9	5	0	0	0	6.4141e-35	1	8823	201	156.57	2
ESKLMEKDALSDLESLLQSVTR	22	Oxidation (M)	_ESKLM(ox)EKDALSDLESLLQSVTR_	ESKLM(1)EKDALSDLESLLQSVTR	ESKLM(57.48)EKDALSDLESLLQSVTR	0	1	2	XP_001619993.1;XP_001624297.1	XP_001619993.1	XP_001619993.1	MULTI-SECPEP	160418_CI1	1	I1	837.43	3	836.767	2507.28	23392.7	-0.085858	-7.1843e-05	-0.78643	-0.00065806	-0.87229	-0.0007299	837.101	41.287	0.83587	41.287	40.86	41.696	0					15	9	2	0	0	0	0.027376	1	9997	57.482	24.129	1
ETENVGSSQEVENAFMALTEGGK	23	Unmodified	_ETENVGSSQEVENAFMALTEGGK_			0	0	0	KXJ20343.1	KXJ20343.1	KXJ20343.1	MULTI-MSMS	160418_CI1	1	I1	810.04	3	809.704	2426.09	24589.1	-2.0868	-0.0016897	1.8228	0.0014759	-0.26404	-0.00021379	810.039	41.7	0.41825	41.7	41.445	41.863	0					10	4	3	0	0	0	0.0090673	1	10164	88.945	59.501	1
ETENVGSSQEVENAFMALTEGGK	23	Unmodified	_ETENVGSSQEVENAFMALTEGGK_			0	0	0	KXJ20343.1	KXJ20343.1	KXJ20343.1	MULTI-MSMS	160418_CI2	2	I2	810.04	3	809.704	2426.09	23347.9	-1.8204	-0.001474	3.2366	0.0026207	1.4162	0.0011467	810.041	41.837	0.41977	41.837	41.545	41.964	0					10	4	3	0	0	0	0.02528	1	9809	99.407	52.203	1
ETQLQQIVDK	10	Unmodified	_ETQLQQIVDK_			0	0	0	KXJ10544.1;XP_001640598.1	KXJ10544.1	KXJ10544.1	MSMS	160418_CS2	2	S2	601.32	2	601.325	1200.64	NaN	NaN	NaN	NaN	NaN	NaN	NaN	NaN	27.361	1	27.361	26.861	27.861	1.9073e-06								0	0	0	0.01335	1	5879	96.665	3.5218	1
EVDDLELWIADK	12	Unmodified	_EVDDLELWIADK_			0	0	0	XP_001634494.1	XP_001634494.1	XP_001634494.1	MULTI-MSMS	160418_CI1	1	I1	723.36	2	723.362	1444.71	24411.4	1.3455	0.00097326	1.6983	0.0012285	3.0437	0.0022017	723.363	39.412	0.57355	39.412	39.14	39.714	0					10	6	3	0	0	0	0.029091	1	9574	110.84	45.491	1
EVDDLELWIADK	12	Unmodified	_EVDDLELWIADK_			0	0	0	XP_001634494.1	XP_001634494.1	XP_001634494.1	MULTI-MSMS	160418_CI2	2	I2	723.36	2	723.362	1444.71	24423.3	1.8366	0.0013285	-0.50229	-0.00036334	1.3343	0.00096516	723.361	39.529	0.49934	39.529	39.281	39.781	0					11	5	3	0	0	0	9.1297e-10	1	9233	179.57	123.14	1
EVDEQMLNVQNK	12	Unmodified	_EVDEQMLNVQNK_			0	0	0	KXJ23182.1;XP_002161860.1;KXJ14675.1;XP_015747467.1;XP_015747460.1;XP_015747453.1;XP_015747447.1;XP_015747441.1;KXJ11484.1;XP_001632008.1;XP_001628797.1;XP_002161913.1;XP_001628021.1;XP_015761439.1;XP_015750321.1	KXJ23182.1	KXJ23182.1	MULTI-MSMS	160418_CI1	1	I1	723.85	2	723.848	1445.68	25046.5	-0.246	-0.00017807	-0.89868	-0.00065051	-1.1447	-0.00082858	723.848	25.292	1.3158	25.292	24.788	26.104	0					55	17	6	0	0	0	1.9342e-100	1	5578	266.03	148.51	1
EVDEQMLNVQNK	12	Unmodified	_EVDEQMLNVQNK_			0	0	0	KXJ23182.1;XP_002161860.1;KXJ14675.1;XP_015747467.1;XP_015747460.1;XP_015747453.1;XP_015747447.1;XP_015747441.1;KXJ11484.1;XP_001632008.1;XP_001628797.1;XP_002161913.1;XP_001628021.1;XP_015761439.1;XP_015750321.1	KXJ23182.1	KXJ23182.1	MULTI-MSMS	160418_CI2	2	I2	723.85	2	723.848	1445.68	25197	-1.6314	-0.0011809	0.65035	0.00047075	-0.98107	-0.00071014	723.849	25.439	1.2011	25.439	24.961	26.163	0					49	15	6	0	0	0	4.3106e-39	1	5390	223.87	117.45	1
EVDEQMLNVQNK	12	Oxidation (M)	_EVDEQM(ox)LNVQNK_	EVDEQM(1)LNVQNK	EVDEQM(280.96)LNVQNK	0	1	0	KXJ23182.1;XP_002161860.1;KXJ14675.1;XP_015747467.1;XP_015747460.1;XP_015747453.1;XP_015747447.1;XP_015747441.1;KXJ11484.1;XP_001632008.1;XP_001628797.1;XP_002161913.1;XP_001628021.1;XP_015761439.1;XP_015750321.1	KXJ23182.1	KXJ23182.1	MULTI-MSMS	160418_CI1	1	I1	731.85	2	731.846	1461.68	24841.6	-1.0664	-0.00078041	-0.93392	-0.00068349	-2.0003	-0.0014639	731.846	25.274	1.019	25.274	24.641	25.66	1.9073e-06					39	13	6	0	0	0	6.9686e-121	1	5614	280.96	162.46	1
EVDEQMLNVQNK	12	Oxidation (M)	_EVDEQM(ox)LNVQNK_	EVDEQM(1)LNVQNK	EVDEQM(195.36)LNVQNK	0	1	0	KXJ23182.1;XP_002161860.1;KXJ14675.1;XP_015747467.1;XP_015747460.1;XP_015747453.1;XP_015747447.1;XP_015747441.1;KXJ11484.1;XP_001632008.1;XP_001628797.1;XP_002161913.1;XP_001628021.1;XP_015761439.1;XP_015750321.1	KXJ23182.1	KXJ23182.1	MULTI-MSMS	160418_CI2	2	I2	731.85	2	731.846	1461.68	24341.1	-1.8648	-0.0013648	3.1943	0.0023377	1.3294	0.00097294	731.847	20.796	0.84098	20.796	20.252	21.093	0					21	10	3	0	0	0	1.5625e-19	1	4153	195.36	77.023	1
EVDEQMLNVQNK	12	Oxidation (M)	_EVDEQM(ox)LNVQNK_	EVDEQM(1)LNVQNK	EVDEQM(218.94)LNVQNK	0	1	0	KXJ23182.1;XP_002161860.1;KXJ14675.1;XP_015747467.1;XP_015747460.1;XP_015747453.1;XP_015747447.1;XP_015747441.1;KXJ11484.1;XP_001632008.1;XP_001628797.1;XP_002161913.1;XP_001628021.1;XP_015761439.1;XP_015750321.1	KXJ23182.1	KXJ23182.1	MULTI-MSMS	160418_CI2	2	I2	731.85	2	731.846	1461.68	25384.1	-1.5301	-0.0011198	0.74598	0.00054594	-0.78415	-0.00057387	731.847	25.364	1.343	25.364	24.363	25.706	0					24	17	2	0	0	0	2.5833e-38	1	5428	218.94	111.25	1
EWITPASCMYIISQFVNK	18	Unmodified	_EWITPASCMYIISQFVNK_			0	0	0	KXJ30218.1	KXJ30218.1	KXJ30218.1	MULTI-MSMS	160418_CS1	1	S1	729.69	3	729.692	2186.05	24244.3	0.21704	0.00015838	2.0232	0.0014763	2.2402	0.0016347	729.692	47.693	0.46661	47.693	47.516	47.983	3.8147e-06					8	5	3	0	0	0	0.018898	1	11390	86.497	61.177	1
EYAESLGVPFLETSAK	16	Unmodified	_EYAESLGVPFLETSAK_			0	0	0	XP_001632230.1;KXJ17517.1	XP_001632230.1	XP_001632230.1	MULTI-MSMS	160418_CI1	1	I1	870.94	2	870.938	1739.86	22761.2	0.45523	0.00039648	0.48719	0.00042431	0.94242	0.00082079	871.439	37.811	1.1997	37.811	37.38	38.579	0					26	14	3	0	0	0	6.7876e-09	1	9129	151.16	78.432	1
EYAESLGVPFLETSAK	16	Unmodified	_EYAESLGVPFLETSAK_			0	0	0	XP_001632230.1;KXJ17517.1	XP_001632230.1	XP_001632230.1	MULTI-MSMS	160418_CI2	2	I2	871.44	2	870.938	1739.86	23007.7	0.11412	9.9392e-05	0.54409	0.00047387	0.65821	0.00057326	871.441	37.915	0.90563	37.915	37.547	38.453	0					22	10	4	0	0	0	1.3981e-05	1	8796	140.14	70.042	1
FADEDIPGSPFK	12	Unmodified	_FADEDIPGSPFK_			0	0	0	XP_001639010.1;XP_015760960.1	XP_001639010.1	XP_001639010.1	MULTI-MSMS	160418_CI1	1	I1	661.82	2	661.817	1321.62	25947.9	-1.2888	-0.00085294	2.7035	0.0017892	1.4147	0.00093625	661.817	31.783	0.8159	31.783	31.435	32.251	-1.9073e-06					27	10	3	0	0	0	0.014055	1	7482	124.1	64.304	1
FADEDIPGSPFK	12	Unmodified	_FADEDIPGSPFK_			0	0	0	XP_001639010.1;XP_015760960.1	XP_001639010.1	XP_001639010.1	MULTI-MSMS	160418_CS1	1	S1	661.82	2	661.817	1321.62	26411.9	0.018238	1.207e-05	-0.27539	-0.00018226	-0.25715	-0.00017019	661.817	32.084	0.97392	32.084	31.599	32.573	0					38	12	4	0	0	0	1.5727e-13	1	7280	182.28	99.078	1
FADEDIPGSPFK	12	Unmodified	_FADEDIPGSPFK_			0	0	0	XP_001639010.1;XP_015760960.1	XP_001639010.1	XP_001639010.1	MULTI-MSMS	160418_CS2	2	S2	661.82	2	661.817	1321.62	26326.8	-0.012348	-8.1719e-06	-0.22919	-0.00015168	-0.24153	-0.00015985	661.817	31.745	0.89757	31.745	31.352	32.25	1.9073e-06					35	11	4	0	0	0	2.2111e-06	1	7069	167.12	104.57	1
FAIQDIAIEDSFAK	14	Unmodified	_FAIQDIAIEDSFAK_			0	0	0	XP_001633290.1	XP_001633290.1	XP_001633290.1	MULTI-MSMS	160418_CI2	2	I2	784.4	2	784.404	1566.79	24724.4	-0.22018	-0.00017271	0.95326	0.00074774	0.73308	0.00057503	784.405	38.654	0.99337	38.654	38.038	39.031	0					29	11	4	0	0	0	0.0029749	1	8993	132.97	82.612	1
FCAPSDHCPIMDK	13	Unmodified	_FCAPSDHCPIMDK_			0	0	0	XP_015779862.1;KXJ27376.1;XP_001633650.1;XP_001633694.1	XP_015779862.1;XP_001633650.1	XP_015779862.1	MULTI-MSMS	160418_CI2	2	I2	789.33	2	789.331	1576.65	23532.6	-1.4187	-0.0011198	0.27222	0.00021487	-1.1464	-0.00090492	789.331	24.106	0.37052	24.106	23.92	24.29	0					12	4	4	0	0	0	0.0042705	1	5071	133.42	102.87	1
FCAPSDHCPIMDKDWENPK	19	Unmodified	_FCAPSDHCPIMDKDWENPK_			0	0	1	XP_015779862.1	XP_015779862.1	XP_015779862.1	MULTI-MSMS	160418_CI1	1	I1	587.75	4	587.504	2345.99	28098.7	-0.94811	-0.00055702	-0.3365	-0.00019769	-1.2846	-0.00075471	587.755	28.131	0.42987	28.131	27.878	28.307	0					19	5	5	0	0	0	0.028755	1	6464	50.376	35.588	1
FGPYFVEPVVAGLDPK	16	Unmodified	_FGPYFVEPVVAGLDPK_			0	0	0	KXJ25711.1	KXJ25711.1	KXJ25711.1	MULTI-SECPEP	160418_CI1	1	I1	867.48	2	867.959	1733.9	23958.5	0.30245	0.00026252	-2.0185	-0.001752	-1.7161	-0.0014895	867.955	40.489	0.57599	40.489	40.118	40.694	0					16	6	3	0	0	0	0.015733	1	9842	114.71	50.486	1
FGPYFVEPVVAGLDPK	16	Unmodified	_FGPYFVEPVVAGLDPK_			0	0	0	KXJ25711.1	KXJ25711.1	KXJ25711.1	MULTI-MSMS	160418_CS2	2	S2	867.96	2	867.959	1733.9	22994.7	2.5781	0.0022377	-2.2257	-0.0019318	0.35243	0.00030589	867.957	40.485	0.83833	40.485	40.106	40.944	0					18	9	3	0	0	0	0.015994	1	9419	113.24	89.635	1
FINCMMWDGKK	11	2 Oxidation (M)	_FINCM(ox)M(ox)WDGKK_	FINCM(1)M(1)WDGKK	FINCM(93.18)M(93.18)WDGKK	0	2	1	KXJ14597.1	KXJ14597.1	KXJ14597.1	MULTI-SECPEP	160418_CS1	1	S1	730.82	2	731.32	1460.63	24964.3	-1.2065	-0.00088235	0.75428	0.00055162	-0.45224	-0.00033073	731.32	24.828	0.28439	24.828	24.66	24.944	0					6	3	2	0	0	0	0.013617	1	5284	93.178	36.004	1
FLEQQNQVLQTK	12	Unmodified	_FLEQQNQVLQTK_			0	0	0	CON__P04264;CON__Q9R0H5;CON__Q6NXH9;CON__Q6IFZ6;CON__Q7Z794;CON__ENSEMBL:ENSBTAP00000038253;CON__P35908	CON__P04264;CON__P35908	CON__P04264	MULTI-MSMS	160418_CI2	2	I2	738.39	2	738.396	1474.78	24361.5	-4.5422	-0.0033539	2.1107	0.0015585	-2.4315	-0.0017954	738.397	25.668	0.45528	25.668	25.403	25.859	0					16	5	4	0	0	0	0.0012316	1	5496	148.78	46.722	1
FLEQQNQVLQTK	12	Unmodified	_FLEQQNQVLQTK_			0	0	0	CON__P04264;CON__Q9R0H5;CON__Q6NXH9;CON__Q6IFZ6;CON__Q7Z794;CON__ENSEMBL:ENSBTAP00000038253;CON__P35908	CON__P04264;CON__P35908	CON__P04264	MULTI-MSMS	160418_CS1	1	S1	738.4	2	738.396	1474.78	24031.5	-1.3285	-0.00098095	0.38337	0.00028308	-0.94511	-0.00069787	738.397	25.944	0.51587	25.944	25.607	26.123	0					22	6	4	0	0	0	4.3935e-66	1	5557	248.98	103.52	1
FLNKNAYIMVAIHGKNFCK	19	Oxidation (M)	_FLNKNAYIM(ox)VAIHGKNFCK_	FLNKNAYIM(1)VAIHGKNFCK	FLNKNAYIM(44.73)VAIHGKNFCK	0	1	2	XP_015779658.1;XP_015760153.1	XP_015779658.1	XP_015779658.1	MSMS	160418_CI2	2	I2	762.4	3	762.062	2283.17	NaN	NaN	NaN	NaN	NaN	NaN	NaN	NaN	62.301	1	62.301	61.801	62.801	0								0	0	0	0.030453	1	14397	44.734	13.623	1
FPGQLNADLR	10	Unmodified	_FPGQLNADLR_			0	0	0	KXJ23182.1;XP_002161860.1;KXJ14675.1;XP_015747467.1;XP_015747460.1;XP_015747453.1;XP_015747447.1;XP_015747441.1;KXJ11484.1;XP_001634953.1;XP_001632008.1;XP_001628797.1;XP_002161913.1;XP_001628021.1;XP_001628022.1;XP_015761439.1;XP_002160315.2;KXJ17789.1;XP_012567193.1;XP_001636043.1;CON__ENSEMBL:ENSBTAP00000025008;XP_001628020.1	KXJ23182.1	KXJ23182.1	MULTI-MSMS	160418_CI1	1	I1	565.8	2	565.801	1129.59	28503.6	-1.3918	-0.00078749	1.0225	0.00057851	-0.36935	-0.00020898	565.802	28.167	2.7293	28.167	27.604	30.334	-1.9073e-06					139	37	7	0	0	0	0.023662	1	6452	126.31	0	1
FPGQLNADLR	10	Unmodified	_FPGQLNADLR_			0	0	0	KXJ23182.1;XP_002161860.1;KXJ14675.1;XP_015747467.1;XP_015747460.1;XP_015747453.1;XP_015747447.1;XP_015747441.1;KXJ11484.1;XP_001634953.1;XP_001632008.1;XP_001628797.1;XP_002161913.1;XP_001628021.1;XP_001628022.1;XP_015761439.1;XP_002160315.2;KXJ17789.1;XP_012567193.1;XP_001636043.1;CON__ENSEMBL:ENSBTAP00000025008;XP_001628020.1	KXJ23182.1	KXJ23182.1	MSMS	160418_CI2	2	I2	565.8	2	565.801	1129.59	NaN	NaN	NaN	NaN	NaN	NaN	NaN	NaN	28.298	1	28.298	27.798	28.798	-1.9073e-06								0	0	0	0.010937	1	6241	109.83	0	1
FPSSPYIGYVK	11	Unmodified	_FPSSPYIGYVK_			0	0	0	KXJ26940.1	KXJ26940.1	KXJ26940.1	MULTI-MSMS	160418_CS1	1	S1	629.35	2	629.329	1256.64	27332.7	-1.5516	-0.00097647	2.5848	0.0016267	1.0332	0.00065023	629.332	31.942	0.89907	31.942	31.375	32.274	0					30	11	5	0	0	0	0.0026889	1	7338	153.08	89.518	1
FQVQGYPTIK	10	Unmodified	_FQVQGYPTIK_			0	0	0	XP_001628893.1	XP_001628893.1	XP_001628893.1	MULTI-MSMS	160418_CI1	1	I1	590.82	2	590.822	1179.63	27513	1.1808	0.00069764	-1.5195	-0.00089778	-0.33874	-0.00020013	590.821	28.689	0.92182	28.689	28.234	29.156	0					40	12	6	0	0	0	0.026354	1	6564	128.91	24.892	1
FQVQGYPTIK	10	Unmodified	_FQVQGYPTIK_			0	0	0	XP_001628893.1	XP_001628893.1	XP_001628893.1	MULTI-MSMS	160418_CI2	2	I2	590.82	2	590.822	1179.63	27464.5	1.0813	0.00063888	-1.3174	-0.00077835	-0.23605	-0.00013947	590.821	28.807	0.82267	28.807	28.399	29.222	-1.9073e-06					30	10	4	0	0	0	0.0012502	1	6347	174.86	43.348	1
FSVTGLGFAYSQAPASMK	18	Acetyl (Protein N-term),Oxidation (M)	_(ac)FSVTGLGFAYSQAPASM(ox)K_	FSVTGLGFAYSQAPASM(1)K	FSVTGLGFAYSQAPASM(69.82)K	1	1	0	XP_015751419.1	XP_015751419.1	XP_015751419.1	MULTI-SECPEP	160418_CS2	2	S2	960.97	2	960.464	1918.91	21960.4	-0.92038	-0.00088399	-0.049502	-4.7545e-05	-0.96988	-0.00093154	960.464	40.401	1.1722	40.401	39.857	41.029	0					35	13	4	0	0	0	0.02039	1	9396	69.815	29.091	1
FTILCQELLDAFK	13	Unmodified	_FTILCQELLDAFK_			0	0	0	KXJ28479.1	KXJ28479.1	KXJ28479.1	MULTI-MSMS	160418_CS1	1	S1	799.42	2	799.418	1596.82	23870.5	2.3743	0.001898	-1.7123	-0.0013688	0.66199	0.00052921	799.417	45.839	0.51307	45.839	45.541	46.054	0					10	5	2	0	0	0	3.0319e-15	1	10928	191.79	117.9	1
FTILCQELLDAFK	13	Unmodified	_FTILCQELLDAFK_			0	0	0	KXJ28479.1	KXJ28479.1	KXJ28479.1	MULTI-MSMS	160418_CS2	2	S2	799.42	2	799.418	1596.82	22480.1	-0.3494	-0.00027932	1.4304	0.0011435	1.081	0.00086419	799.421	45.962	0.67832	45.962	45.326	46.004	0					17	7	4	0	0	0	0.00013845	1	10777	150.51	100.16	1
FTQAGSEVSALLGR	14	Unmodified	_FTQAGSEVSALLGR_			0	0	0	XP_001626437.1;KXJ16989.1;XP_002156597.1	XP_001626437.1;KXJ16989.1;XP_002156597.1	XP_001626437.1	MULTI-MSMS	160418_CI1	1	I1	718.38	2	718.381	1434.75	24696.9	-0.27292	-0.00019606	0.13468	9.6752e-05	-0.13824	-9.9307e-05	718.38	34.025	0.83008	34.025	33.675	34.505	0					24	10	4	0	0	0	2.6528e-75	1	8115	240.65	170.39	1
FTQAGSEVSALLGR	14	Unmodified	_FTQAGSEVSALLGR_			0	0	0	XP_001626437.1;KXJ16989.1;XP_002156597.1	XP_001626437.1;KXJ16989.1;XP_002156597.1	XP_001626437.1	MULTI-MSMS	160418_CI2	2	I2	718.38	2	718.381	1434.75	25648.3	-2.0951	-0.0015051	2.6436	0.0018991	0.54849	0.00039403	718.382	34.223	0.71809	34.223	33.943	34.661	0					22	8	4	0	0	0	2.6528e-75	1	7821	240.65	162.55	1
FTVLCQELLDAFK	13	Unmodified	_FTVLCQELLDAFK_			0	0	0	KXJ26523.1	KXJ26523.1	KXJ26523.1	MULTI-MSMS	160418_CI1	1	I1	792.91	2	792.411	1582.81	23712.3	-1.4416	-0.0011423	0.73871	0.00058536	-0.70289	-0.00055698	792.411	44.673	0.59105	44.673	44.295	44.886	0					11	6	2	0	0	0	0.017745	1	10927	114.24	62.963	1
FTVLCQELLDAFK	13	Unmodified	_FTVLCQELLDAFK_			0	0	0	KXJ26523.1	KXJ26523.1	KXJ26523.1	MULTI-MSMS	160418_CS1	1	S1	792.41	2	792.411	1582.81	23850.9	0.25119	0.00019905	-0.094679	-7.5024e-05	0.15651	0.00012402	792.411	44.732	0.76529	44.732	44.35	45.115	0					31	8	5	0	0	0	6.377e-52	1	10636	230.81	169.22	1
FTVLCQELLDAFK	13	Unmodified	_FTVLCQELLDAFK_			0	0	0	KXJ26523.1	KXJ26523.1	KXJ26523.1	MULTI-MSMS	160418_CS2	2	S2	792.41	2	792.411	1582.81	24015.1	-0.072058	-5.71e-05	0.14033	0.0001112	0.06827	5.4098e-05	792.41	45.029	1.0036	45.029	44.322	45.326	0					36	11	4	0	0	0	6.2773e-21	1	10430	196.67	139.49	1
FTVLCQELLDAFKRHAYASK	20	Unmodified	_FTVLCQELLDAFKRHAYASK_			0	0	2	KXJ26523.1	KXJ26523.1	KXJ26523.1	MULTI-SECPEP	160418_CS1	1	S1	799.42	3	799.751	2396.23	22151.2	2.4219	0.0019369	-3.264	-0.0026103	-0.84208	-0.00067345	800.083	44.325	0.42054	44.325	44.099	44.52	0					6	4	2	0	0	0	0.025779	1	10612	52.644	24.806	1
GAAGALLVYDITR	13	Unmodified	_GAAGALLVYDITR_			0	0	0	XP_015764963.1;XP_002155452.1;XP_001628750.1;KXJ22117.1	XP_015764963.1	XP_015764963.1	MULTI-MSMS	160418_CI1	1	I1	660.37	2	660.37	1318.72	26366.7	0.52416	0.00034614	0.60922	0.00040231	1.1334	0.00074845	660.37	36.394	0.69161	36.394	36.127	36.819	0					15	8	2	0	0	0	0.017306	1	8781	114.89	68.897	1
GADCCVLVFDVTQPNTFK	18	Unmodified	_GADCCVLVFDVTQPNTFK_			0	0	0	KXJ10547.1	KXJ10547.1	KXJ10547.1	MULTI-MSMS	160418_CI1	1	I1	1035.98	2	1035.98	2069.96	20683.4	0.37458	0.00038806	-0.49507	-0.00051288	-0.12048	-0.00012482	1035.98	37.684	0.63171	37.684	37.301	37.933	0					17	7	3	0	0	0	8.4e-58	1	9100	217.68	137.66	1
GADCCVLVFDVTQPNTFK	18	Unmodified	_GADCCVLVFDVTQPNTFK_			0	0	0	KXJ10547.1	KXJ10547.1	KXJ10547.1	MULTI-MSMS	160418_CI2	2	I2	1035.98	2	1035.98	2069.96	20752.1	-0.32833	-0.00034014	0.73641	0.00076291	0.40809	0.00042277	1036.99	37.78	0.6532	37.78	37.469	38.122	0					16	7	3	0	0	0	1.5963e-88	1	8771	249.32	157.85	1
GAGAGGLSLAIEGPSEAK	18	Unmodified	_GAGAGGLSLAIEGPSEAK_			0	0	0	XP_001639010.1	XP_001639010.1	XP_001639010.1	MULTI-MSMS	160418_CI1	1	I1	792.91	2	792.915	1583.82	23808.8	-2.6616	-0.0021104	1.4628	0.0011598	-1.1988	-0.00095054	792.916	30.437	0.81333	30.437	30.04	30.853	-1.9073e-06					28	10	4	0	0	0	2.1942e-28	1	7093	190.34	113.05	1
GAGAGGLSLAIEGPSEAK	18	Unmodified	_GAGAGGLSLAIEGPSEAK_			0	0	0	XP_001639010.1	XP_001639010.1	XP_001639010.1	MULTI-MSMS	160418_CI2	2	I2	792.91	2	792.915	1583.82	23416.2	-1.4496	-0.0011494	-0.32948	-0.00026125	-1.7791	-0.0014106	792.914	30.526	0.76239	30.526	30.22	30.983	1.9073e-06					26	9	4	0	0	0	3.7371e-29	1	6859	193	75.977	1
GAGAGGLSLAIEGPSEAK	18	Unmodified	_GAGAGGLSLAIEGPSEAK_			0	0	0	XP_001639010.1	XP_001639010.1	XP_001639010.1	MULTI-MSMS	160418_CS1	1	S1	792.91	2	792.915	1583.82	23729.8	-2.3325	-0.0018495	2.2215	0.0017615	-0.11103	-8.804e-05	792.917	30.757	0.73675	30.757	30.424	31.161	-1.9073e-06					31	9	5	0	0	0	1.8288e-06	1	6945	139.78	69.369	1
GAGAGGLSLAIEGPSEAK	18	Unmodified	_GAGAGGLSLAIEGPSEAK_			0	0	0	XP_001639010.1	XP_001639010.1	XP_001639010.1	MULTI-MSMS	160418_CS2	2	S2	792.92	2	792.915	1583.82	24001.6	-3.422	-0.0027134	3.2739	0.0025959	-0.14812	-0.00011745	792.917	30.419	0.82732	30.419	30.069	30.896	0					36	10	5	0	0	0	2.4353e-06	1	6714	137.09	66.15	1
GAGDGELDVFVEGPLGEEK	19	Unmodified	_GAGDGELDVFVEGPLGEEK_			0	0	0	KXJ30221.1;KXJ05538.1;XP_001639010.1	KXJ30221.1;XP_001639010.1	KXJ30221.1	MULTI-MSMS	160418_CI1	1	I1	959.96	2	959.457	1916.9	21679.9	0.44341	0.00042543	-0.81978	-0.00078654	-0.37637	-0.00036111	959.958	38.301	1.5986	38.301	37.301	38.899	0					31	19	2	0	0	0	1.797e-18	1	9247	167.03	113.58	1
GAGDGELDVFVEGPLGEEK	19	Unmodified	_GAGDGELDVFVEGPLGEEK_			0	0	0	KXJ30221.1;KXJ05538.1;XP_001639010.1	KXJ30221.1;XP_001639010.1	KXJ30221.1	MULTI-MSMS	160418_CI2	2	I2	959.96	2	959.457	1916.9	21875.1	-0.097338	-9.3392e-05	-0.022552	-2.1637e-05	-0.11989	-0.00011503	959.958	38.443	1.5524	38.443	37.312	38.865	3.8147e-06					51	18	6	0	0	0	0.00037344	1	8883	131.08	91.658	1
GAGEGGLGLTIEGPSEAK	18	Unmodified	_GAGEGGLGLTIEGPSEAK_			0	0	0	KXJ30221.1;KXJ05538.1;XP_001639010.1	KXJ30221.1;XP_001639010.1	KXJ30221.1	MSMS	160418_CI2	2	I2	821.92	2	821.918	1641.82	NaN	NaN	NaN	NaN	NaN	NaN	NaN	NaN	29.788	1	29.788	29.288	30.288	1.9073e-06								0	0	0	8.0832e-07	1	6658	155.66	98.489	1
GAGEGGLGLTIEGPSEAK	18	Unmodified	_GAGEGGLGLTIEGPSEAK_			0	0	0	KXJ30221.1;KXJ05538.1;XP_001639010.1	KXJ30221.1;XP_001639010.1	KXJ30221.1	MSMS	160418_CS1	1	S1	821.92	2	821.918	1641.82	NaN	NaN	NaN	NaN	NaN	NaN	NaN	NaN	30.061	1	30.061	29.561	30.561	0								0	0	0	1.6907e-12	1	6781	201.09	135.29	1
GAGEGGLGLTIEGPSEAK	18	Unmodified	_GAGEGGLGLTIEGPSEAK_			0	0	0	KXJ30221.1;KXJ05538.1;XP_001639010.1	KXJ30221.1;XP_001639010.1	KXJ30221.1	MULTI-MSMS	160418_CS2	2	S2	821.92	2	821.918	1641.82	22963.5	-4.9557	-0.0040732	3.6023	0.0029608	-1.3534	-0.0011124	822.422	29.734	0.65955	29.734	29.409	30.069	0					17	8	3	0	0	0	6.5523e-15	1	6551	205.87	121.52	1
GAGIDSLGFAVEGPAQAEIK	20	Unmodified	_GAGIDSLGFAVEGPAQAEIK_			0	0	0	KXJ30221.1;KXJ05538.1	KXJ30221.1	KXJ30221.1	MULTI-MSMS	160418_CI1	1	I1	966	2	965.499	1928.98	22089.8	-0.2687	-0.00025943	-1.1457	-0.0011062	-1.4144	-0.0013656	966.001	36.224	2.0083	36.224	34.579	36.587	3.8147e-06					35	25	3	0	0	0	1.9516e-68	1	8706	218.21	139.81	1
GAGIDSLGFAVEGPAQAEIK	20	Unmodified	_GAGIDSLGFAVEGPAQAEIK_			0	0	0	KXJ30221.1;KXJ05538.1	KXJ30221.1	KXJ30221.1	MULTI-MSMS	160418_CI2	2	I2	966	2	965.499	1928.98	21638.5	-0.97809	-0.00094434	1.3883	0.0013404	0.41022	0.00039606	966.002	36.377	0.72415	36.377	35.938	36.662	0					27	8	5	0	0	0	8.6126e-101	1	8378	249.82	145.41	1
GAGTDEETLIDILCTR	16	Unmodified	_GAGTDEETLIDILCTR_			0	0	0	KXJ11750.1;XP_001620544.1	KXJ11750.1	KXJ11750.1	MULTI-MSMS	160418_CI1	1	I1	882.43	2	882.428	1762.84	22758.7	0.56851	0.00050167	-0.26817	-0.00023664	0.30034	0.00026502	882.428	41.07	0.6675	41.07	40.777	41.445	0					21	7	4	0	0	0	6.2199e-35	1	9980	231.67	173.79	1
GAGTDEETLIDILCTR	16	Unmodified	_GAGTDEETLIDILCTR_			0	0	0	KXJ11750.1;XP_001620544.1	KXJ11750.1	KXJ11750.1	MULTI-MSMS	160418_CI1	1	I1	588.62	3	588.621	1762.84	28553	1.7155	0.0010098	-1.698	-0.00099948	0.017477	1.0287e-05	588.62	41.054	0.6675	41.054	40.777	41.445	0					19	7	4	0	0	0	0.0032042	1	9982	116.58	72.119	1
GAGTDEETLIDILCTR	16	Unmodified	_GAGTDEETLIDILCTR_			0	0	0	KXJ11750.1;XP_001620544.1	KXJ11750.1	KXJ11750.1	MULTI-MSMS	160418_CI2	2	I2	882.43	2	882.428	1762.84	22939	0.78756	0.00069496	-0.44345	-0.00039132	0.34411	0.00030365	882.428	41.176	0.67518	41.176	40.786	41.461	0					21	7	4	0	0	0	6.2199e-35	1	9624	231.67	153.16	1
GAGTDEETLIDILCTR	16	Unmodified	_GAGTDEETLIDILCTR_			0	0	0	KXJ11750.1;XP_001620544.1	KXJ11750.1	KXJ11750.1	MULTI-MSMS	160418_CI2	2	I2	588.62	3	588.621	1762.84	27611.3	1.6254	0.00095675	-1.8952	-0.0011156	-0.26979	-0.0001588	588.62	41.166	0.59119	41.166	40.87	41.461	0					19	6	4	0	0	0	1.2686e-09	1	9625	153.7	104.34	1
GAHQNVIPASTGAAK	15	Unmodified	_GAHQNVIPASTGAAK_			0	0	0	XP_001632905.1	XP_001632905.1	XP_001632905.1	MULTI-MSMS	160418_CI1	1	I1	711.38	2	711.378	1420.74	23649.4	-2.9837	-0.0021225	1.6667	0.0011856	-1.317	-0.0009369	711.38	17.198	0.52175	17.198	16.859	17.381	0					23	6	5	0	0	0	1.3116e-14	1	3284	176.32	107.69	1
GALEGCDVVAIPAGVPR	17	Unmodified	_GALEGCDVVAIPAGVPR_			0	0	0	KXJ15998.1	KXJ15998.1	KXJ15998.1	MULTI-MSMS	160418_CI1	1	I1	840.94	2	840.941	1679.87	22732.3	-0.95029	-0.00079913	-0.054621	-4.5933e-05	-1.0049	-0.00084507	840.941	32.666	0.58794	32.666	32.399	32.987	0					21	7	4	0	0	0	0.01325	1	7741	115.37	76.107	1
GALEGCDVVAIPAGVPR	17	Unmodified	_GALEGCDVVAIPAGVPR_			0	0	0	KXJ15998.1	KXJ15998.1	KXJ15998.1	MULTI-MSMS	160418_CI2	2	I2	841.44	2	840.941	1679.87	23474.2	-1.27	-0.001068	0.76175	0.00064059	-0.50826	-0.00042742	840.942	32.804	0.70314	32.804	32.534	33.238	0					25	8	5	0	0	0	0.0014254	1	7467	127.02	71.703	1
GALEGCDVVAIPAGVPR	17	Unmodified	_GALEGCDVVAIPAGVPR_			0	0	0	KXJ15998.1	KXJ15998.1	KXJ15998.1	MULTI-MSMS	160418_CS1	1	S1	841.44	2	840.941	1679.87	22827.5	-5.0904	-0.0042808	3.6191	0.0030435	-1.4713	-0.0012373	840.944	32.832	0.98566	32.832	32.573	33.559	3.8147e-06					34	12	5	0	0	0	0.0023989	1	7540	124.48	82.796	1
GALEGCDVVAIPAGVPR	17	Unmodified	_GALEGCDVVAIPAGVPR_			0	0	0	KXJ15998.1	KXJ15998.1	KXJ15998.1	MULTI-MSMS	160418_CS2	2	S2	840.94	2	840.941	1679.87	23022.8	-1.5984	-0.0013442	0.55922	0.00047027	-1.0392	-0.0008739	840.941	32.67	1.0688	32.67	32.328	33.397	0					39	13	6	0	0	0	4.8313e-09	1	7340	148.13	86.694	1
GALEGCDVVAIPAGVPR	17	Unmodified	_GALEGCDVVAIPAGVPR_			0	0	0	KXJ15998.1	KXJ15998.1	KXJ15998.1	MSMS	160418_CS2	2	S2	840.94	2	840.941	1679.87	NaN	NaN	NaN	NaN	NaN	NaN	NaN	NaN	61.424	1	61.424	60.924	61.924	0								0	0	0	0.021233	1	14426	72.731	12.04	1
GANQCVMASR	10	Oxidation (M)	_GANQCVM(ox)ASR_	GANQCVM(1)ASR	GANQCVM(89.03)ASR	0	1	0	KXJ24825.1;XP_001638835.1	KXJ24825.1	KXJ24825.1	MSMS	160418_CS1	1	S1	555.24	2	555.245	1108.48	NaN	NaN	NaN	NaN	NaN	NaN	NaN	NaN	14.458	1	14.458	13.958	14.958	0								0	0	0	0.016109	1	2368	89.029	30.214	1
GAQAAIVVYDITNQDTFGR	19	Unmodified	_GAQAAIVVYDITNQDTFGR_			0	0	0	KXJ11611.1	KXJ11611.1	KXJ11611.1	MULTI-MSMS	160418_CI1	1	I1	1020.51	2	1020.01	2038.01	21345.4	0.74777	0.00076273	-0.8703	-0.00088772	-0.12254	-0.00012499	1020.51	37.811	0.8063	37.811	37.532	38.338	0					18	9	3	0	0	0	4.5863e-45	1	9180	200	157.58	1
GAVGALLVYDIAK	13	Unmodified	_GAVGALLVYDIAK_			0	0	0	XP_015760891.1;XP_001625271.1;KXJ27094.1;XP_002159779.3	XP_015760891.1	XP_015760891.1	MULTI-MSMS	160418_CI2	2	I2	645.38	2	645.377	1288.74	26271.3	-0.42961	-0.00027726	1.4256	0.00092004	0.99597	0.00064278	645.378	37.716	0.80739	37.716	37.231	38.038	0					22	9	4	0	0	0	0.0043879	1	8751	133.81	36.918	1
GAYDIEGISK	10	Unmodified	_GAYDIEGISK_			0	0	0	KXJ13188.1;KXJ13190.1	KXJ13188.1;KXJ13190.1	KXJ13188.1	MSMS	160418_CS1	1	S1	526.77	2	526.767	1051.52	NaN	NaN	NaN	NaN	NaN	NaN	NaN	NaN	26.251	1	26.251	25.751	26.751	1.9073e-06								0	0	0	0.010087	1	5681	93.111	40.174	1
GCVFSFDPVGSYER	14	Unmodified	_GCVFSFDPVGSYER_			0	0	0	XP_001626742.1	XP_001626742.1	XP_001626742.1	MULTI-MSMS	160418_CS2	2	S2	810.36	2	810.362	1618.71	24230.8	-1.2924	-0.0010473	1.3477	0.0010922	0.055308	4.4819e-05	810.363	36.181	0.47947	36.181	35.968	36.448	0					13	5	3	0	0	0	0.01388	1	8336	117.09	85.494	1
GELTITSDMEELSNALFLDTVPESWTK	27	Unmodified	_GELTITSDMEELSNALFLDTVPESWTK_			0	0	0	KXJ13621.1	KXJ13621.1	KXJ13621.1	MULTI-MSMS	160418_CS1	1	S1	1009.82	3	1009.49	3025.45	21306.1	-1.6391	-0.0016547	-0.88278	-0.00089116	-2.5219	-0.0025458	1009.82	37.944	0.79704	37.944	37.667	38.464	0					27	9	5	0	0	0	0.02109	1	8956	53.266	20.079	1
GFEVLYMVEPIDEYAVQQLK	20	Unmodified	_GFEVLYMVEPIDEYAVQQLK_			0	0	0	KXJ29852.1	KXJ29852.1	KXJ29852.1	MSMS	160418_CI1	1	I1	791.07	3	791.068	2370.18	NaN	NaN	NaN	NaN	NaN	NaN	NaN	NaN	46.868	1	46.868	46.368	47.368	0								0	0	0	0.0094064	1	11445	73.168	45.244	1
GFEVLYMVEPIDEYAVQQLK	20	Unmodified	_GFEVLYMVEPIDEYAVQQLK_			0	0	0	KXJ29852.1	KXJ29852.1	KXJ29852.1	MSMS	160418_CI2	2	I2	791.07	3	791.068	2370.18	NaN	NaN	NaN	NaN	NaN	NaN	NaN	NaN	46.995	1	46.995	46.495	47.495	0								0	0	0	0.025585	1	11077	54.103	35.948	1
GFLSYYEICK	10	Unmodified	_GFLSYYEICK_			0	0	0	KXJ26523.1	KXJ26523.1	KXJ26523.1	MULTI-MSMS	160418_CS2	2	S2	640.31	2	640.305	1278.6	26352.7	-0.87727	-0.00056172	0.26965	0.00017266	-0.60763	-0.00038907	640.305	33.098	0.76941	33.098	32.707	33.476	0					33	9	5	0	0	0	0.02366	1	7463	126.24	74.715	1
GFNQFVLDPIYK	12	Unmodified	_GFNQFVLDPIYK_			0	0	0	KXJ26276.1	KXJ26276.1	KXJ26276.1	MULTI-MSMS	160418_CI1	1	I1	720.88	2	720.88	1439.74	25326.3	0.65679	0.00047347	1.4947	0.0010775	2.1515	0.001551	720.881	37.966	1.128	37.966	37.532	38.66	3.8147e-06					41	13	6	0	0	0	4.117e-20	1	9204	198.25	101.58	1
GFNQFVLDPIYK	12	Unmodified	_GFNQFVLDPIYK_			0	0	0	KXJ26276.1	KXJ26276.1	KXJ26276.1	MULTI-MSMS	160418_CI2	2	I2	720.88	2	720.88	1439.74	25700.6	0.29442	0.00021224	1.9587	0.001412	2.2531	0.0016242	720.881	38.097	1.0693	38.097	37.63	38.699	0					31	12	5	0	0	0	2.2276e-06	1	8866	167.09	77.202	1
GFSVAKVFDVDRETSMK	17	Oxidation (M)	_GFSVAKVFDVDRETSM(ox)K_	GFSVAKVFDVDRETSM(1)K	GFSVAKVFDVDRETSM(59.42)K	0	1	2	XP_015768065.1	XP_015768065.1	XP_015768065.1	MSMS	160418_CI2	2	I2	966.48	2	966.48	1930.95	NaN	NaN	NaN	NaN	NaN	NaN	NaN	NaN	48.146	1	48.146	47.646	48.646	3.8147e-06								0	0	0	0.028089	1	11332	59.418	13.765	1
GGCQGDSGGPFVCEEGGK	18	Unmodified	_GGCQGDSGGPFVCEEGGK_			0	0	0	XP_001632947.1;XP_001625559.1	XP_001632947.1	XP_001632947.1	MULTI-MSMS	160418_CS2	2	S2	899.36	2	899.362	1796.71	22659.3	-0.34864	-0.00031355	2.1869	0.0019668	1.8383	0.0016533	899.363	22.954	0.72004	22.954	22.484	23.204	0					20	9	4	0	0	0	6.5181e-05	1	4604	135.86	96.896	1
GGCQGDSGGPFVCNEGGK	18	Unmodified	_GGCQGDSGGPFVCNEGGK_			0	0	0	KXJ16335.1	KXJ16335.1	KXJ16335.1	MULTI-MSMS	160418_CI1	1	I1	891.86	2	891.862	1781.71	22301.7	-2.1066	-0.0018788	1.2036	0.0010734	-0.903	-0.00080535	891.864	21.645	0.90558	21.645	21.142	22.048	0					40	11	4	0	0	0	6.6682e-172	1	4518	292.16	260.68	1
GGCQGDSGGPFVCNEGGK	18	Unmodified	_GGCQGDSGGPFVCNEGGK_			0	0	0	KXJ16335.1	KXJ16335.1	KXJ16335.1	MULTI-MSMS	160418_CI2	2	I2	891.86	2	891.862	1781.71	22425.2	0.053309	4.7544e-05	-0.74566	-0.00066502	-0.69235	-0.00061748	891.862	21.731	0.90495	21.731	21.244	22.149	0					40	11	5	0	0	0	4.8556e-148	1	4347	281.6	251.59	1
GGCQGDSGGPFVCNEGGK	18	Unmodified	_GGCQGDSGGPFVCNEGGK_			0	0	0	KXJ16335.1	KXJ16335.1	KXJ16335.1	MULTI-MSMS	160418_CS1	1	S1	891.86	2	891.862	1781.71	22424.7	0.51064	0.00045542	-1.386	-0.0012361	-0.87535	-0.00078069	891.861	22.067	1.1097	22.067	21.495	22.604	0					58	14	6	0	0	0	1.8589e-126	1	4419	272.09	234.41	1
GGCQGDSGGPFVCNEGGK	18	Unmodified	_GGCQGDSGGPFVCNEGGK_			0	0	0	KXJ16335.1	KXJ16335.1	KXJ16335.1	MULTI-MSMS	160418_CS2	2	S2	892.36	2	891.862	1781.71	22283.1	0.33313	0.00029711	-0.95734	-0.00085381	-0.62421	-0.00055671	891.862	21.622	1.0363	21.622	21.07	22.106	0					56	13	5	0	0	0	2.0724e-46	1	4191	212.03	172.85	1
GGCQGDSGGPFVCNEGGR	18	Unmodified	_GGCQGDSGGPFVCNEGGR_			0	0	0	KXJ10614.1;XP_015751928.1;XP_015751927.1;KXJ20740.1;XP_015751925.1;XP_015751924.1	KXJ10614.1	KXJ10614.1	MULTI-MSMS	160418_CI1	1	I1	905.87	2	905.865	1809.72	22578.6	-1.4236	-0.0012896	1.0041	0.00090958	-0.41952	-0.00038003	906.368	22.279	0.96542	22.279	21.739	22.705	-1.9073e-06					42	12	5	0	0	0	6.4839e-148	1	4713	280.5	233.71	1
GGCQGDSGGPFVCNEGGR	18	Unmodified	_GGCQGDSGGPFVCNEGGR_			0	0	0	KXJ10614.1;XP_015751928.1;XP_015751927.1;KXJ20740.1;XP_015751925.1;XP_015751924.1	KXJ10614.1	KXJ10614.1	MULTI-MSMS	160418_CI2	2	I2	906.37	2	905.865	1809.72	22234.7	-0.78751	-0.00071338	0.34292	0.00031064	-0.4446	-0.00040274	905.865	22.371	0.81819	22.371	21.923	22.741	0					35	10	4	0	0	0	2.1733e-46	1	4530	211.82	184.67	1
GGCQGDSGGPFVCNEGGR	18	Unmodified	_GGCQGDSGGPFVCNEGGR_			0	0	0	KXJ10614.1;XP_015751928.1;XP_015751927.1;KXJ20740.1;XP_015751925.1;XP_015751924.1	KXJ10614.1	KXJ10614.1	MULTI-MSMS	160418_CS1	1	S1	905.86	2	905.865	1809.72	22508.2	-0.20573	-0.00018637	-0.48325	-0.00043776	-0.68898	-0.00062413	905.865	22.675	1.1078	22.675	22.159	23.267	0					54	14	6	0	0	0	9.256e-148	1	4595	278.64	242.97	1
GGCQGDSGGPFVCNEGGR	18	Unmodified	_GGCQGDSGGPFVCNEGGR_			0	0	0	KXJ10614.1;XP_015751928.1;XP_015751927.1;KXJ20740.1;XP_015751925.1;XP_015751924.1	KXJ10614.1	KXJ10614.1	MULTI-MSMS	160418_CS2	2	S2	905.87	2	905.865	1809.72	22186.3	-1.3823	-0.0012522	0.51136	0.00046322	-0.87099	-0.000789	905.866	22.292	1.0376	22.292	21.664	22.701	0					52	13	5	0	0	0	1.3307e-125	1	4348	263.72	226.54	1
GGIGQINLPILSDLTK	16	Unmodified	_GGIGQINLPILSDLTK_			0	0	0	KXJ19217.1	KXJ19217.1	KXJ19217.1	MULTI-MSMS	160418_CI1	1	I1	820.48	2	819.975	1637.94	22521.2	-1.3605	-0.0011156	0.87982	0.00072143	-0.48071	-0.00039417	819.976	44.421	1.0104	44.421	43.537	44.547	0					42	11	6	0	0	0	4.9879e-09	1	10676	153.32	91.902	1
GGIGQINLPILSDLTK	16	Unmodified	_GGIGQINLPILSDLTK_			0	0	0	KXJ19217.1	KXJ19217.1	KXJ19217.1	MULTI-MSMS	160418_CS1	1	S1	819.98	2	819.975	1637.94	22273.5	-1.1053	-0.00090628	1.0445	0.00085643	-0.060793	-4.9848e-05	819.976	44.394	2.4588	44.394	43.167	45.626	0					72	28	6	0	0	0	6.3404e-09	2	10465	151.7	88.626	1
GGIGQINLPILSDLTK	16	Unmodified	_GGIGQINLPILSDLTK_			0	0	0	KXJ19217.1	KXJ19217.1	KXJ19217.1	MSMS	160418_CS1	1	S1	819.98	2	819.975	1637.94	NaN	NaN	NaN	NaN	NaN	NaN	NaN	NaN	47.852	1	47.852	47.352	48.352	0								0	0	0	0.00020451	1	11441	95.183	45.034	1
GGIGQINLPILSDLTK	16	Unmodified	_GGIGQINLPILSDLTK_			0	0	0	KXJ19217.1	KXJ19217.1	KXJ19217.1	MULTI-MSMS	160418_CS2	2	S2	819.98	2	819.975	1637.94	22362.6	-0.50436	-0.00041357	0.19487	0.00015979	-0.30949	-0.00025378	819.975	44.188	1.9345	44.188	43.305	45.24	0					59	22	5	0	0	0	1.7044e-19	1	10318	175.88	108.16	1
GGVVNQEDLYEALK	14	Unmodified	_GGVVNQEDLYEALK_			0	0	0	XP_001633867.1;XP_015769010.1;XP_015761147.1;XP_015769009.1	XP_001633867.1	XP_001633867.1	MULTI-MSMS	160418_CI1	1	I1	767.89	2	767.891	1533.77	23652.6	-1.4782	-0.0011351	0.15244	0.00011706	-1.3258	-0.0010181	767.891	33.099	0.51953	33.099	32.846	33.366	0					17	6	4	0	0	0	3.9166e-60	1	7869	245.13	155.45	1
GGVVNQEDLYEALK	14	Unmodified	_GGVVNQEDLYEALK_			0	0	0	XP_001633867.1;XP_015769010.1;XP_015761147.1;XP_015769009.1	XP_001633867.1	XP_001633867.1	MULTI-MSMS	160418_CI2	2	I2	767.89	2	767.891	1533.77	23823.3	-1.4203	-0.0010907	0.56786	0.00043605	-0.85247	-0.0006546	767.892	33.275	0.711	33.275	33	33.711	0					17	8	3	0	0	0	4.6238e-36	1	7594	215.72	125.9	1
GGVVNQEDLYEALK	14	Unmodified	_GGVVNQEDLYEALK_			0	0	0	XP_001633867.1;XP_015769010.1;XP_015761147.1;XP_015769009.1	XP_001633867.1	XP_001633867.1	MULTI-MSMS	160418_CS2	2	S2	767.89	2	767.891	1533.77	24375.4	-4.5644	-0.003505	2.9993	0.0023031	-1.5652	-0.0012019	767.893	33.124	0.46082	33.124	32.857	33.318	0					12	5	3	0	0	0	7.5161e-06	1	7495	155.99	109.19	1
GGYFDEFGIIR	11	Unmodified	_GGYFDEFGIIR_			0	0	0	XP_001622572.1;XP_001625748.1	XP_001622572.1	XP_001622572.1	MULTI-MSMS	160418_CI1	1	I1	637.31	2	637.314	1272.61	26236.1	1.0563	0.00067322	-0.21796	-0.00013891	0.83837	0.00053431	637.314	38.12	0.72803	38.12	37.851	38.579	0					18	8	3	0	0	0	0.015351	1	9241	131.62	88.533	1
GGYFDEFGIIR	11	Unmodified	_GGYFDEFGIIR_			0	0	0	XP_001622572.1;XP_001625748.1	XP_001622572.1	XP_001622572.1	MULTI-MSMS	160418_CI2	2	I2	637.31	2	637.314	1272.61	27608.5	-0.15899	-0.00010132	0.95346	0.00060765	0.79447	0.00050633	637.315	38.213	0.49734	38.213	37.956	38.453	0					14	5	3	0	0	0	0.014882	1	8895	133.13	80.418	1
GHYTEGAELVDSVLDVVR	18	Unmodified	_GHYTEGAELVDSVLDVVR_			0	0	0	KXJ23182.1;XP_002161860.1;KXJ14675.1;XP_015747467.1;XP_015747460.1;XP_015747453.1;XP_015747447.1;XP_015747441.1;KXJ11484.1;XP_001634953.1;XP_001632008.1;XP_001628797.1;XP_015761439.1;XP_001628036.1;XP_002160315.2;KXJ17789.1;XP_012567193.1	KXJ23182.1	KXJ23182.1	MULTI-MSMS	160418_CI1	1	I1	654.33	3	653.665	1957.97	26464.1	-0.63068	-0.00041225	0.70473	0.00046066	0.074049	4.8404e-05	654	41.655	0.83615	41.655	41.111	41.948	0					31	9	5	0	0	0	0.0062105	1	10101	106.6	63.143	1
GHYTEGAELVDSVLDVVR	18	Unmodified	_GHYTEGAELVDSVLDVVR_			0	0	0	KXJ23182.1;XP_002161860.1;KXJ14675.1;XP_015747467.1;XP_015747460.1;XP_015747453.1;XP_015747447.1;XP_015747441.1;KXJ11484.1;XP_001634953.1;XP_001632008.1;XP_001628797.1;XP_015761439.1;XP_001628036.1;XP_002160315.2;KXJ17789.1;XP_012567193.1	KXJ23182.1	KXJ23182.1	MULTI-MSMS	160418_CI2	2	I2	653.67	3	653.665	1957.97	26374.8	-0.498	-0.00032553	0.44243	0.0002892	-0.055575	-3.6328e-05	654	41.806	0.83959	41.806	41.208	42.048	0					26	9	4	0	0	0	0.0089813	1	9792	99.055	43.88	1
GIAELGIYPAVDPLDSISR	19	Unmodified	_GIAELGIYPAVDPLDSISR_			0	0	0	KXJ16989.1	KXJ16989.1	KXJ16989.1	MULTI-MSMS	160418_CI1	1	I1	994.03	2	993.531	1985.05	21445.3	1.2928	0.0012845	-0.71074	-0.00070614	0.58209	0.00057833	994.032	41.323	0.58502	41.323	41.028	41.613	0					25	6	5	0	0	0	0.011733	1	10043	114.21	86.474	1
GIAELGIYPAVDPLDSISR	19	Unmodified	_GIAELGIYPAVDPLDSISR_			0	0	0	KXJ16989.1	KXJ16989.1	KXJ16989.1	MULTI-MSMS	160418_CI2	2	I2	994.03	2	993.531	1985.05	21160.3	-0.13363	-0.00013276	0.5364	0.00053293	0.40277	0.00040017	994.033	41.503	0.58905	41.503	41.123	41.712	0					29	6	6	0	0	0	0.00046405	1	9685	129.77	90.041	1
GIAELGIYPAVDPLDSNSR	19	Unmodified	_GIAELGIYPAVDPLDSNSR_			0	0	0	XP_002156597.1	XP_002156597.1	XP_002156597.1	MULTI-MSMS	160418_CI1	1	I1	994.51	2	994.01	1986.01	20980.1	1.5745	0.001565	-1.3252	-0.0013173	0.24927	0.00024778	994.51	38.316	0.56478	38.316	38.014	38.579	3.8147e-06					14	6	3	0	0	0	0.022233	1	9294	101.2	47.603	1
GIAELGIYPAVDPLDSNSR	19	Unmodified	_GIAELGIYPAVDPLDSNSR_			0	0	0	XP_002156597.1	XP_002156597.1	XP_002156597.1	MULTI-MSMS	160418_CI2	2	I2	994.51	2	994.01	1986.01	21456	-0.078444	-7.7974e-05	0.52482	0.00052168	0.44638	0.0004437	994.512	38.412	0.49321	38.412	38.206	38.699	0					12	5	3	0	0	0	0.022233	1	8956	101.2	52.255	1
GILAADESTGTMGK	14	Unmodified	_GILAADESTGTMGK_			0	0	0	KXJ27908.1;XP_015748896.1;XP_001629735.1	KXJ27908.1;XP_001629735.1	KXJ27908.1	MULTI-MSMS	160418_CI1	1	I1	675.83	2	675.832	1349.65	25709.8	-1.7163	-0.0011599	0.17202	0.00011625	-1.5443	-0.0010437	675.833	25.182	0.65477	25.182	24.788	25.443	0					24	8	4	0	0	0	0.00069932	1	5558	140.78	97.011	1
GILAADESTGTMGK	14	Unmodified	_GILAADESTGTMGK_			0	0	0	KXJ27908.1;XP_015748896.1;XP_001629735.1	KXJ27908.1;XP_001629735.1	KXJ27908.1	MULTI-MSMS	160418_CI2	2	I2	675.83	2	675.832	1349.65	26011.1	-1.4964	-0.0010113	-0.13131	-8.8746e-05	-1.6277	-0.0011001	675.833	25.313	0.97182	25.313	24.582	25.554	-1.9073e-06					27	12	4	0	0	0	3.8151e-09	1	5378	163.12	128.59	1
GILAADESTGTMGK	14	Unmodified	_GILAADESTGTMGK_			0	0	0	KXJ27908.1;XP_015748896.1;XP_001629735.1	KXJ27908.1;XP_001629735.1	KXJ27908.1	MULTI-MSMS	160418_CS1	1	S1	675.83	2	675.832	1349.65	25878.3	0.4419	0.00029865	-1.8728	-0.0012657	-1.4309	-0.00096708	675.831	25.571	0.80804	25.571	25.171	25.979	0					33	10	5	0	0	0	3.4742e-14	1	5447	177.57	137.51	1
GILAADESTGTMGK	14	Unmodified	_GILAADESTGTMGK_			0	0	0	KXJ27908.1;XP_015748896.1;XP_001629735.1	KXJ27908.1;XP_001629735.1	KXJ27908.1	MULTI-MSMS	160418_CS2	2	S2	675.83	2	675.832	1349.65	25814	-0.33759	-0.00022815	-0.99252	-0.00067077	-1.3301	-0.00089893	675.832	25.234	0.88311	25.234	24.832	25.715	1.9073e-06					35	11	5	0	0	0	5.6048e-14	1	5217	174.77	137.7	1
GILAADESTGTMGK	14	Oxidation (M)	_GILAADESTGTM(ox)GK_	GILAADESTGTM(1)GK	GILAADESTGTM(105.36)GK	0	1	0	KXJ27908.1;XP_015748896.1;XP_001629735.1	KXJ27908.1;XP_001629735.1	KXJ27908.1	MSMS	160418_CI1	1	I1	683.83	2	683.83	1365.64	NaN	NaN	NaN	NaN	NaN	NaN	NaN	NaN	25.283	1	25.283	24.783	25.783	0								0	0	0	0.00010773	1	5618	105.36	76.189	1
GILAADESTGTMGK	14	Oxidation (M)	_GILAADESTGTM(ox)GK_	GILAADESTGTM(1)GK	GILAADESTGTM(197.73)GK	0	1	0	KXJ27908.1;XP_015748896.1;XP_001629735.1	KXJ27908.1;XP_001629735.1	KXJ27908.1	MULTI-MSMS	160418_CS1	1	S1	683.83	2	683.83	1365.64	25728.2	-0.7336	-0.00050166	-0.14009	-9.5799e-05	-0.87369	-0.00059746	683.83	24.86	1.7684	24.86	23.99	25.758	-1.9073e-06					65	23	5	0	0	0	2.1074e-26	1	5374	197.73	158.96	1
GILAADESTGTMGK	14	Oxidation (M)	_GILAADESTGTM(ox)GK_	GILAADESTGTM(1)GK	GILAADESTGTM(209.8)GK	0	1	0	KXJ27908.1;XP_015748896.1;XP_001629735.1	KXJ27908.1;XP_001629735.1	KXJ27908.1	MULTI-MSMS	160418_CS2	2	S2	683.83	2	683.83	1365.64	25691.4	-2.3677	-0.0016191	1.0564	0.00072237	-1.3113	-0.00089672	683.83	22.052	0.89382	22.052	21.664	22.558	0					32	11	4	0	0	0	1.2802e-35	1	4339	209.8	158.74	1
GILAADESTGTMGK	14	Oxidation (M)	_GILAADESTGTM(ox)GK_	GILAADESTGTM(1)GK	GILAADESTGTM(174.57)GK	0	1	0	KXJ27908.1;XP_015748896.1;XP_001629735.1	KXJ27908.1;XP_001629735.1	KXJ27908.1	MULTI-MSMS	160418_CS2	2	S2	683.83	2	683.83	1365.64	25951	-2.4465	-0.001673	2.0974	0.0014343	-0.34904	-0.00023869	683.831	25.165	0.82278	25.165	24.527	25.349	0					26	10	3	0	0	0	1.5265e-13	1	5138	174.57	140.04	1
GITYDTGGADIK	12	Unmodified	_GITYDTGGADIK_			0	0	0	KXJ16173.1	KXJ16173.1	KXJ16173.1	MSMS	160418_CI1	1	I1	605.8	2	605.801	1209.59	NaN	NaN	NaN	NaN	NaN	NaN	NaN	NaN	23.682	1	23.682	23.182	24.182	0								0	0	0	0.00030006	1	5151	120.06	67.58	1
GITYDTGGADIK	12	Unmodified	_GITYDTGGADIK_			0	0	0	KXJ16173.1	KXJ16173.1	KXJ16173.1	MSMS	160418_CI2	2	I2	605.8	2	605.801	1209.59	NaN	NaN	NaN	NaN	NaN	NaN	NaN	NaN	23.825	1	23.825	23.325	24.325	0								0	0	0	0.016088	1	4983	87.184	38.623	1
GITYDTGGADIK	12	Unmodified	_GITYDTGGADIK_			0	0	0	KXJ16173.1	KXJ16173.1	KXJ16173.1	MULTI-MSMS	160418_CS1	1	S1	605.8	2	605.801	1209.59	28076.8	-0.79837	-0.00048365	-0.27633	-0.0001674	-1.0747	-0.00065106	605.801	24.169	0.88125	24.169	23.848	24.729	0					34	11	4	0	0	0	0.0075866	1	5048	136.49	72.068	1
GITYDTGGADIK	12	Unmodified	_GITYDTGGADIK_			0	0	0	KXJ16173.1	KXJ16173.1	KXJ16173.1	MULTI-MSMS	160418_CS2	2	S2	605.8	2	605.801	1209.59	27652.8	-2.6853	-0.0016267	1.7269	0.0010462	-0.95833	-0.00058056	605.802	23.753	0.95733	23.753	23.422	24.379	0					29	12	3	0	0	0	0.017058	1	4818	118.23	63.511	1
GIVDSDDLPLNVSR	14	Unmodified	_GIVDSDDLPLNVSR_			0	0	0	XP_002157524.1;KXJ25384.1	XP_002157524.1	XP_002157524.1	MULTI-MSMS	160418_CI1	1	I1	750.39	2	750.389	1498.76	26719.6	-2.1175	-0.0015889	3.5474	0.002662	1.4299	0.001073	750.391	32.278	0.52457	32.278	31.95	32.475	0					20	6	4	0	0	0	4.9807e-06	1	7616	153.74	97.191	1
GIVDSDDLPLNVSR	14	Unmodified	_GIVDSDDLPLNVSR_			0	0	0	XP_002157524.1;KXJ25384.1	XP_002157524.1	XP_002157524.1	MULTI-MSMS	160418_CI2	2	I2	750.39	2	750.389	1498.76	26478.9	-1.4448	-0.0010842	2.2952	0.0017223	0.85042	0.00063815	750.39	32.372	0.46295	32.372	32.149	32.612	0					12	5	3	0	0	0	0.0023301	1	7350	134.18	83.89	1
GLAGAMFWALDLDDFSGQSCGK	22	Unmodified	_GLAGAMFWALDLDDFSGQSCGK_			0	0	0	KXJ26481.1	KXJ26481.1	KXJ26481.1	MULTI-MSMS	160418_CS1	1	S1	1173.53	2	1173.53	2345.05	19785.5	0.1377	0.00016159	0.70821	0.00083111	0.84591	0.0009927	1174.03	47.702	0.31513	47.702	47.516	47.831	-3.8147e-06					8	3	3	0	0	0	0.0045545	1	11389	108.36	82.827	1
GLAGAMFWALDLDDFSGQSCGK	22	Unmodified	_GLAGAMFWALDLDDFSGQSCGK_			0	0	0	KXJ26481.1	KXJ26481.1	KXJ26481.1	MSMS	160418_CS2	2	S2	1173.53	2	1173.53	2345.05	NaN	NaN	NaN	NaN	NaN	NaN	NaN	NaN	47.713	1	47.713	47.213	48.213	0								0	0	0	0.014665	1	11224	71.316	52.029	1
GLCAIAQCESLR	12	Unmodified	_GLCAIAQCESLR_			0	0	0	XP_002162713.1;XP_001641859.1;XP_015776407.1;XP_015758796.1	XP_002162713.1	XP_002162713.1	MULTI-MSMS	160418_CI1	1	I1	689.33	2	689.334	1376.65	25418.7	-2.0002	-0.0013788	1.6848	0.0011614	-0.31536	-0.00021739	689.335	28.012	0.91237	28.012	27.463	28.376	0					33	12	5	0	0	0	0.0037404	1	6404	143.5	90.413	1
GLCAIAQCESLR	12	Unmodified	_GLCAIAQCESLR_			0	0	0	XP_002162713.1;XP_001641859.1;XP_015776407.1;XP_015758796.1	XP_002162713.1	XP_002162713.1	MSMS	160418_CI2	2	I2	689.33	2	689.334	1376.65	NaN	NaN	NaN	NaN	NaN	NaN	NaN	NaN	28.127	1	28.127	27.627	28.627	0								0	0	0	0.014573	1	6190	152.04	88.965	1
GMFSFTGLNLK	11	Unmodified	_GMFSFTGLNLK_			0	0	0	XP_001626359.1	XP_001626359.1	XP_001626359.1	MULTI-MSMS	160418_CI1	1	I1	607.82	2	607.816	1213.62	27292.9	0.483	0.00029357	-0.16694	-0.00010147	0.31606	0.00019211	607.815	39.345	0.73276	39.345	38.899	39.632	0					13	8	2	0	0	0	1.2933e-09	1	9542	183.43	0	1
GMFSFTGLNLK	11	Unmodified	_GMFSFTGLNLK_			0	0	0	XP_001626359.1	XP_001626359.1	XP_001626359.1	MULTI-MSMS	160418_CI2	2	I2	607.82	2	607.816	1213.62	27891.8	1.0104	0.00061412	-0.65331	-0.00039709	0.35707	0.00021703	607.815	39.488	0.58307	39.488	39.197	39.781	0					11	6	2	0	0	0	0.0051241	1	9209	147.4	0	1
GNPTVEVDITTSK	13	Unmodified	_GNPTVEVDITTSK_			0	0	0	XP_015759198.1	XP_015759198.1	XP_015759198.1	MULTI-MSMS	160418_CI1	1	I1	680.85	2	680.851	1359.69	25570.7	-1.6036	-0.0010918	2.0132	0.0013707	0.40954	0.00027883	680.853	23.182	1.0012	23.182	22.705	23.706	0					33	13	4	0	0	0	0.022124	1	4995	112.64	81.01	1
GNPTVEVDITTSK	13	Unmodified	_GNPTVEVDITTSK_			0	0	0	XP_015759198.1	XP_015759198.1	XP_015759198.1	MULTI-MSMS	160418_CS1	1	S1	680.85	2	680.851	1359.69	25536.8	-0.31617	-0.00021527	-0.26983	-0.00018371	-0.586	-0.00039898	680.851	23.66	0.72349	23.66	23.267	23.99	0					36	9	5	0	0	0	2.1974e-07	1	4897	167.84	114.75	1
GNPTVEVDITTSK	13	Unmodified	_GNPTVEVDITTSK_			0	0	0	XP_015759198.1	XP_015759198.1	XP_015759198.1	MULTI-MSMS	160418_CS2	2	S2	680.85	2	680.851	1359.69	25696.7	-1.5279	-0.0010403	0.95968	0.0006534	-0.56821	-0.00038687	680.852	23.204	0.72574	23.204	22.844	23.57	0					40	9	5	0	0	0	0.0039117	1	4663	134.49	94.642	1
GPELLTMWFGESEANVR	17	Oxidation (M)	_GPELLTM(ox)WFGESEANVR_	GPELLTM(1)WFGESEANVR	GPELLTM(222.79)WFGESEANVR	0	1	0	KXJ20863.1;XP_012554675.1;XP_015748185.1;XP_015774896.1;XP_001628281.1	KXJ20863.1;XP_015748185.1	KXJ20863.1	MULTI-MSMS	160418_CI1	1	I1	976.46	2	976.465	1950.91	21861.6	1.3425	0.0013109	-1.8114	-0.0017688	-0.4689	-0.00045787	976.463	43.39	0.58831	43.39	43.033	43.621	3.8147e-06					21	6	5	0	0	0	9.2906e-57	1	10569	222.79	164.42	1
GPFDVVVVGSCMTDLVSYVPR	21	Unmodified	_GPFDVVVVGSCMTDLVSYVPR_			0	0	0	KXJ24825.1	KXJ24825.1	KXJ24825.1	MULTI-MSMS	160418_CS1	1	S1	766.72	3	766.382	2296.12	25470.6	-1.0318	-0.00079078	1.1937	0.00091486	0.16191	0.00012408	766.717	46.308	0.59649	46.308	45.968	46.564	3.8147e-06					11	6	3	0	0	0	0.0090673	1	11056	80.859	57.201	1
GPSGSEMLK	9	Oxidation (M)	_GPSGSEM(ox)LK_	GPSGSEM(1)LK	GPSGSEM(45.08)LK	0	1	0		REV__KXJ22761.1	REV__KXJ22761.1	MULTI-MSMS	160418_CI2	2	I2	921.44	1	921.435	920.427	21675.3	1.1101	0.0010229	3.2314	0.0029775	4.3416	0.0040005	921.437	44.648	0.57558	44.648	44.328	44.904	0					11	6	2	0	0	0	0.030521	1	10486	45.081	16.907	1
GSDWANDIYLI	11	Unmodified	_GSDWANDIYLI_			0	0	0	KXJ27698.1	KXJ27698.1	KXJ27698.1	MULTI-MSMS	160418_CI1	1	I1	633.8	2	633.804	1265.59	26480	0.49221	0.00031196	0.21894	0.00013876	0.71114	0.00045072	633.804	44.196	0.67403	44.196	43.873	44.547	0					18	7	3	0	0	0	0.014533	1	10779	134.26	51.589	1
GSDWANDIYLI	11	Unmodified	_GSDWANDIYLI_			0	0	0	KXJ27698.1	KXJ27698.1	KXJ27698.1	MULTI-MSMS	160418_CI2	2	I2	633.8	2	633.804	1265.59	27464.3	0.90221	0.00057182	-0.35257	-0.00022346	0.54964	0.00034836	633.803	44.412	0.67612	44.412	43.991	44.667	0					17	7	3	0	0	0	0.015473	1	10411	131.22	44.75	1
GSGGGSSGGSIGGR	14	Unmodified	_GSGGGSSGGSIGGR_			0	0	0	CON__P04264	CON__P04264	CON__P04264	MSMS	160418_CI1	1	I1	546.76	2	546.755	1091.5	NaN	NaN	NaN	NaN	NaN	NaN	NaN	NaN	11.301	1	11.301	10.801	11.801	0								0	0	0	0.018693	1	1769	83.045	44.253	1
GSGGGSSGGSIGGR	14	Unmodified	_GSGGGSSGGSIGGR_			0	0	0	CON__P04264	CON__P04264	CON__P04264	MULTI-MSMS	160418_CS1	1	S1	546.76	2	546.755	1091.5	28021	-3.037	-0.0016605	2.7932	0.0015272	-0.24378	-0.00013329	546.757	11.688	0.51077	11.688	11.429	11.94	-9.5367e-07					32	16	3	0	0	0	0.0035791	1	1677	131.83	81.123	1
GSLMVGVEGPAIPAK	15	Unmodified	_GSLMVGVEGPAIPAK_			0	0	0	KXJ30221.1;XP_001639010.1;XP_015760960.1	KXJ30221.1;XP_001639010.1	KXJ30221.1	MULTI-MSMS	160418_CI1	1	I1	713.39	2	713.392	1424.77	24110.3	-2.1864	-0.0015597	1.2385	0.00088355	-0.94787	-0.0006762	713.894	30.764	0.73316	30.764	30.408	31.141	0					24	9	4	0	0	0	0.0034792	1	7247	126.66	97.125	1
GSLMVGVEGPAIPAK	15	Unmodified	_GSLMVGVEGPAIPAK_			0	0	0	KXJ30221.1;XP_001639010.1;XP_015760960.1	KXJ30221.1;XP_001639010.1	KXJ30221.1	MULTI-MSMS	160418_CI2	2	I2	713.89	2	713.392	1424.77	24742	-3.0404	-0.002169	2.5207	0.0017982	-0.51966	-0.00037072	713.394	30.894	0.69546	30.894	30.594	31.289	0					22	8	4	0	0	0	0.0073921	1	6963	121.68	82.055	1
GSLMVGVEGPAIPAK	15	Unmodified	_GSLMVGVEGPAIPAK_			0	0	0	KXJ30221.1;XP_001639010.1;XP_015760960.1	KXJ30221.1;XP_001639010.1	KXJ30221.1	MULTI-MSMS	160418_CS2	2	S2	713.39	2	713.392	1424.77	24756.4	-2.2914	-0.0016346	1.1574	0.00082566	-1.134	-0.00080898	713.393	30.782	1.2076	30.782	29.994	31.201	0					37	15	5	0	0	0	0.0068899	1	6829	122.18	73.18	1
GSSGGGCFGGSSGGYGGLGGFGGGSFR	27	Unmodified	_GSSGGGCFGGSSGGYGGLGGFGGGSFR_			0	0	0	CON__P13645	CON__P13645	CON__P13645	MULTI-MSMS	160418_CS1	1	S1	1172	2	1172	2341.98	19285.9	-0.20076	-0.00023529	0.45176	0.00052946	0.251	0.00029417	1172	34.355	0.44358	34.355	34.095	34.539	0					18	5	4	0	0	0	5.713e-05	1	8004	120.08	105.99	1
GSTVGVVGFGR	11	Unmodified	_GSTVGVVGFGR_			0	0	0	XP_001633867.1	XP_001633867.1	XP_001633867.1	MULTI-MSMS	160418_CI2	2	I2	518.28	2	518.283	1034.55	28840.8	-0.059664	-3.0923e-05	-0.32163	-0.00016669	-0.38129	-0.00019762	518.282	26.7	0.59926	26.7	26.315	26.915	0					17	7	3	0	0	0	0.020995	1	5781	116.37	74.084	1
GTGIFAILEEECIVPK	16	Unmodified	_GTGIFAILEEECIVPK_			0	0	0	XP_001636957.1	XP_001636957.1	XP_001636957.1	MULTI-MSMS	160418_CI1	1	I1	888.97	2	888.466	1774.92	22511.8	-0.63708	-0.00056603	0.69972	0.00062168	0.062639	5.5652e-05	888.467	44.671	1.0982	44.671	44.126	45.225	0					41	12	6	0	0	0	2.7281e-19	1	10841	172.13	106.95	1
GTKDDEYDYLFK	12	Acetyl (Protein N-term)	_(ac)GTKDDEYDYLFK_			1	0	1	XP_015760891.1;XP_001625271.1;KXJ27094.1;XP_015747906.1	XP_015760891.1	XP_015760891.1	MULTI-MSMS	160418_CI1	1	I1	768.35	2	768.349	1534.68	23739	-1.1894	-0.00091389	0.94644	0.0007272	-0.24297	-0.00018669	768.35	33.883	0.45712	33.883	33.675	34.132	0					14	5	4	0	0	0	0.0013487	1	8104	141.71	74.791	1
GTKDDEYDYLFK	12	Acetyl (Protein N-term)	_(ac)GTKDDEYDYLFK_			1	0	1	XP_015760891.1;XP_001625271.1;KXJ27094.1;XP_015747906.1	XP_015760891.1	XP_015760891.1	MULTI-MSMS	160418_CI2	2	I2	768.35	2	768.349	1534.68	24155.7	-1.2305	-0.00094548	0.045374	3.4863e-05	-1.1852	-0.00091062	768.349	33.978	0.55049	33.978	33.633	34.183	0					14	6	3	0	0	0	0.0036277	1	7813	126.71	69.56	1
GVGIISEGTETVEDIAER	18	Unmodified	_GVGIISEGTETVEDIAER_			0	0	0	XP_001632743.1	XP_001632743.1	XP_001632743.1	MULTI-MSMS	160418_CI1	1	I1	937.97	2	937.971	1873.93	22370.7	0.11957	0.00011216	-1.0744	-0.0010078	-0.95483	-0.00089561	937.97	38.233	0.56598	38.233	37.933	38.498	0					20	6	4	0	0	0	6.1616e-58	1	9289	220.37	165.11	1
GVGIISEGTETVEDIAER	18	Unmodified	_GVGIISEGTETVEDIAER_			0	0	0	XP_001632743.1	XP_001632743.1	XP_001632743.1	MULTI-MSMS	160418_CI2	2	I2	937.97	2	937.971	1873.93	22797.1	-0.14521	-0.00013621	0.24701	0.00023169	0.1018	9.5486e-05	937.972	38.412	1.305	38.412	37.312	38.617	0					27	15	4	0	0	0	3.4005e-46	1	8933	209.25	159.78	1
GVPISAILFGGR	12	Unmodified	_GVPISAILFGGR_			0	0	0	XP_015779862.1	XP_015779862.1	XP_015779862.1	MULTI-MSMS	160418_CI1	1	I1	593.85	2	593.851	1185.69	27669	0.28956	0.00017195	0.14925	8.863e-05	0.4388	0.00026058	593.851	39.92	1.1427	39.92	39.223	40.366	0					48	13	5	0	0	0	0.018313	1	9627	115.78	52.247	1
GVPISAILFGGR	12	Unmodified	_GVPISAILFGGR_			0	0	0	XP_015779862.1	XP_015779862.1	XP_015779862.1	MULTI-MSMS	160418_CI2	2	I2	593.85	2	593.851	1185.69	27983.2	2.1703	0.0012888	-1.8703	-0.0011107	0.29998	0.00017814	593.85	39.991	0.92117	39.991	39.53	40.451	-3.8147e-06					37	10	5	0	0	0	0.016015	1	9288	120.27	73.816	1
GVVDSEDLPLNISR	14	Unmodified	_GVVDSEDLPLNISR_			0	0	0	XP_004207000.2;XP_002165028.1;KXJ29852.1;XP_015763591.1;XP_001640689.1	XP_004207000.2;KXJ29852.1	KXJ29852.1	MULTI-MSMS	160418_CI1	1	I1	757.4	2	757.396	1512.78	24072	-2.5861	-0.0019587	1.5379	0.0011648	-1.0481	-0.00079383	757.398	32.556	0.67184	32.556	32.174	32.846	0					24	8	4	0	0	0	9.9987e-06	1	7712	148.13	0	1
GVVDSEDLPLNISR	14	Unmodified	_GVVDSEDLPLNISR_			0	0	0	XP_004207000.2;XP_002165028.1;KXJ29852.1;XP_015763591.1;XP_001640689.1	XP_004207000.2;KXJ29852.1	KXJ29852.1	MULTI-MSMS	160418_CI2	2	I2	757.4	2	757.396	1512.78	24348.5	-1.3566	-0.0010275	0.078299	5.9304e-05	-1.2783	-0.00096821	757.396	32.703	0.69937	32.703	32.381	33.08	0					17	8	3	0	0	0	0.0032208	1	7459	132.5	0	1
GYGFGGGAGALTR	13	Unmodified	_GYGFGGGAGALTR_			0	0	0	KXJ07674.1;KXJ07672.1	KXJ07674.1	KXJ07674.1	MULTI-MSMS	160418_CI1	1	I1	592.3	2	592.296	1182.58	27082.8	-0.33052	-0.00019577	-0.21131	-0.00012516	-0.54183	-0.00032092	592.296	27.573	0.40955	27.573	27.26	27.67	0					12	5	3	0	0	0	0.015879	1	6267	117.02	52.182	1
GYGFGGGAGALTR	13	Unmodified	_GYGFGGGAGALTR_			0	0	0	KXJ07674.1;KXJ07672.1	KXJ07674.1	KXJ07674.1	MULTI-MSMS	160418_CI2	2	I2	592.3	2	592.296	1182.58	26319.7	0.17956	0.00010635	-0.7373	-0.0004367	-0.55774	-0.00033035	592.296	27.703	0.50903	27.703	27.301	27.81	1.9073e-06					13	6	3	0	0	0	0.014199	1	6054	119.53	60.376	1
GYGYGLGAGALTR	13	Unmodified	_GYGYGLGAGALTR_			0	0	0	KXJ07671.1	KXJ07671.1	KXJ07671.1	MULTI-MSMS	160418_CI1	1	I1	628.32	2	628.325	1254.64	25055.2	-1.6186	-0.001017	0.077386	4.8623e-05	-1.5412	-0.00096839	628.325	29.228	0.51328	29.228	29.014	29.527	-1.9073e-06					17	6	4	0	0	0	0.017306	1	6770	114.89	77.338	1
GYGYGLGAGALTR	13	Unmodified	_GYGYGLGAGALTR_			0	0	0	KXJ07671.1	KXJ07671.1	KXJ07671.1	MULTI-MSMS	160418_CI2	2	I2	628.32	2	628.325	1254.64	25417.1	-1.3864	-0.00087112	-0.51847	-0.00032577	-1.9049	-0.0011969	628.325	29.408	0.45577	29.408	29.222	29.677	0					17	5	4	0	0	0	0.0019774	1	6538	139.15	94.844	1
GYSFTTTAER	10	Unmodified	_GYSFTTTAER_			0	0	0	KXJ21685.1;XP_001630039.1;XP_015762522.1;XP_001628180.1;KXJ26610.1;XP_001630069.1;KXJ11694.1;KXJ11681.1;XP_001637076.1;XP_001630583.1;XP_001634709.1;XP_002154696.1;XP_002154462.1;XP_015751952.1;KXJ21662.1;XP_015753791.1;XP_015753792.1;XP_015762563.1	KXJ21685.1;KXJ26610.1;XP_001630069.1;XP_001637076.1;XP_002154696.1;XP_015751952.1;XP_015753791.1;XP_015753792.1;XP_015762563.1	XP_001637076.1	MULTI-MSMS	160418_CI1	1	I1	566.77	2	566.767	1131.52	27991.2	-1.7394	-0.00098583	1.1755	0.00066624	-0.56388	-0.00031959	566.768	23.815	2.311	23.815	23.423	25.734	0					91	31	7	0	0	0	1.6889e-05	1	5129	173.39	114.61	1
GYSFTTTAER	10	Unmodified	_GYSFTTTAER_			0	0	0	KXJ21685.1;XP_001630039.1;XP_015762522.1;XP_001628180.1;KXJ26610.1;XP_001630069.1;KXJ11694.1;KXJ11681.1;XP_001637076.1;XP_001630583.1;XP_001634709.1;XP_002154696.1;XP_002154462.1;XP_015751952.1;KXJ21662.1;XP_015753791.1;XP_015753792.1;XP_015762563.1	KXJ21685.1;KXJ26610.1;XP_001630069.1;XP_001637076.1;XP_002154696.1;XP_015751952.1;XP_015753791.1;XP_015753792.1;XP_015762563.1	XP_001637076.1	MULTI-MSMS	160418_CI1	1	I1	566.77	2	566.767	1131.52	29203.8	-0.72378	-0.00041021	0.52004	0.00029474	-0.20374	-0.00011547	566.767	65.748	14.096	65.748	55.909	70.005	0					772	432	2	0	0	0	0.028518	1	15597	117.53	75.13	1
GYSFTTTAER	10	Unmodified	_GYSFTTTAER_			0	0	0	KXJ21685.1;XP_001630039.1;XP_015762522.1;XP_001628180.1;KXJ26610.1;XP_001630069.1;KXJ11694.1;KXJ11681.1;XP_001637076.1;XP_001630583.1;XP_001634709.1;XP_002154696.1;XP_002154462.1;XP_015751952.1;KXJ21662.1;XP_015753791.1;XP_015753792.1;XP_015762563.1	KXJ21685.1;KXJ26610.1;XP_001630069.1;XP_001637076.1;XP_002154696.1;XP_015751952.1;XP_015753791.1;XP_015753792.1;XP_015762563.1	XP_001637076.1	MULTI-MSMS	160418_CI2	2	I2	566.77	2	566.767	1131.52	27721.4	0.42018	0.00023814	-0.95658	-0.00054216	-0.5364	-0.00030401	566.767	23.957	2.3801	23.957	23.479	25.859	0					98	31	7	0	0	0	5.909e-09	1	4960	186.41	111.22	1
GYTYEDNITCTPEK	14	Unmodified	_GYTYEDNITCTPEK_			0	0	0	KXJ27694.1	KXJ27694.1	KXJ27694.1	MULTI-MSMS	160418_CI1	1	I1	845.87	2	845.867	1689.72	24173.8	-1.6586	-0.001403	0.46991	0.00039748	-1.1887	-0.0010055	845.867	25.325	0.5093	25.325	25.078	25.588	1.9073e-06					16	6	3	0	0	0	0.00057167	1	5643	142.1	116.08	1
GYTYEDNITCTPEK	14	Unmodified	_GYTYEDNITCTPEK_			0	0	0	KXJ27694.1	KXJ27694.1	KXJ27694.1	MULTI-MSMS	160418_CI2	2	I2	845.87	2	845.867	1689.72	23384	-2.7221	-0.0023025	2.3702	0.0020049	-0.35188	-0.00029764	845.869	25.442	0.4478	25.442	25.181	25.629	0					13	5	3	0	0	0	4.1372e-10	1	5437	169.89	138.82	1
HALIIYDDLSK	11	Unmodified	_HALIIYDDLSK_			0	0	0	KXJ16138.1;XP_015750174.1;XP_015765785.1;XP_002163780.1	KXJ16138.1	KXJ16138.1	MSMS	160418_CI2	2	I2	644.35	2	644.351	1286.69	NaN	NaN	NaN	NaN	NaN	NaN	NaN	NaN	29.278	1	29.278	28.778	29.778	-1.9073e-06								0	0	0	0.0084106	1	6517	101.38	30.158	1
HEEFEEGCK	9	Unmodified	_HEEFEEGCK_			0	0	0	KXJ29028.1	KXJ29028.1	KXJ29028.1	MSMS	160418_CS1	1	S1	582.73	2	582.735	1163.46	NaN	NaN	NaN	NaN	NaN	NaN	NaN	NaN	15.503	1	15.503	15.003	16.003	0								0	0	0	0.019422	1	2637	93.143	52.875	1
HEQNIDCGGGYIK	13	Unmodified	_HEQNIDCGGGYIK_			0	0	0	XP_002161300.1	XP_002161300.1	XP_002161300.1	MULTI-MSMS	160418_CI1	1	I1	745.84	2	745.838	1489.66	24723.9	-3.6699	-0.0027371	3.4033	0.0025383	-0.26658	-0.00019883	745.84	20.66	0.59654	20.66	20.318	20.915	0					14	7	3	0	0	0	0.016618	1	4264	115.92	75.919	1
HFCPNVPIILVGNK	14	Unmodified	_HFCPNVPIILVGNK_			0	0	0	XP_012555672.1;XP_002156827.1;XP_001631528.1;KXJ11808.1;XP_015760986.1	XP_012555672.1	XP_012555672.1	MULTI-MSMS	160418_CI1	1	I1	536.63	3	536.629	1606.87	28716.4	-0.51174	-0.00027461	0.13883	7.4502e-05	-0.37291	-0.00020011	536.629	32.815	0.73774	32.815	32.399	33.137	0					24	9	4	0	0	0	0.0074268	1	7788	110.64	71.243	1
HGYIGEFEIVDDHR	14	Unmodified	_HGYIGEFEIVDDHR_			0	0	0	XP_015753844.1;XP_015753843.1;KXJ23630.1;XP_015753842.1	XP_015753844.1	XP_015753844.1	MSMS	160418_CI1	1	I1	562.93	3	562.934	1685.78	NaN	NaN	NaN	NaN	NaN	NaN	NaN	NaN	28.959	1	28.959	28.459	29.459	0								0	0	0	4.8151e-05	1	6698	107.99	73.994	1
HIALETLEGHQR	12	Unmodified	_HIALETLEGHQR_			0	0	0	KXJ29512.1;XP_001639245.1	KXJ29512.1	KXJ29512.1	MULTI-MSMS	160418_CI1	1	I1	468.58	3	468.585	1402.73	30700.9	0.29458	0.00013803	-0.22975	-0.00010766	0.064826	3.0377e-05	468.584	22.654	0.79412	22.654	22.344	23.138	0					26	10	4	0	0	0	0.030436	1	4864	105.36	72.929	1
HIALETLEGHQR	12	Unmodified	_HIALETLEGHQR_			0	0	0	KXJ29512.1;XP_001639245.1	KXJ29512.1	KXJ29512.1	MULTI-MSMS	160418_CI2	2	I2	468.58	3	468.585	1402.73	30978.2	-1.7808	-0.00083446	1.4287	0.00066946	-0.35212	-0.000165	468.585	22.716	0.6621	22.716	22.453	23.115	0					22	8	4	0	0	0	0.00435	1	4670	142.19	85.019	1
HIGPNTDVPAGDIGVGGR	18	Unmodified	_HIGPNTDVPAGDIGVGGR_			0	0	0	KXJ25863.1;XP_001641738.1;XP_015758794.1;XP_015776429.1	KXJ25863.1;XP_015758794.1	KXJ25863.1	MULTI-MSMS	160418_CI1	1	I1	577.96	3	577.964	1730.87	27226.2	-0.78389	-0.00045306	-0.24115	-0.00013938	-1.025	-0.00059244	578.298	25.335	1.3136	25.335	24.496	25.81	1.9073e-06					41	17	4	0	0	0	0.023147	1	5624	83.404	50.875	1
HIGPNTDVPAGDIGVGGR	18	Unmodified	_HIGPNTDVPAGDIGVGGR_			0	0	0	KXJ25863.1;XP_001641738.1;XP_015758794.1;XP_015776429.1	KXJ25863.1;XP_015758794.1	KXJ25863.1	MULTI-MSMS	160418_CS1	1	S1	577.96	3	577.964	1730.87	28558.9	-1.1673	-0.00067467	0.48594	0.00028086	-0.68138	-0.00039381	577.964	25.71	0.80372	25.71	25.319	26.123	0					33	10	4	0	0	0	0.0088287	1	5499	99.371	61.182	1
HIGPNTDVPAGDIGVGGR	18	Unmodified	_HIGPNTDVPAGDIGVGGR_			0	0	0	KXJ25863.1;XP_001641738.1;XP_015758794.1;XP_015776429.1	KXJ25863.1;XP_015758794.1	KXJ25863.1	MULTI-MSMS	160418_CS2	2	S2	577.96	3	577.964	1730.87	28295.4	-2.7651	-0.0015981	2.0618	0.0011916	-0.70337	-0.00040652	577.965	25.36	0.73755	25.36	24.978	25.715	0					33	9	4	0	0	0	0.014946	1	5276	89.374	52.736	1
HQGVMVGMGQK	11	Oxidation (M)	_HQGVM(ox)VGMGQK_	HQGVM(1)VGMGQK	HQGVM(49.66)VGM(-49.66)GQK	0	1	0	KXJ21685.1;XP_001630039.1;XP_015762522.1;XP_001628180.1;XP_001621293.1;XP_001638723.1;KXJ26610.1;XP_001630069.1;KXJ11694.1;KXJ11681.1;XP_001637076.1;XP_001630583.1;XP_001634709.1;XP_002154696.1;XP_002154462.1;XP_015751952.1;KXJ21662.1;KXJ15097.1;XP_015753791.1;XP_015753792.1;XP_015762563.1	KXJ21685.1;KXJ26610.1;XP_001630069.1;XP_001637076.1;XP_002154696.1;XP_015751952.1;XP_015753791.1;XP_015753792.1;XP_015762563.1	XP_001637076.1	MULTI-MSMS	160418_CI1	1	I1	396.53	3	396.527	1186.56	32504.2	-0.1516	-6.0114e-05	-0.20417	-8.0959e-05	-0.35577	-0.00014107	396.527	16.855	1.8203	16.855	16.245	18.065	1.9073e-06					63	23	4	0	0	0	0.012535	1	3219	103.26	66.191	2
HQGVMVGMGQK	11	Oxidation (M)	_HQGVMVGM(ox)GQK_	HQGVMVGM(1)GQK	HQGVM(-57.95)VGM(57.95)GQK	0	1	0	KXJ21685.1;XP_001630039.1;XP_015762522.1;XP_001628180.1;XP_001621293.1;XP_001638723.1;KXJ26610.1;XP_001630069.1;KXJ11694.1;KXJ11681.1;XP_001637076.1;XP_001630583.1;XP_001634709.1;XP_002154696.1;XP_002154462.1;XP_015751952.1;KXJ21662.1;KXJ15097.1;XP_015753791.1;XP_015753792.1;XP_015762563.1	KXJ21685.1;KXJ26610.1;XP_001630069.1;XP_001637076.1;XP_002154696.1;XP_015751952.1;XP_015753791.1;XP_015753792.1;XP_015762563.1	XP_001637076.1	MULTI-MSMS	160418_CI2	2	I2	396.53	3	396.527	1186.56	34104.5	0.53311	0.00021139	-1.41	-0.00055909	-0.87686	-0.0003477	396.527	13.991	0.60147	13.991	13.642	14.244	0					23	8	4	0	0	0	0.02858	1	2260	76.282	9.32	2
HQGVMVGMGQK	11	Oxidation (M)	_HQGVM(ox)VGMGQK_	HQGVM(0.959)VGM(0.041)GQK	HQGVM(13.67)VGM(-13.67)GQK	0	1	0	KXJ21685.1;XP_001630039.1;XP_015762522.1;XP_001628180.1;XP_001621293.1;XP_001638723.1;KXJ26610.1;XP_001630069.1;KXJ11694.1;KXJ11681.1;XP_001637076.1;XP_001630583.1;XP_001634709.1;XP_002154696.1;XP_002154462.1;XP_015751952.1;KXJ21662.1;KXJ15097.1;XP_015753791.1;XP_015753792.1;XP_015762563.1	KXJ21685.1;KXJ26610.1;XP_001630069.1;XP_001637076.1;XP_002154696.1;XP_015751952.1;XP_015753791.1;XP_015753792.1;XP_015762563.1	XP_001637076.1	MULTI-MSMS	160418_CI2	2	I2	396.53	3	396.527	1186.56	33521.3	0.1529	6.0627e-05	0.30046	0.00011914	0.45336	0.00017977	396.527	16.076	0.77846	16.076	15.663	16.441	0					24	9	4	0	0	0	0.030192	1	2801	73.841	44.29	2
HQGVMVGMGQK	11	Oxidation (M)	_HQGVM(ox)VGMGQK_	HQGVM(1)VGMGQK	HQGVM(42.44)VGM(-42.44)GQK	0	1	0	KXJ21685.1;XP_001630039.1;XP_015762522.1;XP_001628180.1;XP_001621293.1;XP_001638723.1;KXJ26610.1;XP_001630069.1;KXJ11694.1;KXJ11681.1;XP_001637076.1;XP_001630583.1;XP_001634709.1;XP_002154696.1;XP_002154462.1;XP_015751952.1;KXJ21662.1;KXJ15097.1;XP_015753791.1;XP_015753792.1;XP_015762563.1	KXJ21685.1;KXJ26610.1;XP_001630069.1;XP_001637076.1;XP_002154696.1;XP_015751952.1;XP_015753791.1;XP_015753792.1;XP_015762563.1	XP_001637076.1	MULTI-MSMS	160418_CI2	2	I2	396.53	3	396.527	1186.56	34145.2	-1.0089	-0.00040005	0.48723	0.0001932	-0.52165	-0.00020685	396.527	18.557	2.3009	18.557	16.441	18.742	0					57	29	4	0	0	0	0.014863	1	3075	99.788	54.108	2
HQGVMVGMGQK	11	Unmodified	_HQGVMVGMGQK_			0	0	0	KXJ21685.1;XP_001630039.1;XP_015762522.1;XP_001628180.1;XP_001621293.1;XP_001638723.1;KXJ26610.1;XP_001630069.1;KXJ11694.1;KXJ11681.1;XP_001637076.1;XP_001630583.1;XP_001634709.1;XP_002154696.1;XP_002154462.1;XP_015751952.1;KXJ21662.1;KXJ15097.1;XP_015753791.1;XP_015753792.1;XP_015762563.1	KXJ21685.1;KXJ26610.1;XP_001630069.1;XP_001637076.1;XP_002154696.1;XP_015751952.1;XP_015753791.1;XP_015753792.1;XP_015762563.1	XP_001637076.1	MULTI-MSMS	160418_CI1	1	I1	391.2	3	391.195	1170.56	32976.4	-1.977	-0.0007734	2.1954	0.00085884	0.21841	8.544e-05	391.196	18.477	1.0507	18.477	17.916	18.967	0					48	13	5	0	0	0	0.029538	1	3638	114.4	72.697	1
HQGVMVGMGQK	11	Unmodified	_HQGVMVGMGQK_			0	0	0	KXJ21685.1;XP_001630039.1;XP_015762522.1;XP_001628180.1;XP_001621293.1;XP_001638723.1;KXJ26610.1;XP_001630069.1;KXJ11694.1;KXJ11681.1;XP_001637076.1;XP_001630583.1;XP_001634709.1;XP_002154696.1;XP_002154462.1;XP_015751952.1;KXJ21662.1;KXJ15097.1;XP_015753791.1;XP_015753792.1;XP_015762563.1	KXJ21685.1;KXJ26610.1;XP_001630069.1;XP_001637076.1;XP_002154696.1;XP_015751952.1;XP_015753791.1;XP_015753792.1;XP_015762563.1	XP_001637076.1	MULTI-MSMS	160418_CI2	2	I2	586.29	2	586.289	1170.56	27172.4	-1.1298	-0.0006624	-0.14137	-8.2883e-05	-1.2712	-0.00074528	586.29	18.625	1.2148	18.625	17.978	19.193	1.9073e-06					50	15	5	0	0	0	0.018088	1	3469	123.35	80.272	1
HQGVMVGMGQK	11	Unmodified	_HQGVMVGMGQK_			0	0	0	KXJ21685.1;XP_001630039.1;XP_015762522.1;XP_001628180.1;XP_001621293.1;XP_001638723.1;KXJ26610.1;XP_001630069.1;KXJ11694.1;KXJ11681.1;XP_001637076.1;XP_001630583.1;XP_001634709.1;XP_002154696.1;XP_002154462.1;XP_015751952.1;KXJ21662.1;KXJ15097.1;XP_015753791.1;XP_015753792.1;XP_015762563.1	KXJ21685.1;KXJ26610.1;XP_001630069.1;XP_001637076.1;XP_002154696.1;XP_015751952.1;XP_015753791.1;XP_015753792.1;XP_015762563.1	XP_001637076.1	MULTI-MSMS	160418_CI2	2	I2	391.2	3	391.195	1170.56	32801.5	-1.6403	-0.00064167	1.7693	0.00069216	0.12906	5.0486e-05	391.196	18.625	1.3712	18.625	17.822	19.193	-1.9073e-06					53	17	6	0	0	0	0.02357	1	3470	131.52	72.252	1
HQGVMVGMGQK	11	2 Oxidation (M)	_HQGVM(ox)VGM(ox)GQK_	HQGVM(1)VGM(1)GQK	HQGVM(77.38)VGM(77.38)GQK	0	2	0	KXJ21685.1;XP_001630039.1;XP_015762522.1;XP_001628180.1;XP_001621293.1;XP_001638723.1;KXJ26610.1;XP_001630069.1;KXJ11694.1;KXJ11681.1;XP_001637076.1;XP_001630583.1;XP_001634709.1;XP_002154696.1;XP_002154462.1;XP_015751952.1;KXJ21662.1;KXJ15097.1;XP_015753791.1;XP_015753792.1;XP_015762563.1	KXJ21685.1;KXJ26610.1;XP_001630069.1;XP_001637076.1;XP_002154696.1;XP_015751952.1;XP_015753791.1;XP_015753792.1;XP_015762563.1	XP_001637076.1	MSMS	160418_CI2	2	I2	401.86	3	401.858	1202.55	NaN	NaN	NaN	NaN	NaN	NaN	NaN	NaN	18.567	1	18.567	18.067	19.067	0								0	0	0	0.014325	1	3511	77.379	16.789	1
HTGAGILSMANAGPNTNGSQFFICTAK	27	Oxidation (M)	_HTGAGILSM(ox)ANAGPNTNGSQFFICTAK_	HTGAGILSM(1)ANAGPNTNGSQFFICTAK	HTGAGILSM(104.96)ANAGPNTNGSQFFICTAK	0	1	0	XP_015780894.1	XP_015780894.1	XP_015780894.1	MULTI-MSMS	160418_CI1	1	I1	928.11	3	927.774	2780.3	22315.5	0.10518	9.7586e-05	-1.3873	-0.0012871	-1.2821	-0.0011895	928.108	35.008	0.69839	35.008	34.731	35.429	0					28	8	5	0	0	0	9.8226e-05	1	8407	104.96	63.702	1
HTGAGILSMANAGPNTNGSQFFICTAK	27	Oxidation (M)	_HTGAGILSM(ox)ANAGPNTNGSQFFICTAK_	HTGAGILSM(1)ANAGPNTNGSQFFICTAK	HTGAGILSM(138.8)ANAGPNTNGSQFFICTAK	0	1	0	XP_015780894.1	XP_015780894.1	XP_015780894.1	MULTI-MSMS	160418_CI2	2	I2	928.11	3	927.774	2780.3	22727.7	-0.85687	-0.00079498	0.29705	0.0002756	-0.55982	-0.00051938	928.108	35.17	0.63922	35.17	34.897	35.537	0					20	7	4	0	0	0	1.5673e-12	1	8101	138.8	89.713	1
HTGAGILSMANAGPNTNGSQFFICTAK	27	Oxidation (M)	_HTGAGILSM(ox)ANAGPNTNGSQFFICTAK_	HTGAGILSM(1)ANAGPNTNGSQFFICTAK	HTGAGILSM(98)ANAGPNTNGSQFFICTAK	0	1	0	XP_015780894.1	XP_015780894.1	XP_015780894.1	MULTI-MSMS	160418_CS2	2	S2	928.11	3	927.774	2780.3	22658.3	-0.39391	-0.00036546	0.15382	0.00014271	-0.24009	-0.00022275	928.108	34.989	1.3309	34.989	34.478	35.809	0					25	16	3	0	0	0	0.00010169	1	8027	97.999	52.952	1
HTGSNVYAVNYALEEPGTYILK	22	Unmodified	_HTGSNVYAVNYALEEPGTYILK_			0	0	0	XP_001639010.1	XP_001639010.1	XP_001639010.1	MULTI-MSMS	160418_CI1	1	I1	813.74	3	813.745	2438.21	23415	-1.7366	-0.0014131	1.579	0.0012849	-0.1576	-0.00012825	814.08	35.623	0.85186	35.623	35.116	35.968	0					27	10	5	0	0	0	0.0011804	1	8563	109.37	71.991	1
HTGSNVYAVNYALEEPGTYILK	22	Unmodified	_HTGSNVYAVNYALEEPGTYILK_			0	0	0	XP_001639010.1	XP_001639010.1	XP_001639010.1	MULTI-MSMS	160418_CI2	2	I2	814.08	3	813.745	2438.21	23651	-2.5135	-0.0020454	2.0061	0.0016325	-0.50739	-0.00041289	814.081	35.738	0.64412	35.738	35.455	36.099	0					23	7	4	0	0	0	1.4337e-09	1	8245	141.31	81.276	1
HTGSNVYAVNYALEEPGTYILK	22	Unmodified	_HTGSNVYAVNYALEEPGTYILK_			0	0	0	XP_001639010.1	XP_001639010.1	XP_001639010.1	MULTI-MSMS	160418_CS1	1	S1	814.08	3	813.745	2438.21	23004.9	-0.44293	-0.00036043	0.34618	0.0002817	-0.096744	-7.8725e-05	814.079	35.704	0.61772	35.704	35.391	36.009	0					29	7	5	0	0	0	2.4394e-15	1	8338	153.17	93.132	1
HTGSNVYAVNYALEEPGTYILK	22	Unmodified	_HTGSNVYAVNYALEEPGTYILK_			0	0	0	XP_001639010.1	XP_001639010.1	XP_001639010.1	MULTI-MSMS	160418_CS2	2	S2	814.08	3	813.745	2438.21	23135.6	-0.536	-0.00043617	0.38619	0.00031426	-0.14982	-0.00012191	814.079	35.551	1.4971	35.551	35.269	36.766	-3.8147e-06					57	18	5	0	0	0	1.2341e-09	1	8140	142.23	83.553	1
IAAEVAAPISQCNK	14	Unmodified	_IAAEVAAPISQCNK_			0	0	0	KXJ29512.1	KXJ29512.1	KXJ29512.1	MSMS	160418_CI2	2	I2	736.38	2	736.382	1470.75	NaN	NaN	NaN	NaN	NaN	NaN	NaN	NaN	23.562	1	23.562	23.062	24.062	1.9073e-06								0	0	0	0.019288	1	4910	142.1	81.663	1
IAEAIVAPGK	10	Unmodified	_IAEAIVAPGK_			0	0	0	KXJ27908.1;KXJ05482.1;KXJ06316.1	KXJ27908.1	KXJ27908.1	MULTI-MSMS	160418_CI1	1	I1	484.79	2	484.792	967.57	29646.5	-0.33712	-0.00016343	0.22834	0.0001107	-0.10878	-5.2737e-05	484.792	22.087	0.67754	22.087	21.739	22.417	0					19	8	3	0	0	0	0.026833	1	4667	120.12	73.749	1
IAEAIVAPGK	10	Unmodified	_IAEAIVAPGK_			0	0	0	KXJ27908.1;KXJ05482.1;KXJ06316.1	KXJ27908.1	KXJ27908.1	MULTI-MSMS	160418_CS1	1	S1	484.79	2	484.792	967.57	29656.2	-1.6463	-0.00079811	0.96667	0.00046864	-0.67962	-0.00032948	484.793	22.494	0.89731	22.494	22.085	22.983	0					36	11	5	0	0	0	0.023647	1	4564	125.82	87.041	1
IAEAIVAPGK	10	Unmodified	_IAEAIVAPGK_			0	0	0	KXJ27908.1;KXJ05482.1;KXJ06316.1	KXJ27908.1	KXJ27908.1	MULTI-SECPEP	160418_CS1	1	S1	967.93	1	968.578	967.57	21356.6	-2.2394	-0.002169	2.1419	0.0020746	-0.097463	-9.44e-05	968.579	22.494	0.5297	22.494	22.232	22.762	0					14	6	3	0	0	0	0.026129	1	4561	68.383	41.421	1
IAEAIVAPGK	10	Unmodified	_IAEAIVAPGK_			0	0	0	KXJ27908.1;KXJ05482.1;KXJ06316.1	KXJ27908.1	KXJ27908.1	MULTI-MSMS	160418_CS2	2	S2	484.79	2	484.792	967.57	29778.7	-2.1417	-0.0010383	1.3503	0.00065462	-0.79143	-0.00038368	484.793	22.069	0.89382	22.069	21.664	22.558	0					38	11	5	0	0	0	0.023946	1	4315	135.79	95.724	1
IALGLGTYGR	10	Unmodified	_IALGLGTYGR_			0	0	0	KXJ26481.1;XP_001641690.1;XP_002163470.1;XP_002163322.2;KXJ28479.1	KXJ26481.1;KXJ28479.1	KXJ26481.1	MULTI-MSMS	160418_CI2	2	I2	510.8	2	510.795	1019.58	29178.1	0.15035	7.6796e-05	-0.44535	-0.00022748	-0.29501	-0.00015069	510.795	30.027	0.54269	30.027	29.756	30.299	0					19	6	4	0	0	0	0.023118	1	6705	138.06	71.263	1
IALGLGTYGR	10	Unmodified	_IALGLGTYGR_			0	0	0	KXJ26481.1;XP_001641690.1;XP_002163470.1;XP_002163322.2;KXJ28479.1	KXJ26481.1;KXJ28479.1	KXJ26481.1	MULTI-MSMS	160418_CS1	1	S1	510.8	2	510.795	1019.58	29167.6	-2.4381	-0.0012454	1.9904	0.0010167	-0.44773	-0.0002287	510.796	30.24	0.87682	30.24	29.914	30.791	0					33	11	4	0	0	0	0.023615	1	6790	137.13	70.331	1
IALGLGTYGR	10	Unmodified	_IALGLGTYGR_			0	0	0	KXJ26481.1;XP_001641690.1;XP_002163470.1;XP_002163322.2;KXJ28479.1	KXJ26481.1;KXJ28479.1	KXJ26481.1	MULTI-MSMS	160418_CS2	2	S2	510.8	2	510.795	1019.58	29433.1	-4.5146	-0.0023061	3.9441	0.0020146	-0.57056	-0.00029144	510.797	29.956	0.96334	29.956	29.554	30.518	0					34	12	5	0	0	0	0.001052	1	6568	162.49	77.23	1
IAQDLEMYGVNYFDIK	16	Unmodified	_IAQDLEMYGVNYFDIK_			0	0	0	KXJ14034.1	KXJ14034.1	KXJ14034.1	MULTI-MSMS	160418_CI1	1	I1	960.47	2	959.966	1917.92	21587.4	-0.24757	-0.00023766	-2.1845	-0.002097	-2.432	-0.0023347	960.467	40.069	0.81506	40.069	39.797	40.612	3.8147e-06					30	9	5	0	0	0	1.3717e-56	1	9737	217.68	138.45	1
IAQDLEMYGVNYFDIK	16	Unmodified	_IAQDLEMYGVNYFDIK_			0	0	0	KXJ14034.1	KXJ14034.1	KXJ14034.1	MULTI-MSMS	160418_CI2	2	I2	960.47	2	959.966	1917.92	19290.4	-0.076197	-7.3147e-05	-2.2983	-0.0022063	-2.3745	-0.0022795	960.466	40.417	0.75702	40.417	39.863	40.62	0					28	8	5	0	0	0	3.4081e-06	2	9394	146	94.127	1
IDQTLLLVGK	10	Unmodified	_IDQTLLLVGK_			0	0	0	KXJ16173.1	KXJ16173.1	KXJ16173.1	MULTI-MSMS	160418_CI1	1	I1	550.34	2	550.34	1098.66	28849.2	-2.2931	-0.001262	2.3128	0.0012728	0.019729	1.0858e-05	550.341	31.473	0.80888	31.473	31.141	31.95	0					28	10	4	0	0	0	2.0871e-05	1	7402	171.33	102.48	1
IDQTLLLVGK	10	Unmodified	_IDQTLLLVGK_			0	0	0	KXJ16173.1	KXJ16173.1	KXJ16173.1	MULTI-MSMS	160418_CI2	2	I2	550.34	2	550.34	1098.66	28524.5	-1.6725	-0.00092042	1.629	0.0008965	-0.04346	-2.3918e-05	550.34	31.673	0.62778	31.673	31.367	31.995	-1.9073e-06					23	7	4	0	0	0	2.0871e-05	1	7148	171.33	93.067	1
IDQTLLLVGK	10	Unmodified	_IDQTLLLVGK_			0	0	0	KXJ16173.1	KXJ16173.1	KXJ16173.1	MULTI-MSMS	160418_CS1	1	S1	550.34	2	550.34	1098.66	28508.2	-2.7078	-0.0014902	2.4745	0.0013618	-0.23323	-0.00012836	550.341	31.84	0.96936	31.84	31.45	32.419	0					34	12	4	0	0	0	6.7019e-15	1	7252	198.61	91.931	1
IDQTLLLVGK	10	Unmodified	_IDQTLLLVGK_			0	0	0	KXJ16173.1	KXJ16173.1	KXJ16173.1	MULTI-MSMS	160418_CS2	2	S2	550.34	2	550.34	1098.66	28685.3	-3.3189	-0.0018265	3.0775	0.0016937	-0.24142	-0.00013286	550.341	31.504	0.82244	31.504	31.123	31.946	0					33	10	5	0	0	0	8.9152e-15	1	7022	196.52	110.66	1
IDYDQIGDVLR	11	Unmodified	_IDYDQIGDVLR_			0	0	0	KXJ28298.1	KXJ28298.1	KXJ28298.1	MULTI-MSMS	160418_CI1	1	I1	653.83	2	653.836	1305.66	25889.4	-0.54566	-0.00035677	-0.59599	-0.00038968	-1.1416	-0.00074645	653.835	34.69	1.2866	34.69	33.829	35.116	0					35	10	5	0	0	0	0.0039281	2	8323	149.94	86.76	1
IDYDQIGDVLR	11	Unmodified	_IDYDQIGDVLR_			0	0	0	KXJ28298.1	KXJ28298.1	KXJ28298.1	MULTI-MSMS	160418_CI2	2	I2	653.83	2	653.836	1305.66	25579.7	-1.4926	-0.0009759	0.76491	0.00050012	-0.72767	-0.00047578	653.836	34.847	0.94864	34.847	34.263	35.212	0					23	10	4	0	0	0	0.017957	1	8014	123.67	70.946	1
IEELEAAGGK	10	Unmodified	_IEELEAAGGK_			0	0	0	KXJ26569.1	KXJ26569.1	KXJ26569.1	MULTI-MSMS	160418_CI2	2	I2	508.77	2	508.767	1015.52	30203.7	-1.2208	-0.00062111	2.0537	0.0010449	0.83293	0.00042376	508.767	20.223	0.8371	20.223	19.723	20.56	0					25	10	3	0	0	0	0.025784	1	3973	121.73	36.521	1
IFVDNLLNEFSVAPYSTR	18	Unmodified	_IFVDNLLNEFSVAPYSTR_			0	0	0	KXJ24516.1	KXJ24516.1	KXJ24516.1	MULTI-MSMS	160418_CS1	1	S1	696.03	3	695.693	2084.06	26407.9	-0.036722	-2.5548e-05	0.24197	0.00016834	0.20525	0.00014279	696.028	44.93	0.42453	44.93	44.605	45.029	0					9	4	3	0	0	0	0.01547	1	10727	88.992	23.043	1
IGFTGQLLIEPK	12	Unmodified	_IGFTGQLLIEPK_			0	0	0	KXJ21884.1;XP_001633389.1	KXJ21884.1	KXJ21884.1	MULTI-SECPEP	160418_CS1	1	S1	659.34	2	658.385	1314.75	26072.3	-0.4541	-0.00029897	-0.23772	-0.00015651	-0.69182	-0.00045548	658.886	35.664	0.39288	35.664	35.467	35.86	0					10	4	3	0	0	0	1.5711e-06	1	8371	119.03	62.396	1
IGFTGQLLIEPK	12	Unmodified	_IGFTGQLLIEPK_			0	0	0	KXJ21884.1;XP_001633389.1	KXJ21884.1	KXJ21884.1	MULTI-MSMS	160418_CS2	2	S2	658.38	2	658.385	1314.75	23940	2.7344	0.0018003	-4.424	-0.0029127	-1.6895	-0.0011124	658.382	35.542	0.39205	35.542	35.269	35.661	0					9	4	3	0	0	0	0.026816	1	8147	111.5	47.963	1
IGGIGTVPVGR	11	Unmodified	_IGGIGTVPVGR_			0	0	0	XP_001625311.1;XP_015755080.1;XP_015755079.1;XP_015755078.1;XP_012553476.1;XP_004205522.1;KXJ12416.1	XP_001625311.1	XP_001625311.1	MULTI-MSMS	160418_CI1	1	I1	513.31	2	513.309	1024.6	29961.2	-1.2211	-0.00062682	-0.39262	-0.00020154	-1.6138	-0.00082836	513.309	25.625	0.66492	25.625	25.367	26.032	0					19	8	3	0	0	0	0.017145	1	5717	125.82	83.421	1
IHDGSEEPATHNALAK	16	Unmodified	_IHDGSEEPATHNALAK_			0	0	0	KXJ29012.1	KXJ29012.1	KXJ29012.1	MULTI-MSMS	160418_CI1	1	I1	564.28	3	563.945	1688.81	29058.8	-0.26419	-0.00014899	0.29476	0.00016623	0.030568	1.7239e-05	564.279	15.765	0.61047	15.765	15.479	16.09	0					21	7	4	0	0	0	0.023559	1	2932	88.78	61.751	1
IHDGSEEPATHNALAK	16	Unmodified	_IHDGSEEPATHNALAK_			0	0	0	KXJ29012.1	KXJ29012.1	KXJ29012.1	MULTI-MSMS	160418_CI2	2	I2	563.94	3	563.945	1688.81	28848.1	-0.30062	-0.00016953	0.49322	0.00027815	0.1926	0.00010862	563.945	15.888	0.77846	15.888	15.663	16.441	0					26	9	5	0	0	0	0.0083546	1	2784	106.76	75.118	1
IHFPLATYAPVISAEK	16	Unmodified	_IHFPLATYAPVISAEK_			0	0	0	XP_001630129.1;KXJ10427.1;XP_001636866.1;XP_015768684.1;XP_001630127.1;XP_001636867.1;XP_001636620.1;XP_001632844.1;KXJ10877.1;XP_001632843.1;XP_001621479.1;XP_001633829.1;KXJ17784.1;XP_001621478.1;XP_015747471.1;XP_015747456.1;KXJ20885.1	XP_001630129.1	XP_001630129.1	MULTI-MSMS	160418_CI1	1	I1	586.33	3	586.326	1755.96	27372.6	0.92351	0.00054148	-0.34899	-0.00020462	0.57453	0.00033686	586.66	35.784	1.775	35.784	34.505	36.28	3.8147e-06					82	22	5	0	0	0	0.012415	1	8704	100.68	46.715	1
IINVIGEPIDER	12	Unmodified	_IINVIGEPIDER_			0	0	0	XP_001626437.1;XP_015774941.1	XP_001626437.1	XP_001626437.1	MULTI-MSMS	160418_CI1	1	I1	684.38	2	684.38	1366.75	25152.5	-1.7271	-0.001182	1.0756	0.00073609	-0.65152	-0.00044589	684.381	31.256	1.0223	31.256	30.853	31.876	0					25	13	3	0	0	0	0.01322	1	7318	125.72	82.438	1
IINVIGEPIDER	12	Unmodified	_IINVIGEPIDER_			0	0	0	XP_001626437.1;XP_015774941.1	XP_001626437.1	XP_001626437.1	MULTI-MSMS	160418_CI2	2	I2	684.38	2	684.38	1366.75	25008.1	0.22601	0.00015468	-0.77193	-0.00052829	-0.54592	-0.00037362	684.379	31.39	0.54626	31.39	31.056	31.603	0					15	6	3	0	0	0	3.194e-05	2	7058	159.09	111.38	1
IISVCDDGEQNSIHLWEVNK	20	Unmodified	_IISVCDDGEQNSIHLWEVNK_			0	0	0	KXJ28619.1	KXJ28619.1	KXJ28619.1	MULTI-MSMS	160418_CI1	1	I1	786.38	3	786.046	2355.12	24306.2	-0.56908	-0.00044733	-1.2203	-0.00095919	-1.7894	-0.0014065	786.379	33.639	0.61737	33.639	33.212	33.829	0					20	7	4	0	0	0	0.016808	1	7994	78.501	53.315	1
IISVCDDGEQNSIHLWEVNK	20	Unmodified	_IISVCDDGEQNSIHLWEVNK_			0	0	0	KXJ28619.1	KXJ28619.1	KXJ28619.1	MULTI-MSMS	160418_CI2	2	I2	786.38	3	786.046	2355.12	24679.6	-2.1344	-0.0016778	1.0673	0.00083894	-1.0671	-0.00083883	786.381	33.672	0.70929	33.672	33.315	34.025	0					25	8	4	0	0	0	0.013915	1	7702	81.854	59.633	1
IITHPNFNGNTLDNDIMLIK	20	Oxidation (M)	_IITHPNFNGNTLDNDIM(ox)LIK_	IITHPNFNGNTLDNDIM(1)LIK	IITHPNFNGNTLDNDIM(104.16)LIK	0	1	0	CON__P00761	CON__P00761	CON__P00761	MULTI-MSMS	160418_CI1	1	I1	767.4	3	767.063	2298.17	24006.8	-1.1901	-0.00091291	0.74694	0.00057295	-0.44319	-0.00033995	767.398	35.16	1.9296	35.16	34.808	36.738	0					65	24	5	0	0	0	0.0032878	1	8409	104.16	49.906	1
IITHPNFNGNTLDNDIMLIK	20	Oxidation (M)	_IITHPNFNGNTLDNDIM(ox)LIK_	IITHPNFNGNTLDNDIM(1)LIK	IITHPNFNGNTLDNDIM(91.06)LIK	0	1	0	CON__P00761	CON__P00761	CON__P00761	MULTI-MSMS	160418_CI2	2	I2	767.4	3	767.063	2298.17	24312.8	-0.3741	-0.00028696	0.085975	6.5949e-05	-0.28813	-0.00022101	767.398	35.335	2.005	35.335	34.979	36.984	0					57	24	6	0	0	0	0.0058062	1	8110	91.065	30.3	1
IITHPNFNGNTLDNDIMLIK	20	Oxidation (M)	_IITHPNFNGNTLDNDIM(ox)LIK_	IITHPNFNGNTLDNDIM(1)LIK	IITHPNFNGNTLDNDIM(133.78)LIK	0	1	0	CON__P00761	CON__P00761	CON__P00761	MULTI-MSMS	160418_CS1	1	S1	767.4	3	767.063	2298.17	24103.5	-1.7646	-0.0013535	1.2404	0.0009515	-0.52411	-0.00040203	767.398	35.279	2.3479	35.279	34.925	37.273	0					73	29	5	0	0	0	2.6066e-05	1	8240	133.78	90.617	1
IITHPNFNGNTLDNDIMLIK	20	Oxidation (M)	_IITHPNFNGNTLDNDIM(ox)LIK_	IITHPNFNGNTLDNDIM(1)LIK	IITHPNFNGNTLDNDIM(123.63)LIK	0	1	0	CON__P00761	CON__P00761	CON__P00761	MULTI-MSMS	160418_CS2	2	S2	767.4	3	767.063	2298.17	23926.1	-3.6375	-0.0027902	2.8005	0.0021482	-0.83695	-0.000642	767.4	35.134	3.0104	35.134	34.796	37.807	0					96	37	5	0	0	0	0.00035728	2	8030	123.63	69.678	1
IITHPNFNGNTLDNDIMLIK	20	Unmodified	_IITHPNFNGNTLDNDIMLIK_			0	0	0	CON__P00761	CON__P00761	CON__P00761	MULTI-MSMS	160418_CI1	1	I1	762.07	3	761.732	2282.17	24114	-2.1445	-0.0016335	1.5058	0.001147	-0.63864	-0.00048648	762.067	36.467	1.2532	36.467	36.048	37.301	0					56	15	7	0	0	0	0.0035949	1	8762	105.01	61.211	1
IITHPNFNGNTLDNDIMLIK	20	Unmodified	_IITHPNFNGNTLDNDIMLIK_			0	0	0	CON__P00761	CON__P00761	CON__P00761	MULTI-MSMS	160418_CI1	1	I1	1142.6	2	1142.09	2282.17	20086.5	-1.4356	-0.0016396	1.9166	0.002189	0.48108	0.00054943	1142.6	36.47	0.53304	36.47	36.205	36.738	0					26	6	5	0	0	0	1.7837e-26	1	8789	137.27	107.33	1
IITHPNFNGNTLDNDIMLIK	20	Unmodified	_IITHPNFNGNTLDNDIMLIK_			0	0	0	CON__P00761	CON__P00761	CON__P00761	MULTI-MSMS	160418_CI2	2	I2	762.07	3	761.732	2282.17	24055.1	-0.67067	-0.00051087	0.18665	0.00014218	-0.48401	-0.00036869	762.066	36.621	1.0502	36.621	36.18	37.231	0					53	12	6	0	0	0	0.0035871	1	8446	105.06	47.912	1
IITHPNFNGNTLDNDIMLIK	20	Unmodified	_IITHPNFNGNTLDNDIMLIK_			0	0	0	CON__P00761	CON__P00761	CON__P00761	MULTI-MSMS	160418_CI2	2	I2	1142.6	2	1142.09	2282.17	20134.7	-0.7455	-0.00085143	1.1194	0.0012784	0.37387	0.00042699	1142.6	36.599	0.64035	36.599	36.343	36.984	0					23	7	4	0	0	0	2.959e-18	1	8472	139	103.93	1
IITHPNFNGNTLDNDIMLIK	20	Unmodified	_IITHPNFNGNTLDNDIMLIK_			0	0	0	CON__P00761	CON__P00761	CON__P00761	MULTI-MSMS	160418_CS1	1	S1	762.38	3	761.732	2282.17	24092.5	-2.1627	-0.0016474	1.1133	0.00084805	-1.0494	-0.00079937	762.067	36.605	1.1742	36.605	36.251	37.425	0					56	14	7	0	0	0	0.0021844	1	8549	114.56	63.024	1
IITHPNFNGNTLDNDIMLIK	20	Unmodified	_IITHPNFNGNTLDNDIMLIK_			0	0	0	CON__P00761	CON__P00761	CON__P00761	MULTI-MSMS	160418_CS1	1	S1	1142.6	2	1142.09	2282.17	19783.5	-1.4254	-0.001628	1.8246	0.0020838	0.39913	0.00045585	1142.6	36.703	0.62859	36.703	36.329	36.957	0					25	7	5	0	0	0	0.0071874	1	8581	99.344	74.415	1
IITHPNFNGNTLDNDIMLIK	20	Unmodified	_IITHPNFNGNTLDNDIMLIK_			0	0	0	CON__P00761	CON__P00761	CON__P00761	MULTI-MSMS	160418_CS2	2	S2	762.07	3	761.732	2282.17	23909	-3.2704	-0.0024911	2.3049	0.0017558	-0.96542	-0.00073539	762.068	36.497	1.9141	36.497	36.051	37.965	0					77	23	6	0	0	0	0.00086856	1	8365	121.26	62.284	1
IITHPNFNGNTLDNDIMLIK	20	Unmodified	_IITHPNFNGNTLDNDIMLIK_			0	0	0	CON__P00761	CON__P00761	CON__P00761	MULTI-MSMS	160418_CS2	2	S2	1142.6	2	1142.09	2282.17	20122.7	-1.6379	-0.0018707	2.5311	0.0028908	0.89319	0.0010201	1142.6	36.465	0.87639	36.465	36.208	37.084	0					19	10	4	0	0	0	0.005882	1	8410	110.6	82.863	1
IIVMDYDLLSR	11	Unmodified	_IIVMDYDLLSR_			0	0	0	KXJ17154.1	KXJ17154.1	KXJ17154.1	MULTI-MSMS	160418_CI1	1	I1	669.36	2	669.36	1336.71	23180.4	-0.31518	-0.00021097	-1.7942	-0.001201	-2.1094	-0.0014119	669.36	38.015	0.48177	38.015	37.695	38.177	0					8	5	2	0	0	0	0.021625	1	9209	114.86	68.862	1
ILAVNAAQDSADLVAK	16	Unmodified	_ILAVNAAQDSADLVAK_			0	0	0	KXJ27719.1	KXJ27719.1	KXJ27719.1	MULTI-MSMS	160418_CI1	1	I1	799.94	2	799.941	1597.87	23285.5	-3.3344	-0.0026673	2.4164	0.001933	-0.91796	-0.00073431	799.943	30.816	0.444	30.816	30.555	30.999	1.9073e-06					18	5	4	0	0	0	6.2616e-20	1	7219	179.83	138.73	1
ILAVNAAQDSADLVAK	16	Unmodified	_ILAVNAAQDSADLVAK_			0	0	0	KXJ27719.1	KXJ27719.1	KXJ27719.1	MULTI-MSMS	160418_CI2	2	I2	799.94	2	799.941	1597.87	24076.7	-2.128	-0.0017022	1.4741	0.0011792	-0.6538	-0.000523	799.942	30.931	0.46329	30.931	30.671	31.134	0					12	5	3	0	0	0	3.5832e-27	1	6964	190.34	149.23	1
ILDLINLMAYDLR	13	Unmodified	_ILDLINLMAYDLR_			0	0	0	KXJ26481.1;XP_001641690.1;KXJ28479.1;KXJ13879.1	KXJ26481.1;KXJ28479.1	KXJ26481.1	MULTI-MSMS	160418_CI1	1	I1	782.44	2	781.934	1561.85	24129.8	0.52424	0.00040992	-0.35949	-0.0002811	0.16474	0.00012882	781.934	48.294	0.71959	48.294	47.818	48.538	0					29	11	4	0	0	0	0.001098	1	11724	143.42	103.51	1
ILDLINLMAYDLR	13	Unmodified	_ILDLINLMAYDLR_			0	0	0	KXJ26481.1;XP_001641690.1;KXJ28479.1;KXJ13879.1	KXJ26481.1;KXJ28479.1	KXJ26481.1	MULTI-MSMS	160418_CS1	1	S1	781.93	2	781.934	1561.85	24097.7	-0.91555	-0.0007159	0.76412	0.00059749	-0.15144	-0.00011841	781.935	48.195	0.80361	48.195	47.831	48.635	0					32	9	5	0	0	0	1.1143e-10	1	11488	179.6	109.2	1
ILDLINLMAYDLR	13	Unmodified	_ILDLINLMAYDLR_			0	0	0	KXJ26481.1;XP_001641690.1;KXJ28479.1;KXJ13879.1	KXJ26481.1;KXJ28479.1	KXJ26481.1	MULTI-MSMS	160418_CS1	1	S1	521.63	3	521.625	1561.85	29252.2	0.93078	0.00048552	-1.3799	-0.0007198	-0.44913	-0.00023428	521.625	48.195	0.72078	48.195	47.831	48.552	0					24	8	4	0	0	0	0.0047341	1	11527	161.87	120.29	1
ILDLINLMAYDLR	13	Unmodified	_ILDLINLMAYDLR_			0	0	0	KXJ26481.1;XP_001641690.1;KXJ28479.1;KXJ13879.1	KXJ26481.1;KXJ28479.1	KXJ26481.1	MULTI-MSMS	160418_CS2	2	S2	781.93	2	781.934	1561.85	24325.1	-1.8125	-0.0014173	1.6716	0.0013071	-0.14092	-0.00011019	781.936	48.258	0.67023	48.259	47.838	48.508	3.8147e-06					34	9	5	0	0	0	3.4922e-10	1	11297	174.21	120.61	1
ILDLINLMAYDLR	13	Unmodified	_ILDLINLMAYDLR_			0	0	0	KXJ26481.1;XP_001641690.1;KXJ28479.1;KXJ13879.1	KXJ26481.1;KXJ28479.1	KXJ26481.1	MULTI-MSMS	160418_CS2	2	S2	521.63	3	521.625	1561.85	30261.1	-0.4613	-0.00024063	-0.22117	-0.00011537	-0.68247	-0.000356	521.625	48.382	0.70401	48.382	47.977	48.681	0					20	10	3	0	0	0	0.020008	2	11360	164.22	128.46	1
ILDLINLMAYDLR	13	Oxidation (M)	_ILDLINLM(ox)AYDLR_	ILDLINLM(1)AYDLR	ILDLINLM(136.5)AYDLR	0	1	0	KXJ26481.1;XP_001641690.1;KXJ28479.1;KXJ13879.1	KXJ26481.1;KXJ28479.1	KXJ26481.1	MULTI-MSMS	160418_CI1	1	I1	789.93	2	789.932	1577.85	23697.5	0.049626	3.9201e-05	0.14444	0.0001141	0.19407	0.0001533	790.935	48.243	0.31919	48.243	48.017	48.336	0					14	5	3	0	0	0	0.0066937	1	11762	136.5	92.075	1
ILDLINLMAYDLR	13	Oxidation (M)	_ILDLINLM(ox)AYDLR_	ILDLINLM(1)AYDLR	ILDLINLM(158.06)AYDLR	0	1	0	KXJ26481.1;XP_001641690.1;KXJ28479.1;KXJ13879.1	KXJ26481.1;KXJ28479.1	KXJ26481.1	MULTI-MSMS	160418_CS1	1	S1	789.93	2	789.932	1577.85	23821.2	-0.82845	-0.00065442	0.62283	0.00049199	-0.20562	-0.00016243	789.933	42.285	0.92683	42.285	41.986	42.913	3.8147e-06					33	10	5	0	0	0	5.3819e-05	1	10052	158.06	114.1	1
ILDLINLMAYDLR	13	Oxidation (M)	_ILDLINLM(ox)AYDLR_	ILDLINLM(1)AYDLR	ILDLINLM(129.34)AYDLR	0	1	0	KXJ26481.1;XP_001641690.1;KXJ28479.1;KXJ13879.1	KXJ26481.1;KXJ28479.1	KXJ26481.1	MULTI-MSMS	160418_CS1	1	S1	789.93	2	789.932	1577.85	24047	-0.35631	-0.00028146	0.0022256	1.758e-06	-0.35409	-0.00027971	789.932	48.173	0.86737	48.173	47.516	48.384	0					19	10	3	0	0	0	0.019902	1	11515	129.34	87.639	1
ILDLINLMAYDLR	13	Oxidation (M)	_ILDLINLM(ox)AYDLR_	ILDLINLM(1)AYDLR	ILDLINLM(132.86)AYDLR	0	1	0	KXJ26481.1;XP_001641690.1;KXJ28479.1;KXJ13879.1	KXJ26481.1;KXJ28479.1	KXJ26481.1	MULTI-MSMS	160418_CS2	2	S2	790.43	2	789.932	1577.85	24038.7	0.22738	0.00017961	-0.96443	-0.00076184	-0.73706	-0.00058223	789.932	42.37	0.75942	42.37	42.036	42.795	0					35	8	5	0	0	0	0.013389	1	9866	132.86	88.904	1
ILDSSDVYVER	11	Unmodified	_ILDSSDVYVER_			0	0	0	KXJ26119.1	KXJ26119.1	KXJ26119.1	MULTI-MSMS	160418_CI2	2	I2	648.33	2	648.328	1294.64	26872.1	-1.3789	-0.00089397	2.3574	0.0015284	0.97849	0.00063438	648.329	32.185	0.69519	32.185	31.839	32.534	0					24	8	4	0	0	0	0.013391	1	7292	137.05	72.478	1
ILDSSDVYVER	11	Unmodified	_ILDSSDVYVER_			0	0	0	KXJ26119.1	KXJ26119.1	KXJ26119.1	MULTI-MSMS	160418_CS1	1	S1	648.33	2	648.328	1294.64	26402.3	-0.87724	-0.00056874	1.0373	0.00067249	0.16004	0.00010376	648.328	32.309	0.52626	32.309	32.047	32.573	0					24	6	5	0	0	0	0.0030723	1	7401	152.11	75.634	1
ILDSSDVYVER	11	Unmodified	_ILDSSDVYVER_			0	0	0	KXJ26119.1	KXJ26119.1	KXJ26119.1	MULTI-MSMS	160418_CS2	2	S2	648.33	2	648.328	1294.64	26603.3	-2.127	-0.001379	2.8011	0.001816	0.67412	0.00043705	648.329	32.057	0.76054	32.057	31.793	32.554	0					28	9	4	0	0	0	0.0056185	1	7175	146.79	73.121	1
ILGVTTLDIVR	11	Unmodified	_ILGVTTLDIVR_			0	0	0	KXJ15998.1;XP_001626058.1;XP_001622276.1	KXJ15998.1;XP_001626058.1	KXJ15998.1	MULTI-MSMS	160418_CI1	1	I1	600.37	2	600.372	1198.73	28550	-0.43283	-0.00025986	-0.0049115	-2.9488e-06	-0.43774	-0.00026281	600.371	36.046	0.53907	36.046	35.817	36.356	-3.8147e-06					18	6	4	0	0	0	0.015506	1	8662	131.12	74.484	1
ILGVTTLDIVR	11	Unmodified	_ILGVTTLDIVR_			0	0	0	KXJ15998.1;XP_001626058.1;XP_001622276.1	KXJ15998.1;XP_001626058.1	KXJ15998.1	MULTI-MSMS	160418_CI2	2	I2	600.37	2	600.372	1198.73	27212.5	0.56172	0.00033724	-0.91007	-0.00054638	-0.34835	-0.00020914	600.371	36.148	0.5628	36.148	35.938	36.501	0					20	6	4	0	0	0	0.016991	1	8346	126.31	79.851	1
ILGVTTLDIVR	11	Unmodified	_ILGVTTLDIVR_			0	0	0	KXJ15998.1;XP_001626058.1;XP_001622276.1	KXJ15998.1;XP_001626058.1	KXJ15998.1	MULTI-MSMS	160418_CS1	1	S1	600.37	2	600.372	1198.73	27321.3	-0.2536	-0.00015225	0.7161	0.00042993	0.4625	0.00027767	600.372	36.212	1.0187	36.212	35.781	36.799	0					40	12	5	0	0	0	5.5846e-10	1	8449	189.18	117.49	1
ILGVTTLDIVR	11	Unmodified	_ILGVTTLDIVR_			0	0	0	KXJ15998.1;XP_001626058.1;XP_001622276.1	KXJ15998.1;XP_001626058.1	KXJ15998.1	MULTI-MSMS	160418_CS2	2	S2	600.37	2	600.372	1198.73	27226.8	0.4486	0.00026933	0.22205	0.00013331	0.67065	0.00040264	600.372	36.091	1.7328	36.091	35.583	37.315	0					55	21	5	0	0	0	0.024821	1	8222	112.71	63.293	1
IMGYSMQTNQQYR	13	2 Oxidation (M)	_IM(ox)GYSM(ox)QTNQQYR_	IM(1)GYSM(1)QTNQQYR	IM(43.9)GYSM(43.9)QTNQQYR	0	2	0	XP_015761063.1	XP_015761063.1	XP_015761063.1	MULTI-SECPEP	160418_CS2	2	S2	550.79	3	551.245	1650.71	28297.3	-3.6054	-0.0019874	0.48117	0.00026524	-3.1242	-0.0017222	551.245	20.1	0.37044	20.1	19.806	20.176	0					7	4	2	0	0	0	0.029497	1	3773	43.897	21.576	1
IMNTFSVVPSPK	12	Unmodified	_IMNTFSVVPSPK_			0	0	0	KXJ23182.1;XP_002161860.1;KXJ14675.1;XP_015747467.1;XP_015747460.1;XP_015747453.1;XP_015747447.1;XP_015747441.1;KXJ11484.1;XP_001634953.1;XP_001632008.1;XP_001628797.1;XP_002161913.1;XP_001628022.1;XP_001628036.1	KXJ23182.1	KXJ23182.1	MULTI-MSMS	160418_CI1	1	I1	660.35	2	660.355	1318.7	25888.4	-0.6938	-0.00045816	-0.4416	-0.00029161	-1.1354	-0.00074977	660.355	30.818	0.80842	30.818	30.408	31.217	-1.9073e-06					37	10	4	0	0	0	0.0027949	1	7187	145.23	82.042	1
IMNTFSVVPSPK	12	Unmodified	_IMNTFSVVPSPK_			0	0	0	KXJ23182.1;XP_002161860.1;KXJ14675.1;XP_015747467.1;XP_015747460.1;XP_015747453.1;XP_015747447.1;XP_015747441.1;KXJ11484.1;XP_001634953.1;XP_001632008.1;XP_001628797.1;XP_002161913.1;XP_001628022.1;XP_001628036.1	KXJ23182.1	KXJ23182.1	MULTI-MSMS	160418_CI2	2	I2	660.35	2	660.355	1318.7	26385.6	-2.001	-0.0013214	1.1421	0.00075418	-0.85895	-0.00056721	660.356	30.944	0.92686	30.944	30.52	31.447	0					38	11	5	0	0	0	2.7007e-09	1	6955	174.57	96.307	1
INQNNELAMYEWNDDKLYPR	20	Unmodified	_INQNNELAMYEWNDDKLYPR_			0	0	1	KXJ26481.1	KXJ26481.1	KXJ26481.1	MULTI-MSMS	160418_CI1	1	I1	843.06	3	842.729	2525.16	22969.2	-1.4446	-0.0012174	0.71513	0.00060266	-0.72948	-0.00061475	843.398	34.47	0.83004	34.47	34.206	35.036	0					28	10	5	0	0	0	0.022766	1	8262	82.942	41.974	1
INQNNELAMYEWNDDKLYPR	20	Unmodified	_INQNNELAMYEWNDDKLYPR_			0	0	1	KXJ26481.1	KXJ26481.1	KXJ26481.1	MULTI-MSMS	160418_CI2	2	I2	843.06	3	842.729	2525.16	22925.9	-0.98632	-0.0008312	0.33316	0.00028077	-0.65315	-0.00055043	843.063	34.624	0.79211	34.624	34.263	35.055	0					32	9	6	0	0	0	0.0056579	1	7944	107.51	74.202	1
INQNNELAMYEWNDDKLYPR	20	Unmodified	_INQNNELAMYEWNDDKLYPR_			0	0	1	KXJ26481.1	KXJ26481.1	KXJ26481.1	MULTI-MSMS	160418_CS1	1	S1	843.06	3	842.729	2525.16	23075	-2.6393	-0.0022242	1.9773	0.0016663	-0.66196	-0.00055786	843.065	34.634	0.99796	34.634	34.242	35.24	0					49	12	7	0	0	0	4.2289e-12	1	8026	151.39	106.92	1
INQNNELAMYEWNDDKLYPR	20	Unmodified	_INQNNELAMYEWNDDKLYPR_			0	0	1	KXJ26481.1	KXJ26481.1	KXJ26481.1	MULTI-MSMS	160418_CS2	2	S2	843.06	3	842.729	2525.16	22925	-0.73293	-0.00061766	-0.24731	-0.00020841	-0.98024	-0.00082608	843.063	34.439	1.6449	34.439	34.016	35.661	0					94	20	7	0	0	0	0.0071518	1	7822	101.78	57.315	1
INQNNELAMYEWNDDKLYPR	20	Oxidation (M)	_INQNNELAM(ox)YEWNDDKLYPR_	INQNNELAM(1)YEWNDDKLYPR	INQNNELAM(130.95)YEWNDDKLYPR	0	1	1	KXJ26481.1	KXJ26481.1	KXJ26481.1	MULTI-MSMS	160418_CS1	1	S1	848.39	3	848.06	2541.16	23335.7	-4.297	-0.0036441	2.9424	0.0024954	-1.3545	-0.0011487	848.396	32.907	0.60322	32.907	32.648	33.252	0					28	7	5	0	0	0	8.9362e-05	1	7586	130.95	105.47	1
INQNNELAMYEWNDDKLYPR	20	Oxidation (M)	_INQNNELAM(ox)YEWNDDKLYPR_	INQNNELAM(1)YEWNDDKLYPR	INQNNELAM(139.12)YEWNDDKLYPR	0	1	1	KXJ26481.1	KXJ26481.1	KXJ26481.1	MULTI-MSMS	160418_CS2	2	S2	848.39	3	848.06	2541.16	23097.7	-1.3108	-0.0011116	0.26574	0.00022536	-1.0451	-0.00088627	848.395	32.746	0.60515	32.746	32.479	33.084	0					27	7	6	0	0	0	1.72e-07	1	7389	139.12	94.386	1
INSNLVLDQLR	11	Unmodified	_INSNLVLDQLR_			0	0	0	KXJ26577.1	KXJ26577.1	KXJ26577.1	MULTI-MSMS	160418_CI1	1	I1	642.87	2	642.867	1283.72	25286.4	-0.71383	-0.0004589	1.1578	0.00074429	0.44393	0.00028539	642.867	32.881	0.50999	32.881	32.551	33.061	0					15	6	3	0	0	0	0.014641	1	7789	133.91	80.418	1
INSNLVLDQLR	11	Unmodified	_INSNLVLDQLR_			0	0	0	KXJ26577.1	KXJ26577.1	KXJ26577.1	MULTI-MSMS	160418_CI2	2	I2	642.87	2	642.867	1283.72	25901.8	-1.6824	-0.0010816	1.9097	0.0012277	0.22726	0.0001461	642.868	33.041	0.70324	33.041	32.612	33.315	0					21	8	4	0	0	0	9.7001e-10	1	7514	185.96	116.76	1
INVYYNEATGGK	12	Unmodified	_INVYYNEATGGK_			0	0	0	KXJ23182.1;XP_002161860.1;KXJ14675.1;XP_015747467.1;XP_015747460.1;XP_015747453.1;XP_015747447.1;XP_015747441.1;KXJ11484.1;XP_001634953.1;XP_001632008.1;XP_001628021.1;XP_001628036.1;XP_015749798.1	KXJ23182.1	KXJ23182.1	MULTI-MSMS	160418_CI1	1	I1	664.83	2	664.828	1327.64	25585.5	-1.1972	-0.00079596	0.17344	0.00011531	-1.0238	-0.00068066	664.828	24.814	0.86694	24.814	24.211	25.078	0					35	11	5	0	0	0	0.0084944	1	5440	134.75	82.992	1
INVYYNEATGGK	12	Unmodified	_INVYYNEATGGK_			0	0	0	KXJ23182.1;XP_002161860.1;KXJ14675.1;XP_015747467.1;XP_015747460.1;XP_015747453.1;XP_015747447.1;XP_015747441.1;KXJ11484.1;XP_001634953.1;XP_001632008.1;XP_001628021.1;XP_001628036.1;XP_015749798.1	KXJ23182.1	KXJ23182.1	MULTI-MSMS	160418_CI2	2	I2	664.83	2	664.828	1327.64	26453.5	-1.6081	-0.0010691	0.77267	0.00051369	-0.83542	-0.00055541	664.828	24.927	1.0474	24.927	24.582	25.629	1.9073e-06					43	13	5	0	0	0	8.7091e-14	1	5275	187.31	113.47	1
IPMTAPVLVQIQPAQGPYCK	20	Unmodified	_IPMTAPVLVQIQPAQGPYCK_			0	0	0	KXJ23003.1	KXJ23003.1	KXJ23003.1	MULTI-MSMS	160418_CI1	1	I1	738.06	3	737.727	2210.16	24596.5	-1.1621	-0.00085728	2.3187	0.0017106	1.1567	0.00085331	738.063	35.779	0.45884	35.779	35.509	35.968	0					9	5	2	0	0	0	0.0045465	1	8633	99.813	62.528	1
IPMTAPVLVQIQPAQGPYCK	20	Unmodified	_IPMTAPVLVQIQPAQGPYCK_			0	0	0	KXJ23003.1	KXJ23003.1	KXJ23003.1	MULTI-MSMS	160418_CI2	2	I2	738.06	3	737.727	2210.16	25505.8	-0.7187	-0.00053021	1.9749	0.0014569	1.2562	0.00092671	738.063	35.882	0.64386	35.882	35.537	36.18	0					22	7	5	0	0	0	0.018773	1	8317	76.526	36.678	1
IPMTAPVLVQIQPAQGPYCK	20	Unmodified	_IPMTAPVLVQIQPAQGPYCK_			0	0	0	KXJ23003.1	KXJ23003.1	KXJ23003.1	MULTI-MSMS	160418_CS1	1	S1	738.06	3	737.727	2210.16	24860	-0.90206	-0.00066547	1.9924	0.0014699	1.0904	0.00080438	738.063	35.933	0.93389	35.933	35.317	36.251	0					33	11	5	0	0	0	4.4852e-13	1	8388	157.83	107.45	1
IPMTAPVLVQIQPAQGPYCK	20	Unmodified	_IPMTAPVLVQIQPAQGPYCK_			0	0	0	KXJ23003.1	KXJ23003.1	KXJ23003.1	MULTI-MSMS	160418_CS2	2	S2	738.06	3	737.727	2210.16	25259.7	0.78915	0.00058218	0.14248	0.00010511	0.93163	0.00068729	738.062	35.709	0.70276	35.709	35.427	36.13	0					35	8	6	0	0	0	3.0918e-12	1	8199	149.19	95.12	1
IPMTAPVLVQIQPAQGPYCK	20	Unmodified	_IPMTAPVLVQIQPAQGPYCK_			0	0	0	KXJ23003.1	KXJ23003.1	KXJ23003.1	MULTI-MSMS	160418_CS2	2	S2	1106.59	2	1106.09	2210.16	19797.2	-1.0549	-0.0011669	0.9993	0.0011053	-0.055645	-6.1548e-05	1106.59	35.701	0.62365	35.701	35.427	36.051	-3.8147e-06					26	7	5	0	0	0	0.00025974	1	8225	141.54	101.81	1
IPSAVGYQPTLATDMGTMQER	21	Unmodified	_IPSAVGYQPTLATDMGTMQER_			0	0	0	XP_001626437.1;KXJ16989.1;XP_002156597.1	XP_001626437.1;KXJ16989.1;XP_002156597.1	XP_001626437.1	MULTI-MSMS	160418_CI1	1	I1	1134.05	2	1133.55	2265.08	20051.7	-1.2934	-0.0014661	1.3125	0.0014878	0.019153	2.1711e-05	1134.05	33.561	0.77308	33.561	33.212	33.985	0					14	9	2	0	0	0	2.2737e-56	1	7997	206.13	155.66	1
IPSAVGYQPTLATDMGTMQER	21	Unmodified	_IPSAVGYQPTLATDMGTMQER_			0	0	0	XP_001626437.1;KXJ16989.1;XP_002156597.1	XP_001626437.1;KXJ16989.1;XP_002156597.1	XP_001626437.1	MULTI-MSMS	160418_CI2	2	I2	1134.05	2	1133.55	2265.08	20011.9	-1.6968	-0.0019234	1.5673	0.0017766	-0.12954	-0.00014684	1134.05	33.708	0.4686	33.708	33.395	33.864	0					9	5	2	0	0	0	1.4333e-36	1	7727	192.4	150.58	1
IQELHFLPEQGR	12	Unmodified	_IQELHFLPEQGR_			0	0	0	KXJ28619.1;XP_001640099.1	KXJ28619.1	KXJ28619.1	MSMS	160418_CI1	1	I1	733.89	2	733.891	1465.77	NaN	NaN	NaN	NaN	NaN	NaN	NaN	NaN	29.668	1	29.668	29.168	30.168	0								0	0	0	0.0064396	1	6899	99.844	70.293	1
IQELHFLPEQGR	12	Unmodified	_IQELHFLPEQGR_			0	0	0	KXJ28619.1;XP_001640099.1	KXJ28619.1	KXJ28619.1	MULTI-MSMS	160418_CI2	2	I2	489.6	3	489.597	1465.77	30458.3	0.13527	6.6226e-05	-0.5974	-0.00029249	-0.46213	-0.00022626	489.596	29.877	0.69333	29.877	29.371	30.064	1.9073e-06					25	8	4	0	0	0	0.028742	1	6641	114.72	54.466	1
IQNAGTEVVNAK	12	Unmodified	_IQNAGTEVVNAK_			0	0	0	KXJ15998.1;XP_001626058.1;XP_001622276.1;XP_015762229.1	KXJ15998.1;XP_001626058.1	KXJ15998.1	MULTI-MSMS	160418_CI1	1	I1	622.34	2	622.336	1242.66	26894.7	-1.1116	-0.00069181	0.22349	0.00013908	-0.88815	-0.00055273	622.336	18.929	0.52434	18.929	18.596	19.12	0					11	6	2	0	0	0	0.0046264	1	3777	141.89	81.488	1
IQNAGTEVVNAK	12	Unmodified	_IQNAGTEVVNAK_			0	0	0	KXJ15998.1;XP_001626058.1;XP_001622276.1;XP_015762229.1	KXJ15998.1;XP_001626058.1	KXJ15998.1	MULTI-MSMS	160418_CI2	2	I2	622.34	2	622.336	1242.66	26565.5	-0.76612	-0.00047678	-0.31971	-0.00019897	-1.0858	-0.00067575	622.336	19.019	0.67293	19.019	18.742	19.415	0					20	8	4	0	0	0	0.012281	1	3617	127.51	57.458	1
IQNAGTEVVNAK	12	Unmodified	_IQNAGTEVVNAK_			0	0	0	KXJ15998.1;XP_001626058.1;XP_001622276.1;XP_015762229.1	KXJ15998.1;XP_001626058.1	KXJ15998.1	MULTI-MSMS	160418_CS1	1	S1	622.34	2	622.336	1242.66	27165.5	-3.3337	-0.0020747	3.1667	0.0019708	-0.16702	-0.00010394	622.338	19.404	1.6108	19.404	18.641	20.252	0					47	21	5	0	0	0	5.2589e-10	1	3682	180.66	121.68	1
IQNAGTEVVNAK	12	Unmodified	_IQNAGTEVVNAK_			0	0	0	KXJ15998.1;XP_001626058.1;XP_001622276.1;XP_015762229.1	KXJ15998.1;XP_001626058.1	KXJ15998.1	MULTI-MSMS	160418_CS2	2	S2	622.34	2	622.336	1242.66	27070.5	-1.9573	-0.0012181	1.71	0.0010642	-0.24735	-0.00015394	622.337	18.935	1.0375	18.935	18.263	19.301	-1.9073e-06					37	13	5	0	0	0	2.4312e-09	1	3454	175.33	116.17	1
ISEQFTAMFR	10	Unmodified	_ISEQFTAMFR_			0	0	0	KXJ23182.1;XP_002161860.1;KXJ14675.1;XP_015747467.1;XP_015747460.1;XP_015747453.1;XP_015747447.1;XP_015747441.1;KXJ11484.1;XP_001634953.1;XP_001632008.1;XP_001628797.1;XP_001628021.1;XP_001628022.1;XP_002160315.2	KXJ23182.1	KXJ23182.1	MULTI-MSMS	160418_CI1	1	I1	615.3	2	615.303	1228.59	26666.8	-0.019529	-1.2017e-05	-1.313	-0.00080787	-1.3325	-0.00081989	615.302	34.693	0.84247	34.693	34.355	35.197	0					34	10	5	0	0	0	0.023918	1	8286	134.84	95.298	1
ISEQFTAMFR	10	Unmodified	_ISEQFTAMFR_			0	0	0	KXJ23182.1;XP_002161860.1;KXJ14675.1;XP_015747467.1;XP_015747460.1;XP_015747453.1;XP_015747447.1;XP_015747441.1;KXJ11484.1;XP_001634953.1;XP_001632008.1;XP_001628797.1;XP_001628021.1;XP_001628022.1;XP_002160315.2	KXJ23182.1	KXJ23182.1	MULTI-MSMS	160418_CI2	2	I2	615.3	2	615.303	1228.59	27747.2	-0.83704	-0.00051503	-0.27145	-0.00016703	-1.1085	-0.00068206	615.303	34.86	0.70948	34.86	34.584	35.294	0					25	8	4	0	0	0	0.018827	1	7992	146.11	76.48	1
ISGLIYEETR	10	Unmodified	_ISGLIYEETR_			0	0	0	XP_001632579.1;XP_015747488.1;XP_015770236.1;XP_001628792.1;XP_015747530.1;KXJ10749.1;XP_001619043.1;KXJ29961.1;KXJ10477.1;KXJ16821.1;XP_001633339.1;XP_015767172.1;KXJ21799.1;XP_001618803.1;XP_001618301.1;XP_015775468.1;XP_015769858.1;XP_015748868.1;XP_015747528.1;XP_015747527.1;XP_004205459.1;XP_002161992.2;XP_001640480.1;XP_001640459.1;XP_001640356.1;XP_001640351.1;XP_001638523.1;XP_001638463.1…	XP_001632579.1;XP_001618301.1;XP_001618585.1	XP_001618301.1	MULTI-MSMS	160418_CI1	1	I1	590.81	2	590.814	1179.61	27556	-1.0612	-0.00062698	0.7918	0.00046781	-0.26942	-0.00015918	590.815	27.847	0.98146	27.847	27.394	28.376	0					31	13	3	0	0	0	1.1975e-22	1	6305	214.05	136.73	1
ISGLIYEETR	10	Unmodified	_ISGLIYEETR_			0	0	0	XP_001632579.1;XP_015747488.1;XP_015770236.1;XP_001628792.1;XP_015747530.1;KXJ10749.1;XP_001619043.1;KXJ29961.1;KXJ10477.1;KXJ16821.1;XP_001633339.1;XP_015767172.1;KXJ21799.1;XP_001618803.1;XP_001618301.1;XP_015775468.1;XP_015769858.1;XP_015748868.1;XP_015747528.1;XP_015747527.1;XP_004205459.1;XP_002161992.2;XP_001640480.1;XP_001640459.1;XP_001640356.1;XP_001640351.1;XP_001638523.1;XP_001638463.1…	XP_001632579.1;XP_001618301.1;XP_001618585.1	XP_001618301.1	MSMS	160418_CI1	1	I1	590.81	2	590.814	1179.61	NaN	NaN	NaN	NaN	NaN	NaN	NaN	NaN	61.037	1	61.037	60.537	61.537	0								0	0	0	0.025082	1	14609	79.974	40.427	1
ISGLIYEETR	10	Unmodified	_ISGLIYEETR_			0	0	0	XP_001632579.1;XP_015747488.1;XP_015770236.1;XP_001628792.1;XP_015747530.1;KXJ10749.1;XP_001619043.1;KXJ29961.1;KXJ10477.1;KXJ16821.1;XP_001633339.1;XP_015767172.1;KXJ21799.1;XP_001618803.1;XP_001618301.1;XP_015775468.1;XP_015769858.1;XP_015748868.1;XP_015747528.1;XP_015747527.1;XP_004205459.1;XP_002161992.2;XP_001640480.1;XP_001640459.1;XP_001640356.1;XP_001640351.1;XP_001638523.1;XP_001638463.1…	XP_001632579.1;XP_001618301.1;XP_001618585.1	XP_001618301.1	MULTI-MSMS	160418_CI2	2	I2	590.81	2	590.814	1179.61	27683	0.037943	2.2417e-05	0.079812	4.7154e-05	0.11775	6.9571e-05	590.814	28.002	0.8796	28.002	27.519	28.399	0					28	11	3	0	0	0	6.046e-57	1	6094	242.39	143.76	1
ISGLIYEETR	10	Unmodified	_ISGLIYEETR_			0	0	0	XP_001632579.1;XP_015747488.1;XP_015770236.1;XP_001628792.1;XP_015747530.1;KXJ10749.1;XP_001619043.1;KXJ29961.1;KXJ10477.1;KXJ16821.1;XP_001633339.1;XP_015767172.1;KXJ21799.1;XP_001618803.1;XP_001618301.1;XP_015775468.1;XP_015769858.1;XP_015748868.1;XP_015747528.1;XP_015747527.1;XP_004205459.1;XP_002161992.2;XP_001640480.1;XP_001640459.1;XP_001640356.1;XP_001640351.1;XP_001638523.1;XP_001638463.1…	XP_001632579.1;XP_001618301.1;XP_001618585.1	XP_001618301.1	MSMS	160418_CI2	2	I2	590.82	2	590.814	1179.61	NaN	NaN	NaN	NaN	NaN	NaN	NaN	NaN	63.784	1	63.784	63.284	64.284	3.8147e-06								0	0	0	0.009621	1	14725	96.143	49.681	1
ISGLIYEETR	10	Unmodified	_ISGLIYEETR_			0	0	0	XP_001632579.1;XP_015747488.1;XP_015770236.1;XP_001628792.1;XP_015747530.1;KXJ10749.1;XP_001619043.1;KXJ29961.1;KXJ10477.1;KXJ16821.1;XP_001633339.1;XP_015767172.1;KXJ21799.1;XP_001618803.1;XP_001618301.1;XP_015775468.1;XP_015769858.1;XP_015748868.1;XP_015747528.1;XP_015747527.1;XP_004205459.1;XP_002161992.2;XP_001640480.1;XP_001640459.1;XP_001640356.1;XP_001640351.1;XP_001638523.1;XP_001638463.1…	XP_001632579.1;XP_001618301.1;XP_001618585.1	XP_001618301.1	MSMS	160418_CI2	2	I2	590.81	2	590.814	1179.61	NaN	NaN	NaN	NaN	NaN	NaN	NaN	NaN	68.957	1	68.957	68.457	69.457	0								0	0	0	0.025082	1	15823	79.974	31.691	1
IVFAEGNFWGR	11	Unmodified	_IVFAEGNFWGR_			0	0	0	KXJ09403.1	KXJ09403.1	KXJ09403.1	MULTI-MSMS	160418_CI1	1	I1	648.33	2	648.33	1294.65	26662.8	-1.215	-0.0007877	0.88588	0.00057434	-0.32908	-0.00021336	648.331	36.689	0.70829	36.689	36.432	37.141	0					19	8	3	0	0	0	0.00016704	1	8865	162.64	113.19	1
IVFAEGNFWGR	11	Unmodified	_IVFAEGNFWGR_			0	0	0	KXJ09403.1	KXJ09403.1	KXJ09403.1	MULTI-MSMS	160418_CI2	2	I2	648.33	2	648.33	1294.65	27322.3	-0.65572	-0.00042512	0.46185	0.00029943	-0.19387	-0.00012569	648.33	36.854	0.48567	36.854	36.581	37.066	0					13	5	3	0	0	0	1.2625e-09	1	8536	183.67	136.07	1
IVFAEGNFWGR	11	Unmodified	_IVFAEGNFWGR_			0	0	0	KXJ09403.1	KXJ09403.1	KXJ09403.1	MULTI-MSMS	160418_CS1	1	S1	648.33	2	648.33	1294.65	26346.7	-0.34426	-0.00022319	-1.2179	-0.00078961	-1.5622	-0.0010128	648.329	36.777	0.70993	36.777	36.484	37.194	0					17	8	3	0	0	0	0.0012111	1	8673	156.83	106.12	1
IVFAEGNFWGR	11	Unmodified	_IVFAEGNFWGR_			0	0	0	KXJ09403.1	KXJ09403.1	KXJ09403.1	MULTI-MSMS	160418_CS2	2	S2	648.33	2	648.33	1294.65	26628.9	-1.1789	-0.0007643	1.4326	0.00092882	0.25376	0.00016452	648.33	36.667	0.80094	36.667	36.208	37.009	-3.8147e-06					16	9	3	0	0	0	0.014085	1	8482	135.71	88.63	1
IVHLDVRPANILVK	14	Unmodified	_IVHLDVRPANILVK_			0	0	1	KXJ28016.1	KXJ28016.1	KXJ28016.1	MULTI-MSMS	160418_CI1	1	I1	397.5	4	397.499	1585.97	33523.4	-1.9865	-0.00078963	1.1503	0.00045723	-0.83622	-0.0003324	397.499	29.862	0.95641	29.862	29.452	30.408	0					35	12	5	0	0	0	0.025858	1	6936	72.29	42.602	1
IVHLDVRPANILVK	14	Unmodified	_IVHLDVRPANILVK_			0	0	1	KXJ28016.1	KXJ28016.1	KXJ28016.1	MULTI-MSMS	160418_CI2	2	I2	397.5	4	397.499	1585.97	33758.3	-0.13656	-5.4281e-05	-0.63494	-0.00025239	-0.7715	-0.00030667	397.499	30.008	0.61684	30.008	29.756	30.373	0					25	7	4	0	0	0	0.029153	1	6707	56.205	36.366	1
IVLGLATYGR	10	Unmodified	_IVLGLATYGR_			0	0	0	KXJ13188.1;XP_001632508.1	KXJ13188.1	KXJ13188.1	MULTI-MSMS	160418_CS1	1	S1	531.82	2	531.819	1061.62	28515.7	-1.3044	-0.0006937	2.8111	0.001495	1.5067	0.0008013	531.82	31.644	1.4886	31.644	31.304	32.793	1.9073e-06					35	19	3	0	0	0	0.02294	1	7212	138.4	75.931	1
IVLGLATYGR	10	Unmodified	_IVLGLATYGR_			0	0	0	KXJ13188.1;XP_001632508.1	KXJ13188.1	KXJ13188.1	MULTI-MSMS	160418_CS2	2	S2	531.82	2	531.819	1061.62	26627.6	-0.27834	-0.00014802	1.7504	0.00093087	1.472	0.00078285	531.82	31.44	0.89731	31.44	30.972	31.87	-1.9073e-06					28	11	4	0	0	0	0.00096976	1	6981	163.15	86.377	1
IVQAEGEAQAAK	12	Unmodified	_IVQAEGEAQAAK_			0	0	0	XP_001634411.1;KXJ12675.1	XP_001634411.1	XP_001634411.1	MULTI-MSMS	160418_CI1	1	I1	607.82	2	607.822	1213.63	28449.5	-1.041	-0.00063273	1.9514	0.0011861	0.9104	0.00055336	607.824	16.326	0.53753	16.326	16.013	16.55	0					13	6	3	0	0	0	0.018833	1	3079	114.76	73.316	1
IVQAEGEAQAAK	12	Unmodified	_IVQAEGEAQAAK_			0	0	0	XP_001634411.1;KXJ12675.1	XP_001634411.1	XP_001634411.1	MULTI-MSMS	160418_CI2	2	I2	607.82	2	607.822	1213.63	27624	-0.69268	-0.00042103	1.2021	0.00073067	0.50943	0.00030964	607.824	16.4	0.54508	16.4	16.049	16.594	0					13	6	3	0	0	0	0.0099203	1	2924	132.03	87.651	1
IWHHTFYNELR	11	Unmodified	_IWHHTFYNELR_			0	0	0	KXJ21685.1;XP_001630039.1;XP_015762522.1;XP_001628180.1;XP_001619365.1;KXJ26610.1;XP_001630069.1;KXJ11694.1;KXJ11681.1;XP_001637076.1;XP_001630583.1;XP_001634709.1;XP_002154696.1;XP_002154462.1;XP_015751952.1;KXJ21662.1;KXJ15097.1;XP_015753791.1;XP_015753792.1;XP_015762563.1	KXJ21685.1;KXJ26610.1;XP_001630069.1;XP_001637076.1;XP_002154696.1;XP_015751952.1;XP_015753791.1;XP_015753792.1;XP_015762563.1	XP_001637076.1	MULTI-MSMS	160418_CI1	1	I1	505.92	3	505.921	1514.74	29551.2	-1.9622	-0.00099274	1.145	0.00057927	-0.81726	-0.00041347	505.922	25.848	2.5046	25.848	25.443	27.947	0					122	34	6	0	0	0	0.0091341	1	5738	149.96	116.37	1
IWHHTFYNELR	11	Unmodified	_IWHHTFYNELR_			0	0	0	KXJ21685.1;XP_001630039.1;XP_015762522.1;XP_001628180.1;XP_001619365.1;KXJ26610.1;XP_001630069.1;KXJ11694.1;KXJ11681.1;XP_001637076.1;XP_001630583.1;XP_001634709.1;XP_002154696.1;XP_002154462.1;XP_015751952.1;KXJ21662.1;KXJ15097.1;XP_015753791.1;XP_015753792.1;XP_015762563.1	KXJ21685.1;KXJ26610.1;XP_001630069.1;XP_001637076.1;XP_002154696.1;XP_015751952.1;XP_015753791.1;XP_015753792.1;XP_015762563.1	XP_001637076.1	MULTI-MSMS	160418_CI1	1	I1	758.38	2	758.378	1514.74	23810.6	-4.3584	-0.0033053	3.2463	0.0024619	-1.112	-0.00084333	758.381	25.848	1.237	25.848	25.514	26.751	0					39	16	3	0	0	0	0.016991	1	5767	126.31	62.993	1
IWHHTFYNELR	11	Unmodified	_IWHHTFYNELR_			0	0	0	KXJ21685.1;XP_001630039.1;XP_015762522.1;XP_001628180.1;XP_001619365.1;KXJ26610.1;XP_001630069.1;KXJ11694.1;KXJ11681.1;XP_001637076.1;XP_001630583.1;XP_001634709.1;XP_002154696.1;XP_002154462.1;XP_015751952.1;KXJ21662.1;KXJ15097.1;XP_015753791.1;XP_015753792.1;XP_015762563.1	KXJ21685.1;KXJ26610.1;XP_001630069.1;XP_001637076.1;XP_002154696.1;XP_015751952.1;XP_015753791.1;XP_015753792.1;XP_015762563.1	XP_001637076.1	MULTI-MSMS	160418_CI2	2	I2	505.92	3	505.921	1514.74	29492.8	-2.7725	-0.0014027	2.0839	0.0010543	-0.68859	-0.00034837	505.922	26.124	2.5635	26.124	25.554	28.117	0					101	33	4	0	0	0	0.0090037	1	5573	147.28	101.52	1
IWHHTFYNELR	11	Unmodified	_IWHHTFYNELR_			0	0	0	KXJ21685.1;XP_001630039.1;XP_015762522.1;XP_001628180.1;XP_001619365.1;KXJ26610.1;XP_001630069.1;KXJ11694.1;KXJ11681.1;XP_001637076.1;XP_001630583.1;XP_001634709.1;XP_002154696.1;XP_002154462.1;XP_015751952.1;KXJ21662.1;KXJ15097.1;XP_015753791.1;XP_015753792.1;XP_015762563.1	KXJ21685.1;KXJ26610.1;XP_001630069.1;XP_001637076.1;XP_002154696.1;XP_015751952.1;XP_015753791.1;XP_015753792.1;XP_015762563.1	XP_001637076.1	MULTI-MSMS	160418_CI2	2	I2	758.38	2	758.378	1514.74	23657	-4.3438	-0.0032942	2.5945	0.0019676	-1.7493	-0.0013266	758.381	26.05	1.0559	26.05	25.859	26.915	0					36	13	3	0	0	0	0.001994	1	5614	154.84	77.181	1
KDLYANTVLSGGSTMYPGIADR	22	Unmodified	_KDLYANTVLSGGSTMYPGIADR_			0	0	1	KXJ21685.1;KXJ26610.1;XP_001637076.1;XP_001630583.1;XP_001634709.1;XP_015751952.1;XP_015753791.1;XP_015753792.1	KXJ21685.1;KXJ26610.1;XP_001637076.1;XP_015751952.1;XP_015753791.1;XP_015753792.1	XP_001637076.1	MULTI-MSMS	160418_CI1	1	I1	777.72	3	777.055	2328.14	23931.9	-0.70901	-0.00055094	-0.32771	-0.00025465	-1.0367	-0.00080559	777.389	32.881	0.81464	32.881	32.551	33.366	0					50	10	7	0	0	0	3.9752e-10	1	7773	145.67	16.875	1
KDLYANTVLSGGSTMYPGIADR	22	Unmodified	_KDLYANTVLSGGSTMYPGIADR_			0	0	1	KXJ21685.1;KXJ26610.1;XP_001637076.1;XP_001630583.1;XP_001634709.1;XP_015751952.1;XP_015753791.1;XP_015753792.1	KXJ21685.1;KXJ26610.1;XP_001637076.1;XP_015751952.1;XP_015753791.1;XP_015753792.1	XP_001637076.1	MULTI-MSMS	160418_CI2	2	I2	777.39	3	777.055	2328.14	24189.2	-1.2183	-0.00094666	0.26589	0.00020661	-0.95237	-0.00074005	777.389	33.041	1.1716	33.041	32.303	33.475	0					59	14	8	0	0	0	0.00040308	1	7480	119.18	23.838	1
KDLYANTVLSGGSTMYPGIADR	22	Oxidation (M)	_KDLYANTVLSGGSTM(ox)YPGIADR_	KDLYANTVLSGGSTM(1)YPGIADR	KDLYANTVLSGGSTM(126.55)YPGIADR	0	1	1	KXJ21685.1;KXJ26610.1;XP_001637076.1;XP_001630583.1;XP_001634709.1;XP_015751952.1;XP_015753791.1;XP_015753792.1	KXJ21685.1;KXJ26610.1;XP_001637076.1;XP_015751952.1;XP_015753791.1;XP_015753792.1	XP_001637076.1	MULTI-MSMS	160418_CI2	2	I2	782.72	3	782.386	2344.14	23942.4	-1.6369	-0.0012807	1.2891	0.0010086	-0.34773	-0.00027206	782.721	30.866	0.61863	30.866	30.671	31.289	0					24	7	6	0	0	0	1.1493e-05	1	6956	126.55	102.51	1
KDLYANTVLSGGSTMYPGIADR	22	Oxidation (M)	_KDLYANTVLSGGSTM(ox)YPGIADR_	KDLYANTVLSGGSTM(1)YPGIADR	KDLYANTVLSGGSTM(65.88)YPGIADR	0	1	1	KXJ21685.1;KXJ26610.1;XP_001637076.1;XP_001630583.1;XP_001634709.1;XP_015751952.1;XP_015753791.1;XP_015753792.1	KXJ21685.1;KXJ26610.1;XP_001637076.1;XP_015751952.1;XP_015753791.1;XP_015753792.1	XP_001637076.1	MULTI-SECPEP	160418_CI2	2	I2	782.39	3	782.386	2344.14	23336.4	-1.7586	-0.0013759	2.1474	0.0016801	0.38871	0.00030412	782.39	31.734	1.7929	31.734	31.367	33.16	0					43	22	5	0	0	0	0.012958	1	7372	65.881	43.055	1
KDTGENKTFQMK	12	Oxidation (M)	_KDTGENKTFQM(ox)K_	KDTGENKTFQM(1)K	KDTGENKTFQM(78.1)K	0	1	2	KXJ11442.1	KXJ11442.1	KXJ11442.1	MULTI-SECPEP	160418_CS2	2	S2	721.3	2	721.851	1441.69	25077.2	-1.755	-0.0012668	-4.2269	-0.0030512	-5.9818	-0.004318	721.848	18.444	0.96293	18.444	18.19	19.153	0					52	12	5	0	0	0	0.030163	1	3412	78.098	18.034	1
KELATANANATDFK	14	Unmodified	_KELATANANATDFK_			0	0	1	KXJ17388.1	KXJ17388.1	KXJ17388.1	MULTI-MSMS	160418_CS1	1	S1	498.59	3	498.591	1492.75	30360.7	-1.9823	-0.00098834	1.6059	0.00080066	-0.37641	-0.00018768	498.592	20.855	1.243	20.855	20.252	21.495	0					35	16	5	0	0	0	0.00216	1	4125	122.1	56.818	1
KELATANANATDFK	14	Unmodified	_KELATANANATDFK_			0	0	1	KXJ17388.1	KXJ17388.1	KXJ17388.1	MULTI-MSMS	160418_CS1	1	S1	747.38	2	747.383	1492.75	24794.8	-2.6173	-0.0019562	2.8663	0.0021422	0.24893	0.00018605	747.386	20.838	0.44012	20.838	20.611	21.051	0					12	5	3	0	0	0	0.0006084	1	4130	168	106.84	1
KELATANANATDFK	14	Unmodified	_KELATANANATDFK_			0	0	1	KXJ17388.1	KXJ17388.1	KXJ17388.1	MULTI-MSMS	160418_CS2	2	S2	747.39	2	747.383	1492.75	24999.8	-2.0234	-0.0015123	2.5185	0.0018823	0.4951	0.00037003	747.386	20.378	0.60897	20.378	20.02	20.629	0					15	7	4	0	0	0	1.0468e-19	1	3891	209.11	142.15	1
KELATANANATDFK	14	Unmodified	_KELATANANATDFK_			0	0	1	KXJ17388.1	KXJ17388.1	KXJ17388.1	MULTI-MSMS	160418_CS2	2	S2	498.59	3	498.591	1492.75	29996.7	-1.7317	-0.00086343	1.1684	0.00058255	-0.56335	-0.00028088	498.592	20.44	0.89668	20.44	20.098	20.995	0					27	11	4	0	0	0	0.01717	1	3894	96.707	48.863	1
KFWMGKMHLNALDK	14	2 Oxidation (M)	_KFWM(ox)GKM(ox)HLNALDK_	KFWM(1)GKM(1)HLNALDK	KFWM(60.17)GKM(60.17)HLNALDK	0	2	2	XP_012555039.1	XP_012555039.1	XP_012555039.1	MULTI-SECPEP	160418_CS1	1	S1	876.44	2	875.942	1749.87	22862.8	2.2455	0.0019669	-3.0828	-0.0027003	-0.8373	-0.00073342	875.939	64.017	11.799	64.017	58.212	70.011	0					490	205	3	0	0	0	0.030482	1	14732	60.167	11.565	1
KIYKQVSMVALFAWLMTPIFDK	22	Unmodified	_KIYKQVSMVALFAWLMTPIFDK_			0	0	2	XP_002154493.2	XP_002154493.2	XP_002154493.2	MULTI-SECPEP	160418_CS2	2	S2	877.43	3	877.148	2628.42	23131.2	3.1411	0.0027552	-3.1127	-0.0027303	0.028418	2.4927e-05	877.48	43.564	1.1008	43.564	43.137	44.238	0					33	12	4	0	0	0	0.01711	1	10101	62.966	26.72	1
KLEFGHFMQK	10	Oxidation (M)	_KLEFGHFM(ox)QK_	KLEFGHFM(1)QK	KLEFGHFM(110.12)QK	0	1	1	XP_012563706.1;XP_004212119.2	XP_012563706.1	XP_012563706.1	MULTI-MSMS	160418_CS1	1	S1	640.83	2	640.826	1279.64	26669.6	0.14591	9.3504e-05	1.2072	0.00077362	1.3531	0.00086712	640.827	15.638	0.60238	15.638	15.379	15.981	0					26	9	4	0	0	0	0.019163	1	2645	110.12	10.984	1
KMLMTSEDLMYKK	13	3 Oxidation (M)	_KM(ox)LM(ox)TSEDLM(ox)YKK_	KM(1)LM(1)TSEDLM(1)YKK	KM(57.17)LM(57.17)TSEDLM(57.17)YKK	0	3	2	XP_012562290.1	XP_012562290.1	XP_012562290.1	MSMS	160418_CI2	2	I2	833.4	2	833.398	1664.78	NaN	NaN	NaN	NaN	NaN	NaN	NaN	NaN	49.688	1	49.688	49.188	50.188	0								0	0	0	0.023709	1	11680	57.174	10.219	1
KMPMTMR	7	2 Oxidation (M)	_KM(ox)PMTM(ox)R_	KM(1)PM(0.241)TM(0.759)R	KM(39.91)PM(-4.99)TM(4.99)R	0	2	1	XP_001640389.1	XP_001640389.1	XP_001640389.1	MSMS	160418_CI1	1	I1	463.71	2	463.716	925.418	NaN	NaN	NaN	NaN	NaN	NaN	NaN	NaN	9.2522	1	9.2522	8.7522	9.7522	0								0	0	0	0.020781	1	1320	72.021	21.055	3
KMYAGMGK	8	Oxidation (M)	_KM(ox)YAGMGK_	KM(0.999)YAGM(0.001)GK	KM(29.5)YAGM(-29.5)GK	0	1	1	XP_015765425.1;XP_015765485.1	XP_015765425.1	XP_015765425.1	MSMS	160418_CS1	1	S1	451.21	2	451.217	900.42	NaN	NaN	NaN	NaN	NaN	NaN	NaN	NaN	8.3785	1	8.3785	7.8785	8.8785	0								0	0	0	0.030325	1	1069	60.788	10.748	2
KNIMLMSPFR	10	2 Oxidation (M)	_KNIM(ox)LM(ox)SPFR_	KNIM(1)LM(1)SPFR	KNIM(93.2)LM(93.2)SPFR	0	2	1	XP_002166379.2	XP_002166379.2	XP_002166379.2	MULTI-MSMS	160418_CS1	1	S1	634.83	2	634.828	1267.64	26733.9	-1.3478	-0.00085564	0.31855	0.00020222	-1.0293	-0.00065341	634.828	16.604	0.77966	16.604	16.248	17.028	0					28	10	4	0	0	0	0.017023	1	2902	93.195	25.215	1
KSMNPMGHSFDALAK	15	2 Oxidation (M)	_KSM(ox)NPM(ox)GHSFDALAK_	KSM(1)NPM(1)GHSFDALAK	KSM(83.08)NPM(83.08)GHSFDALAK	0	2	1	XP_015763025.1	XP_015763025.1	XP_015763025.1	MULTI-MSMS	160418_CI1	1	I1	833.89	2	833.39	1664.77	22482.5	-0.086689	-7.2246e-05	2.2579	0.0018817	2.1712	0.0018095	833.894	38.315	0.48368	38.315	38.096	38.579	0					15	5	3	0	0	0	0.028543	1	9284	83.081	12.353	1
KSMNPMGHSFDALAK	15	2 Oxidation (M)	_KSM(ox)NPM(ox)GHSFDALAK_	KSM(1)NPM(1)GHSFDALAK	KSM(91.31)NPM(91.31)GHSFDALAK	0	2	1	XP_015763025.1	XP_015763025.1	XP_015763025.1	MULTI-MSMS	160418_CS1	1	S1	833.39	2	833.39	1664.77	22197	-3.2326	-0.002694	4.1976	0.0034982	0.96499	0.00080421	833.393	38.433	1.039	38.433	37.667	38.706	0					34	12	5	0	0	0	0.01929	1	9043	91.313	22.466	1
KSMNPMGHSFDALAK	15	2 Oxidation (M)	_KSM(ox)NPM(ox)GHSFDALAK_	KSM(1)NPM(1)GHSFDALAK	KSM(90.05)NPM(90.05)GHSFDALAK	0	2	1	XP_015763025.1	XP_015763025.1	XP_015763025.1	MULTI-MSMS	160418_CS2	2	S2	833.39	2	833.39	1664.77	23072.2	-1.0701	-0.00089182	2.784	0.0023202	1.7139	0.0014284	833.392	38.33	0.90031	38.33	37.884	38.784	0					34	10	5	0	0	0	0.020549	1	8835	90.05	20.4	1
KTVCSEVMEIAR	12	Oxidation (M)	_KTVCSEVM(ox)EIAR_	KTVCSEVM(1)EIAR	KTVCSEVM(114.86)EIAR	0	1	1	XP_015757377.1	XP_015757377.1	XP_015757377.1	MULTI-MSMS	160418_CS1	1	S1	720.36	2	719.855	1437.7	24914.2	-1.052	-0.00075726	2.4908	0.001793	1.4388	0.0010358	719.857	24.904	0.96076	24.904	24.427	25.388	0					39	12	5	0	0	0	0.0091478	1	5248	114.86	61.261	1
KTVCSEVMEIAR	12	Oxidation (M)	_KTVCSEVM(ox)EIAR_	KTVCSEVM(1)EIAR	KTVCSEVM(114.86)EIAR	0	1	1	XP_015757377.1	XP_015757377.1	XP_015757377.1	MULTI-MSMS	160418_CS2	2	S2	719.86	2	719.855	1437.7	25012.8	-2.9099	-0.0020947	4.1254	0.0029697	1.2155	0.000875	719.858	24.488	0.88814	24.488	24.09	24.978	0					39	11	5	0	0	0	0.0091478	1	5024	114.86	52.276	1
KTVTAMDVVYALK	13	Unmodified	_KTVTAMDVVYALK_			0	0	1	XP_001632579.1;XP_015747488.1;XP_015770236.1;XP_001628792.1;XP_015747530.1;KXJ10749.1;XP_001619043.1;KXJ29961.1;KXJ10477.1;KXJ16821.1;XP_001618301.1;XP_015775468.1;XP_015769858.1;XP_015748868.1;XP_015747528.1;XP_015747527.1;XP_004205459.1;XP_002161992.2;XP_001640480.1;XP_001640459.1;XP_001640356.1;XP_001640351.1;XP_001638523.1;XP_001638463.1;XP_001632827.1;XP_001632584.1;XP_001630309.1;XP_0016281…	XP_001632579.1;XP_001618301.1	XP_001618301.1	MULTI-MSMS	160418_CI1	1	I1	480.27	3	480.271	1437.79	30818.8	0.92012	0.00044191	-0.97815	-0.00046978	-0.058033	-2.7872e-05	480.27	34.315	0.82339	34.315	33.907	34.731	0					33	10	5	0	0	0	0.003608	1	8176	116.63	50.94	1
KTVTAMDVVYALK	13	Unmodified	_KTVTAMDVVYALK_			0	0	1	XP_001632579.1;XP_015747488.1;XP_015770236.1;XP_001628792.1;XP_015747530.1;KXJ10749.1;XP_001619043.1;KXJ29961.1;KXJ10477.1;KXJ16821.1;XP_001618301.1;XP_015775468.1;XP_015769858.1;XP_015748868.1;XP_015747528.1;XP_015747527.1;XP_004205459.1;XP_002161992.2;XP_001640480.1;XP_001640459.1;XP_001640356.1;XP_001640351.1;XP_001638523.1;XP_001638463.1;XP_001632827.1;XP_001632584.1;XP_001630309.1;XP_0016281…	XP_001632579.1;XP_001618301.1	XP_001618301.1	MULTI-MSMS	160418_CI2	2	I2	480.27	3	480.271	1437.79	30429.3	-0.74122	-0.00035598	0.78939	0.00037912	0.048169	2.3134e-05	480.605	34.454	0.79383	34.454	34.025	34.818	0					35	9	5	0	0	0	0.001406	1	7888	131.08	60.354	1
KVEDLFLLFAK	11	Unmodified	_KVEDLFLLFAK_			0	0	1	KXJ20343.1;XP_001618830.1;XP_015748068.1	KXJ20343.1;XP_001618830.1;XP_015748068.1	KXJ20343.1	MULTI-MSMS	160418_CI2	2	I2	441.6	3	441.595	1321.76	32098.4	0.65379	0.00028871	-0.83148	-0.00036718	-0.17769	-7.8469e-05	441.595	41.251	0.42139	41.251	41.039	41.461	0					7	4	2	0	0	0	0.024395	1	9655	119.34	83.813	1
KVIMSVGGATGDGTLPSPDK	20	Unmodified	_KVIMSVGGATGDGTLPSPDK_			0	0	1	KXJ13538.1	KXJ13538.1	KXJ13538.1	MULTI-MSMS	160418_CS1	1	S1	644	3	644.003	1928.99	26204.3	-0.70518	-0.00045414	-0.4366	-0.00028117	-1.1418	-0.00073531	644.337	26.922	0.89136	26.922	26.491	27.382	0					43	11	5	0	0	0	0.0034794	1	5829	135.43	102.44	1
KVNCINMNTNATVSSR	16	Oxidation (M)	_KVNCINM(ox)NTNATVSSR_	KVNCINM(1)NTNATVSSR	KVNCINM(59.84)NTNATVSSR	0	1	1	KXJ28903.1	KXJ28903.1	KXJ28903.1	MSMS	160418_CS1	1	S1	912.94	2	912.938	1823.86	NaN	NaN	NaN	NaN	NaN	NaN	NaN	NaN	28.625	1	28.625	28.125	29.125	0								0	0	0	0.023188	1	6360	59.84	7.8413	1
LAADSTAFLLCDMQEK	16	Unmodified	_LAADSTAFLLCDMQEK_			0	0	0	XP_001634070.1	XP_001634070.1	XP_001634070.1	MULTI-MSMS	160418_CS1	1	S1	907.43	2	906.929	1811.84	22632.8	-1.6043	-0.001455	1.3104	0.0011884	-0.29394	-0.00026658	906.931	36.762	0.5513	36.762	36.484	37.035	0					20	6	5	0	0	0	2.531e-35	1	8619	243.37	171.27	1
LAADSTAFLLCDMQEK	16	Unmodified	_LAADSTAFLLCDMQEK_			0	0	0	XP_001634070.1	XP_001634070.1	XP_001634070.1	MULTI-MSMS	160418_CS1	1	S1	604.95	3	604.955	1811.84	27208.7	-0.69017	-0.00041752	0.58037	0.0003511	-0.1098	-6.6421e-05	604.955	36.762	0.47146	36.762	36.564	37.035	0					15	5	4	0	0	0	5.5313e-06	1	8645	136.6	85.777	1
LAADSTAFLLCDMQEK	16	Unmodified	_LAADSTAFLLCDMQEK_			0	0	0	XP_001634070.1	XP_001634070.1	XP_001634070.1	MULTI-MSMS	160418_CS2	2	S2	907.43	2	906.929	1811.84	22421.5	-0.87408	-0.00079273	0.64886	0.00058847	-0.22522	-0.00020426	906.93	36.65	0.64166	36.65	36.287	36.928	0					21	7	5	0	0	0	3.4393e-35	1	8413	240.18	168.09	1
LAADSTAFLLCDMQEK	16	Unmodified	_LAADSTAFLLCDMQEK_			0	0	0	XP_001634070.1	XP_001634070.1	XP_001634070.1	MULTI-MSMS	160418_CS2	2	S2	605.29	3	604.955	1811.84	27134.3	-0.94215	-0.00056996	0.53105	0.00032126	-0.4111	-0.0002487	604.956	36.65	0.56252	36.65	36.366	36.928	0					13	6	3	0	0	0	2.9273e-57	1	8447	219.84	152.61	1
LAELEEFISGPNHAQIGQVGDR	22	Unmodified	_LAELEEFISGPNHAQIGQVGDR_			0	0	0	KXJ29012.1;XP_001636681.1	KXJ29012.1;XP_001636681.1	KXJ29012.1	MULTI-MSMS	160418_CI1	1	I1	794.4	3	794.068	2379.18	24214.5	-1.1517	-0.00091454	0.49306	0.00039153	-0.65865	-0.00052302	794.402	35.316	0.93299	35.316	34.958	35.891	0					25	11	4	0	0	0	0.001819	2	8482	98.391	65.841	1
LAELEEFISGPNHAQIGQVGDR	22	Unmodified	_LAELEEFISGPNHAQIGQVGDR_			0	0	0	KXJ29012.1;XP_001636681.1	KXJ29012.1;XP_001636681.1	KXJ29012.1	MULTI-MSMS	160418_CI2	2	I2	794.07	3	794.068	2379.18	24424.9	-1.1514	-0.00091431	1.2873	0.0010222	0.13588	0.0001079	794.069	35.413	0.48569	35.413	35.131	35.616	0					16	5	4	0	0	0	0.0018998	1	8181	97.095	67.329	1
LAGADIESYLLEK	13	Unmodified	_LAGADIESYLLEK_			0	0	0	XP_001636958.1;XP_015774550.1;XP_002157926.3	XP_001636958.1	XP_001636958.1	MULTI-MSMS	160418_CI1	1	I1	711.88	2	711.38	1420.74	24849.6	0.21775	0.0001549	-0.44638	-0.00031755	-0.22863	-0.00016264	711.379	37.262	1.4391	37.262	36.738	38.177	3.8147e-06					60	17	6	0	0	0	5.2331e-05	1	8969	156.01	114.9	1
LAGADIESYLLEK	13	Unmodified	_LAGADIESYLLEK_			0	0	0	XP_001636958.1;XP_015774550.1;XP_002157926.3	XP_001636958.1	XP_001636958.1	MULTI-MSMS	160418_CI2	2	I2	711.38	2	711.38	1420.74	24905.8	-1.3754	-0.00097847	1.4573	0.0010367	0.081864	5.8236e-05	711.381	37.352	1.2224	37.352	36.984	38.206	0					47	14	6	0	0	0	1.2943e-10	1	8642	179.19	126.62	1
LAMQEFMLLPTGASNFR	17	Unmodified	_LAMQEFMLLPTGASNFR_			0	0	0	XP_001632906.1	XP_001632906.1	XP_001632906.1	MULTI-MSMS	160418_CI1	1	I1	642.66	3	642.659	1924.95	28420.1	-0.79756	-0.00051256	2.7643	0.0017765	1.9668	0.001264	642.659	42.371	0.66415	42.371	42.031	42.696	0					12	7	2	0	0	0	0.018709	1	10316	95.755	40.42	1
LAMQEFMLLPTGASNFR	17	Unmodified	_LAMQEFMLLPTGASNFR_			0	0	0	XP_001632906.1	XP_001632906.1	XP_001632906.1	MULTI-MSMS	160418_CI2	2	I2	963.99	2	963.484	1924.95	21858.8	-0.4857	-0.00046796	1.5775	0.0015199	1.0918	0.0010519	963.486	42.496	0.76043	42.496	42.132	42.892	0					31	8	6	0	0	0	0.022759	1	9958	109.1	72.687	1
LAMQEFMLLPTGASNFR	17	Unmodified	_LAMQEFMLLPTGASNFR_			0	0	0	XP_001632906.1	XP_001632906.1	XP_001632906.1	MULTI-MSMS	160418_CS1	1	S1	963.99	2	963.484	1924.95	21415.7	-2.9756	-0.002867	3.2371	0.0031189	0.26149	0.00025195	963.488	42.446	1.0962	42.446	41.986	43.082	0					43	12	6	0	0	0	0.0011035	1	10047	129.17	88.593	1
LAMQEFMLLPTGASNFR	17	Unmodified	_LAMQEFMLLPTGASNFR_			0	0	0	XP_001632906.1	XP_001632906.1	XP_001632906.1	MULTI-MSMS	160418_CS1	1	S1	642.99	3	642.659	1924.95	26388.2	1.9586	0.0012587	-2.1949	-0.0014106	-0.23632	-0.00015187	642.992	42.446	0.92827	42.446	42.07	42.998	0					39	10	5	0	0	0	0.01533	1	10057	121.95	53.693	1
LAMQEFMLLPTGASNFR	17	Unmodified	_LAMQEFMLLPTGASNFR_			0	0	0	XP_001632906.1	XP_001632906.1	XP_001632906.1	MULTI-MSMS	160418_CS2	2	S2	963.99	2	963.484	1924.95	21414	-1.3841	-0.0013336	1.6644	0.0016036	0.28026	0.00027003	963.987	42.334	1.1011	42.334	42.036	43.137	3.8147e-06					54	12	6	0	0	0	0.0094985	1	9856	118.52	77.14	1
LAMQEFMLLPTGASNFR	17	Unmodified	_LAMQEFMLLPTGASNFR_			0	0	0	XP_001632906.1	XP_001632906.1	XP_001632906.1	MULTI-MSMS	160418_CS2	2	S2	642.66	3	642.659	1924.95	26242.8	-0.31296	-0.00020113	0.028151	1.8092e-05	-0.28481	-0.00018304	642.659	42.336	0.84393	42.336	42.036	42.88	0					46	9	6	0	0	0	0.0069471	1	9898	118.71	50.447	1
LAMQEFMLLPTGASNFR	17	Oxidation (M)	_LAMQEFM(ox)LLPTGASNFR_	LAM(0.008)QEFM(0.992)LLPTGASNFR	LAM(-20.67)QEFM(20.67)LLPTGASNFR	0	1	0	XP_001632906.1	XP_001632906.1	XP_001632906.1	MULTI-MSMS	160418_CS1	1	S1	971.98	2	971.482	1940.95	21516.8	-4.3405	-0.0042167	3.5563	0.0034549	-0.78419	-0.00076183	971.485	40.602	1.2344	40.602	40.005	41.239	-3.8147e-06					30	14	3	0	0	0	1.5885e-05	1	9644	141.85	88.64	2
LAMQEFMLLPTGASNFR	17	Oxidation (M)	_LAMQEFM(ox)LLPTGASNFR_	LAM(0.006)QEFM(0.994)LLPTGASNFR	LAM(-22.04)QEFM(22.04)LLPTGASNFR	0	1	0	XP_001632906.1	XP_001632906.1	XP_001632906.1	MULTI-MSMS	160418_CS2	2	S2	971.98	2	971.482	1940.95	22061.5	-1.7294	-0.00168	2.1415	0.0020804	0.41213	0.00040038	971.986	39.527	0.74503	39.527	39.195	39.94	0					14	8	2	0	0	0	0.002491	1	9209	130.27	78.657	2
LAMQEFMLLPTGASNFR	17	Oxidation (M)	_LAM(ox)QEFMLLPTGASNFR_	LAM(0.995)QEFM(0.005)LLPTGASNFR	LAM(23.29)QEFM(-23.29)LLPTGASNFR	0	1	0	XP_001632906.1	XP_001632906.1	XP_001632906.1	MULTI-MSMS	160418_CS2	2	S2	971.48	2	971.482	1940.95	21217	-1.5972	-0.0015516	1.3618	0.001323	-0.23536	-0.00022864	971.484	42.029	1.5968	42.029	41.199	42.795	0					33	18	3	0	0	0	0.00042893	2	9904	135.47	68.826	2
LANEGHYAQDK	11	Unmodified	_LANEGHYAQDK_			0	0	0	KXJ15311.1	KXJ15311.1	KXJ15311.1	MULTI-MSMS	160418_CI1	1	I1	623.3	2	623.297	1244.58	26823.6	-1.2289	-0.00076597	0.78364	0.00048844	-0.44526	-0.00027753	623.297	14.447	0.82248	14.447	13.821	14.644	0					21	10	3	0	0	0	0.025435	1	2543	100.69	46.27	1
LANEGHYAQDK	11	Unmodified	_LANEGHYAQDK_			0	0	0	KXJ15311.1	KXJ15311.1	KXJ15311.1	MULTI-MSMS	160418_CI2	2	I2	623.3	2	623.297	1244.58	28280.6	0.12884	8.0303e-05	-0.021577	-1.3449e-05	0.10726	6.6854e-05	623.296	14.486	0.44139	14.486	14.31	14.751	-9.5367e-07					12	5	3	0	0	0	0.024434	1	2417	103.31	48.2	1
LANIGVENTEENR	13	Unmodified	_LANIGVENTEENR_			0	0	0	XP_001629735.1	XP_001629735.1	XP_001629735.1	MULTI-MSMS	160418_CS1	1	S1	729.86	2	729.863	1457.71	25335	-0.61579	-0.00044944	-1.8816	-0.0013733	-2.4974	-0.0018227	729.862	23.303	1.3728	23.303	22.762	24.135	0					50	18	5	0	0	0	7.7544e-52	1	4804	229	163.75	1
LANIGVENTEENR	13	Unmodified	_LANIGVENTEENR_			0	0	0	XP_001629735.1	XP_001629735.1	XP_001629735.1	MULTI-MSMS	160418_CS2	2	S2	729.86	2	729.863	1457.71	25169.2	-1.1505	-0.00083973	-1.1048	-0.00080634	-2.2553	-0.0016461	729.862	22.882	1.1581	22.882	22.558	23.716	0					43	15	5	0	0	0	1.4771e-39	1	4575	216.91	166.44	1
LAQDWLDIPQVLDPADMVNPK	21	Oxidation (M)	_LAQDWLDIPQVLDPADM(ox)VNPK_	LAQDWLDIPQVLDPADM(1)VNPK	LAQDWLDIPQVLDPADM(65.47)VNPK	0	1	0	XP_001639010.1	XP_001639010.1	XP_001639010.1	MULTI-MSMS	160418_CI1	1	I1	799.07	3	798.739	2393.19	24401.6	-0.54097	-0.0004321	1.0684	0.00085337	0.52742	0.00042127	799.073	43.033	0.33521	43.033	42.865	43.2	0					6	3	2	0	0	0	0.0233	1	10501	65.47	36.579	1
LAQDWLDIPQVLDPADMVNPK	21	Unmodified	_LAQDWLDIPQVLDPADMVNPK_			0	0	0	XP_001639010.1	XP_001639010.1	XP_001639010.1	MULTI-MSMS	160418_CI1	1	I1	1190.11	2	1189.61	2377.2	19446	-0.098757	-0.00011748	0.30327	0.00036077	0.20451	0.00024329	1189.61	45.522	0.5937	45.522	45.225	45.818	0					24	6	5	0	0	0	0.012422	1	11095	123.02	92.025	1
LAQDWLDIPQVLDPADMVNPK	21	Unmodified	_LAQDWLDIPQVLDPADMVNPK_			0	0	0	XP_001639010.1	XP_001639010.1	XP_001639010.1	MULTI-MSMS	160418_CI1	1	I1	793.74	3	793.407	2377.2	24065.3	-0.8444	-0.00066996	0.61614	0.00048885	-0.22826	-0.0001811	793.742	45.522	0.76348	45.522	45.14	45.903	0					29	8	5	0	0	0	1.3154e-05	2	11096	132.62	104.66	1
LAQDWLDIPQVLDPADMVNPK	21	Unmodified	_LAQDWLDIPQVLDPADMVNPK_			0	0	0	XP_001639010.1	XP_001639010.1	XP_001639010.1	MULTI-MSMS	160418_CI2	2	I2	793.74	3	793.407	2377.2	24018.7	0.31559	0.00025039	-0.26464	-0.00020997	0.050947	4.0422e-05	793.742	45.751	0.53633	45.751	45.413	45.949	0					21	6	4	0	0	0	0.0017798	2	10750	109.5	83.673	1
LAQDWLDIPQVLDPADMVNPK	21	Unmodified	_LAQDWLDIPQVLDPADMVNPK_			0	0	0	XP_001639010.1	XP_001639010.1	XP_001639010.1	MULTI-SECPEP	160418_CI2	2	I2	1190.11	2	1189.61	2377.2	19152.6	0.86433	0.0010282	-0.37507	-0.00044619	0.48926	0.00058203	1190.61	45.775	0.53633	45.775	45.413	45.949	0					17	6	4	0	0	0	0.0048525	1	10733	99.927	69.946	1
LAQDWLDIPQVLDPADMVNPK	21	Unmodified	_LAQDWLDIPQVLDPADMVNPK_			0	0	0	XP_001639010.1	XP_001639010.1	XP_001639010.1	MULTI-MSMS	160418_CS1	1	S1	793.74	3	793.407	2377.2	24061	0.58305	0.0004626	0.071108	5.6417e-05	0.65416	0.00051901	793.741	45.677	0.42675	45.677	45.455	45.882	0					11	4	4	0	0	0	0.0028182	1	10907	98.443	66.689	1
LAQDWLDIPQVLDPADMVNPK	21	Unmodified	_LAQDWLDIPQVLDPADMVNPK_			0	0	0	XP_001639010.1	XP_001639010.1	XP_001639010.1	MULTI-MSMS	160418_CS2	2	S2	793.74	3	793.407	2377.2	23407.6	-0.16244	-0.00012888	0.16284	0.0001292	0.00039352	3.1222e-07	793.742	45.662	0.59345	45.662	45.411	46.004	0					16	6	4	0	0	0	0.028049	1	10718	63.639	43.727	1
LAQDWLDIPQVLDPADMVNPK	21	Unmodified	_LAQDWLDIPQVLDPADMVNPK_			0	0	0	XP_001639010.1	XP_001639010.1	XP_001639010.1	MULTI-MSMS	160418_CS2	2	S2	1190.11	2	1189.61	2377.2	19796	-0.10094	-0.00012008	1.637	0.0019473	1.536	0.0018273	1190.11	45.709	0.59312	45.709	45.326	45.919	0					12	6	3	0	0	0	0.0025721	1	10721	120.54	93.213	1
LASDATSWQNK	11	Unmodified	_LASDATSWQNK_			0	0	0	KXJ17388.1	KXJ17388.1	KXJ17388.1	MULTI-MSMS	160418_CI1	1	I1	610.8	2	610.799	1219.58	26675.6	-1.8521	-0.0011313	-1.2158	-0.00074261	-3.0679	-0.0018739	610.799	21.432	0.8999	21.432	20.991	21.891	0					15	11	2	0	0	0	0.0028513	1	4490	171.33	105.87	1
LASDATSWQNK	11	Unmodified	_LASDATSWQNK_			0	0	0	KXJ17388.1	KXJ17388.1	KXJ17388.1	MULTI-MSMS	160418_CI2	2	I2	610.8	2	610.799	1219.58	27343	-0.75467	-0.00046095	-0.1805	-0.00011025	-0.93517	-0.0005712	610.799	21.552	0.45408	21.552	21.244	21.698	0					14	5	3	0	0	0	0.015224	1	4337	147.73	93.01	1
LAVNMVPFPR	10	Unmodified	_LAVNMVPFPR_			0	0	0	KXJ23182.1;XP_002161860.1;KXJ14675.1;XP_015747467.1;XP_015747460.1;XP_015747453.1;XP_015747447.1;XP_015747441.1;KXJ11484.1;XP_001634953.1;XP_001632008.1;XP_001628797.1;XP_002161913.1;XP_001628021.1;XP_001628022.1;XP_015761439.1;XP_002160315.2;KXJ17789.1;XP_012567193.1;XP_001636043.1;KXJ19229.1;CON__ENSEMBL:ENSBTAP00000025008;XP_015775985.1;XP_001641581.1	KXJ23182.1	KXJ23182.1	MULTI-MSMS	160418_CI1	1	I1	572.32	2	572.321	1142.63	28111.8	-0.6262	-0.00035839	0.85238	0.00048783	0.22618	0.00012945	572.321	34.17	1.6705	34.17	33.366	35.036	0					59	21	5	0	0	0	0.023683	1	8114	127.02	68.588	1
LAVNMVPFPR	10	Unmodified	_LAVNMVPFPR_			0	0	0	KXJ23182.1;XP_002161860.1;KXJ14675.1;XP_015747467.1;XP_015747460.1;XP_015747453.1;XP_015747447.1;XP_015747441.1;KXJ11484.1;XP_001634953.1;XP_001632008.1;XP_001628797.1;XP_002161913.1;XP_001628021.1;XP_001628022.1;XP_015761439.1;XP_002160315.2;KXJ17789.1;XP_012567193.1;XP_001636043.1;KXJ19229.1;CON__ENSEMBL:ENSBTAP00000025008;XP_015775985.1;XP_001641581.1	KXJ23182.1	KXJ23182.1	MULTI-MSMS	160418_CI2	2	I2	572.32	2	572.321	1142.63	27925.5	-0.44314	-0.00025362	0.79603	0.00045559	0.35289	0.00020197	572.321	34.302	1.5769	34.302	33.554	35.131	0					52	19	5	0	0	0	0.023907	1	7837	134.48	79.756	1
LCYVALDFEQEMQTAAASSSLEK	23	Unmodified	_LCYVALDFEQEMQTAAASSSLEK_			0	0	0	KXJ21685.1	KXJ21685.1	KXJ21685.1	MULTI-MSMS	160418_CI1	1	I1	864.74	3	864.405	2590.19	22807.7	1.027	0.00088776	-1.1474	-0.00099178	-0.12034	-0.00010402	864.739	42.738	1.5917	42.738	42.365	43.957	0					81	18	8	0	0	0	5.8186e-16	1	10383	152.09	118.94	1
LCYVALDFEQEMQTAAASSSLEK	23	Unmodified	_LCYVALDFEQEMQTAAASSSLEK_			0	0	0	KXJ21685.1	KXJ21685.1	KXJ21685.1	MULTI-MSMS	160418_CI1	1	I1	1296.61	2	1296.1	2590.19	18564.5	1.6935	0.002195	-1.1626	-0.0015068	0.53095	0.00068816	1296.6	42.743	0.83534	42.743	42.448	43.283	0					51	9	7	0	0	0	2.0879e-178	1	10391	273.54	201.73	1
LCYVALDFEQEMQTAAASSSLEK	23	Unmodified	_LCYVALDFEQEMQTAAASSSLEK_			0	0	0	KXJ21685.1	KXJ21685.1	KXJ21685.1	MULTI-MSMS	160418_CI2	2	I2	1296.61	2	1296.1	2590.19	18707.8	0.2439	0.00031612	0.16777	0.00021744	0.41166	0.00053356	1296.61	42.85	1.0132	42.85	42.471	43.484	0					45	11	7	0	0	0	8.8398e-97	2	10043	231.41	185.2	1
LCYVALDFEQEMQTAAASSSLEK	23	Unmodified	_LCYVALDFEQEMQTAAASSSLEK_			0	0	0	KXJ21685.1	KXJ21685.1	KXJ21685.1	MULTI-MSMS	160418_CI2	2	I2	864.74	3	864.405	2590.19	22800	0.27527	0.00023794	-0.34135	-0.00029507	-0.066083	-5.7123e-05	864.739	42.851	1.2671	42.851	42.471	43.738	0					68	14	7	0	0	0	2.5605e-23	1	10042	168.46	127.51	1
LCYVALDFEQEMQTAAASSSLEK	23	Oxidation (M)	_LCYVALDFEQEM(ox)QTAAASSSLEK_	LCYVALDFEQEM(1)QTAAASSSLEK	LCYVALDFEQEM(153.83)QTAAASSSLEK	0	1	0	KXJ21685.1	KXJ21685.1	KXJ21685.1	MULTI-MSMS	160418_CI2	2	I2	870.07	3	869.737	2606.19	23332.8	-0.23297	-0.00020262	0.54916	0.00047762	0.31619	0.000275	870.071	36.754	0.72457	36.754	36.423	37.148	0					27	8	5	0	0	0	1.2612e-15	1	8515	153.83	45.688	1
LCYVALDFEQEMQTAASSSSLEK	23	Unmodified	_LCYVALDFEQEMQTAASSSSLEK_			0	0	0	XP_001637076.1;XP_015751952.1;KXJ21662.1	XP_001637076.1;XP_015751952.1	XP_001637076.1	MULTI-MSMS	160418_CI1	1	I1	870.07	3	869.737	2606.19	23009.9	-0.64802	-0.0005636	0.74837	0.00065089	0.10036	8.7285e-05	870.406	42.29	0.75143	42.29	41.696	42.448	0					27	8	5	0	0	0	0.00048986	1	10280	126.26	0	1
LCYVALDFEQEMQTAASSSSLEK	23	Unmodified	_LCYVALDFEQEMQTAASSSSLEK_			0	0	0	XP_001637076.1;XP_015751952.1;KXJ21662.1	XP_001637076.1;XP_015751952.1	XP_001637076.1	MULTI-MSMS	160418_CI1	1	I1	1304.61	2	1304.1	2606.19	19796.7	0.291	0.0003795	0.013583	1.7714e-05	0.30458	0.00039721	1304.6	42.286	0.49998	42.286	41.948	42.448	0					16	5	4	0	0	0	1.2792e-22	2	10306	165.16	0	1
LCYVALDFEQEMQTAASSSSLEK	23	Unmodified	_LCYVALDFEQEMQTAASSSSLEK_			0	0	0	XP_001637076.1;XP_015751952.1;KXJ21662.1	XP_001637076.1;XP_015751952.1	XP_001637076.1	MULTI-MSMS	160418_CI2	2	I2	869.74	3	869.737	2606.19	22644.4	-0.14732	-0.00012813	0.30904	0.00026879	0.16172	0.00014065	870.407	42.341	0.67482	42.341	41.964	42.639	0					27	7	6	0	0	0	0.0023967	2	9929	103.28	0	1
LCYVALDFEQEMQTAASSSSLEK	23	Unmodified	_LCYVALDFEQEMQTAASSSSLEK_			0	0	0	XP_001637076.1;XP_015751952.1;KXJ21662.1	XP_001637076.1;XP_015751952.1	XP_001637076.1	MULTI-MSMS	160418_CI2	2	I2	1304.6	2	1304.1	2606.19	19136.8	-0.38601	-0.00050339	0.54488	0.00071058	0.15888	0.00020719	1304.1	42.395	0.42285	42.395	42.132	42.555	0					11	4	4	0	0	0	0.0053949	1	9954	93.152	0	1
LCYVALDFEQEMSTAASSSSLEK	23	Unmodified	_LCYVALDFEQEMSTAASSSSLEK_			0	0	0	XP_015753791.1	XP_015753791.1	XP_015753791.1	MULTI-MSMS	160418_CI1	1	I1	1284.09	2	1283.59	2565.16	19115	0.51036	0.00065509	-0.53832	-0.00069098	-0.027967	-3.5899e-05	1283.59	41.608	0.66863	41.608	41.279	41.948	0					25	7	5	0	0	0	4.4541e-15	1	10123	206.13	116.67	1
LCYVALDFEQEMSTAASSSSLEK	23	Unmodified	_LCYVALDFEQEMSTAASSSSLEK_			0	0	0	XP_015753791.1	XP_015753791.1	XP_015753791.1	MULTI-MSMS	160418_CI1	1	I1	856.39	3	856.061	2565.16	23331.5	-0.27949	-0.00023926	0.0085772	7.3426e-06	-0.27092	-0.00023192	856.395	41.64	0.66814	41.64	41.195	41.863	0					26	7	5	0	0	0	1.561e-09	1	10129	136.96	62.936	1
LCYVALDFEQEMSTAASSSSLEK	23	Unmodified	_LCYVALDFEQEMSTAASSSSLEK_			0	0	0	XP_015753791.1	XP_015753791.1	XP_015753791.1	MULTI-MSMS	160418_CI2	2	I2	856.39	3	856.061	2565.16	22864.2	-0.011881	-1.0171e-05	-1.0295	-0.00088135	-1.0414	-0.00089152	856.395	41.695	0.67219	41.695	41.292	41.964	0					22	7	5	0	0	0	0.0014962	1	9781	92.336	45.503	1
LDHKFDLMYAK	11	Unmodified	_LDHKFDLMYAK_			0	0	1	XP_001630129.1;KXJ10427.1;XP_001636866.1;XP_015768684.1;XP_001630127.1;XP_001636867.1;XP_001636620.1;XP_001632844.1;KXJ10877.1;XP_001632843.1;XP_001621479.1;XP_001633829.1;KXJ17784.1;XP_001621478.1;XP_015747471.1;KXJ08380.1;XP_015747456.1;XP_012564565.1;KXJ10864.1;XP_001638395.1;XP_015773084.1;XP_004208788.1;KXJ20066.1;XP_015771897.1;KXJ20904.1;XP_001632842.1;XP_002161507.1	XP_001630129.1;XP_001632842.1;XP_002161507.1	XP_001630129.1	MULTI-MSMS	160418_CI1	1	I1	460.9	3	460.904	1379.69	31245	-1.6981	-0.00078268	1.5013	0.00069195	-0.19685	-9.0731e-05	460.905	26.642	0.72574	26.642	26.246	26.972	0					26	9	4	0	0	0	0.013763	1	6013	111.27	64.447	1
LDILQTAAER	10	Unmodified	_LDILQTAAER_			0	0	0	KXJ24105.1	KXJ24105.1	KXJ24105.1	MSMS	160418_CS1	1	S1	565.31	2	565.314	1128.61	NaN	NaN	NaN	NaN	NaN	NaN	NaN	NaN	38.651	1	38.651	38.151	39.151	0								0	0	0	0.015295	1	9137	87.639	3.8567	1
LDNLVAIFDVNR	12	Unmodified	_LDNLVAIFDVNR_			0	0	0	XP_001619962.1;XP_001639281.1;XP_001637483.1	XP_001619962.1	XP_001619962.1	MULTI-MSMS	160418_CI2	2	I2	694.88	2	694.88	1387.75	26021.1	1.3541	0.00094094	-1.28	-0.00088945	0.074102	5.1492e-05	695.381	40.551	0.92623	40.551	40.113	41.039	0					18	10	4	0	0	0	6.9133e-06	1	9499	159.44	99.381	1
LFINTMLMDPVGK	13	Oxidation (M)	_LFINTM(ox)LMDPVGK_	LFINTM(1)LMDPVGK	LFINTM(42.14)LM(-42.14)DPVGK	0	1	0	XP_015779169.1	XP_015779169.1	XP_015779169.1	MULTI-MSMS	160418_CI2	2	I2	498.93	3	498.928	1493.76	31207.8	0.81915	0.0004087	-0.70342	-0.00035096	0.11573	5.7743e-05	498.928	28.363	0.80433	28.363	28.117	28.921	1.9073e-06					29	10	4	0	0	0	0.030485	1	6287	80.318	6.3672	2
LFLAGYELTPTFK	13	Unmodified	_LFLAGYELTPTFK_			0	0	0	XP_015753560.1;KXJ13550.1;XP_001634436.1	XP_015753560.1	XP_015753560.1	MULTI-MSMS	160418_CI1	1	I1	750.41	2	750.411	1498.81	24847.2	-1.9419	-0.0014573	2.5309	0.0018992	0.58893	0.00044194	750.413	40.002	0.48557	40.002	39.797	40.283	0					12	5	3	0	0	0	0.017914	1	9746	128.81	82.838	1
LFLAGYELTPTFK	13	Unmodified	_LFLAGYELTPTFK_			0	0	0	XP_015753560.1;KXJ13550.1;XP_001634436.1	XP_015753560.1	XP_015753560.1	MULTI-MSMS	160418_CI2	2	I2	750.91	2	750.411	1498.81	26324.3	-0.34855	-0.00026156	1.857	0.0013935	1.5084	0.0011319	750.913	40.188	0.50397	40.188	39.947	40.451	3.8147e-06					7	5	2	0	0	0	0.017323	1	9405	123.96	76.875	1
LFSLLSLGEIGK	12	Unmodified	_LFSLLSLGEIGK_			0	0	0	KXJ17178.1;XP_001625876.1	KXJ17178.1	KXJ17178.1	MSMS	160418_CI1	1	I1	638.88	2	638.879	1275.74	NaN	NaN	NaN	NaN	NaN	NaN	NaN	NaN	43.029	1	43.029	42.529	43.529	3.8147e-06								0	0	0	0.0019163	1	10492	110.39	42.824	1
LFSLLSLGEIGK	12	Unmodified	_LFSLLSLGEIGK_			0	0	0	KXJ17178.1;XP_001625876.1	KXJ17178.1	KXJ17178.1	MULTI-MSMS	160418_CI2	2	I2	638.88	2	638.879	1275.74	NaN	0.3377	0.00021575	3.4545	0.002207	3.7922	0.0024227	639.383	43.104	0.42434	43.104	42.892	43.317	0					7	4	2	0	0	0	3.7141e-06	1	10144	164.66	121.01	1
LFVLDEADEMLSR	13	Oxidation (M)	_LFVLDEADEM(ox)LSR_	LFVLDEADEM(1)LSR	LFVLDEADEM(141.91)LSR	0	1	0	XP_001637288.1	XP_001637288.1	XP_001637288.1	MULTI-MSMS	160418_CI1	1	I1	777.38	2	777.379	1552.74	23683.3	-0.51963	-0.00040395	-1.9951	-0.0015509	-2.5147	-0.0019549	777.377	36.466	0.93587	36.466	36.127	37.063	0					30	11	5	0	0	0	0.003739	1	8795	141.91	85.279	1
LFVLDEADEMLSR	13	Oxidation (M)	_LFVLDEADEM(ox)LSR_	LFVLDEADEM(1)LSR	LFVLDEADEM(127.42)LSR	0	1	0	XP_001637288.1	XP_001637288.1	XP_001637288.1	MULTI-MSMS	160418_CI2	2	I2	777.38	2	777.379	1552.74	23649.3	-0.49597	-0.00038556	-1.3931	-0.0010829	-1.889	-0.0014685	777.378	36.556	0.55867	36.556	36.343	36.902	0					20	6	4	0	0	0	0.023454	1	8461	127.42	76.147	1
LGAENFVFWGGR	12	Unmodified	_LGAENFVFWGGR_			0	0	0	KXJ21884.1	KXJ21884.1	KXJ21884.1	MULTI-MSMS	160418_CI1	1	I1	676.84	2	676.841	1351.67	26908.6	0.33874	0.00022927	-2.9295	-0.0019828	-2.5908	-0.0017536	676.84	38.794	0.79905	38.794	38.258	39.057	-3.8147e-06					20	9	3	0	0	0	0.015332	1	9400	121.61	85.212	1
LGAENFVFWGGR	12	Unmodified	_LGAENFVFWGGR_			0	0	0	KXJ21884.1	KXJ21884.1	KXJ21884.1	MULTI-MSMS	160418_CS1	1	S1	676.84	2	676.841	1351.67	26057.4	1.1371	0.00076961	-1.2309	-0.00083314	-0.093862	-6.353e-05	676.84	38.783	0.73209	38.783	38.464	39.196	0					26	8	4	0	0	0	2.4705e-06	1	9146	166.69	114.44	1
LGAENFVFWGGR	12	Unmodified	_LGAENFVFWGGR_			0	0	0	KXJ21884.1	KXJ21884.1	KXJ21884.1	MULTI-MSMS	160418_CS2	2	S2	676.84	2	676.841	1351.67	26306	1.1115	0.00075232	-1.0034	-0.00067911	0.10816	7.3205e-05	676.84	38.743	0.82442	38.743	38.289	39.113	0					35	9	5	0	0	0	2.4705e-06	1	8954	166.69	123.25	1
LGEHNIDVLEGNEQFINAAK	20	Unmodified	_LGEHNIDVLEGNEQFINAAK_			0	0	0	CON__P00761	CON__P00761	CON__P00761	MULTI-MSMS	160418_CI1	1	I1	738.04	3	737.706	2210.1	24431.8	-1.0064	-0.0007424	0.42681	0.00031486	-0.57955	-0.00042754	738.041	32.951	1.7329	32.951	32.174	33.907	0					82	22	8	0	0	0	8.6488e-36	1	7796	187.75	136.83	1
LGEHNIDVLEGNEQFINAAK	20	Unmodified	_LGEHNIDVLEGNEQFINAAK_			0	0	0	CON__P00761	CON__P00761	CON__P00761	MULTI-MSMS	160418_CI1	1	I1	1106.56	2	1106.06	2210.1	19968.1	-2.0927	-0.0023146	2.2621	0.002502	0.16939	0.00018735	1106.56	33.023	0.5842	33.023	32.628	33.212	0					33	7	6	0	0	0	1.7002e-119	1	7815	301.75	229.78	1
LGEHNIDVLEGNEQFINAAK	20	Unmodified	_LGEHNIDVLEGNEQFINAAK_			0	0	0	CON__P00761	CON__P00761	CON__P00761	MULTI-MSMS	160418_CI1	1	I1	738.04	3	737.706	2210.1	25884.2	-1.3654	-0.0010073	1.3309	0.00098184	-0.034495	-2.5448e-05	737.707	64.684	9.0614	64.684	60.827	69.888	0					321	255	2	0	0	0	0.00041482	7	16031	123.58	73.922	1
LGEHNIDVLEGNEQFINAAK	20	Unmodified	_LGEHNIDVLEGNEQFINAAK_			0	0	0	CON__P00761	CON__P00761	CON__P00761	MULTI-MSMS	160418_CI2	2	I2	738.04	3	737.706	2210.1	24645.7	-1.9289	-0.0014229	1.2819	0.00094567	-0.64696	-0.00047727	738.041	33.042	1.8913	33.042	32.612	34.503	-3.8147e-06					103	23	8	0	0	0	8.3152e-20	2	7501	169.58	114.84	1
LGEHNIDVLEGNEQFINAAK	20	Unmodified	_LGEHNIDVLEGNEQFINAAK_			0	0	0	CON__P00761	CON__P00761	CON__P00761	MULTI-MSMS	160418_CI2	2	I2	1106.06	2	1106.06	2210.1	19809.7	-1.7017	-0.0018822	1.596	0.0017653	-0.10569	-0.0001169	1106.56	33.076	0.7082	33.076	32.766	33.475	0					33	8	5	0	0	0	5.4483e-162	1	7526	311	243.98	1
LGEHNIDVLEGNEQFINAAK	20	Unmodified	_LGEHNIDVLEGNEQFINAAK_			0	0	0	CON__P00761	CON__P00761	CON__P00761	MULTI-MSMS	160418_CI2	2	I2	738.04	3	737.706	2210.1	25780.8	-1.0309	-0.0007605	0.92529	0.0006826	-0.1056	-7.7901e-05	738.041	64.35	9.1438	64.35	60.846	69.989	0					625	325	2	0	0	0	1.3301e-08	15	14952	146.88	96.524	1
LGEHNIDVLEGNEQFINAAK	20	Unmodified	_LGEHNIDVLEGNEQFINAAK_			0	0	0	CON__P00761	CON__P00761	CON__P00761	MSMS	160418_CI2	2	I2	737.71	3	737.706	2210.1	NaN	NaN	NaN	NaN	NaN	NaN	NaN	NaN	60.682	1	60.682	60.182	61.182	0								0	0	0	0.021497	1	14058	57.171	32.577	1
LGEHNIDVLEGNEQFINAAK	20	Unmodified	_LGEHNIDVLEGNEQFINAAK_			0	0	0	CON__P00761	CON__P00761	CON__P00761	MULTI-MSMS	160418_CS1	1	S1	738.04	3	737.706	2210.1	24421	-2.0975	-0.0015473	1.456	0.0010741	-0.64148	-0.00047322	738.042	33.139	2.2045	33.139	32.72	34.925	0					88	28	8	0	0	0	1.8953e-56	1	7609	209.19	142.55	1
LGEHNIDVLEGNEQFINAAK	20	Unmodified	_LGEHNIDVLEGNEQFINAAK_			0	0	0	CON__P00761	CON__P00761	CON__P00761	MULTI-MSMS	160418_CS1	1	S1	1106.56	2	1106.06	2210.1	20071.1	-2.5812	-0.002855	2.3455	0.0025942	-0.23575	-0.00026075	1106.56	33.14	0.6142	33.14	32.793	33.407	0					32	7	6	0	0	0	1.5894e-83	1	7620	262.83	185.63	1
LGEHNIDVLEGNEQFINAAK	20	Unmodified	_LGEHNIDVLEGNEQFINAAK_			0	0	0	CON__P00761	CON__P00761	CON__P00761	MULTI-MSMS	160418_CS1	1	S1	738.04	3	737.706	2210.1	25390.9	0.89675	0.00066154	-0.27731	-0.00020457	0.61945	0.00045697	737.707	60.128	0.5904	60.128	59.815	60.405	0					17	11	2	0	0	0	0.0062753	1	14337	92.307	59.382	1
LGEHNIDVLEGNEQFINAAK	20	Unmodified	_LGEHNIDVLEGNEQFINAAK_			0	0	0	CON__P00761	CON__P00761	CON__P00761	MULTI-MSMS	160418_CS1	1	S1	738.04	3	737.706	2210.1	26075.4	1.2521	0.00092367	-1.4833	-0.0010942	-0.23119	-0.00017055	738.039	65.608	9.5087	65.608	60.502	70.011	7.6294e-06					384	153	3	0	0	0	6.1184e-05	16	14870	130.87	95.433	1
LGEHNIDVLEGNEQFINAAK	20	Unmodified	_LGEHNIDVLEGNEQFINAAK_			0	0	0	CON__P00761	CON__P00761	CON__P00761	MSMS	160418_CS1	1	S1	737.71	3	737.706	2210.1	NaN	NaN	NaN	NaN	NaN	NaN	NaN	NaN	59.025	1	59.025	58.525	59.525	-3.8147e-06								0	0	0	0.011439	1	14066	70.802	29.416	1
LGEHNIDVLEGNEQFINAAK	20	Unmodified	_LGEHNIDVLEGNEQFINAAK_			0	0	0	CON__P00761	CON__P00761	CON__P00761	MSMS	160418_CS1	1	S1	737.71	3	737.706	2210.1	NaN	NaN	NaN	NaN	NaN	NaN	NaN	NaN	63.405	1	63.405	62.905	63.905	0								0	0	0	1.8953e-06	1	15120	101.54	56.955	1
LGEHNIDVLEGNEQFINAAK	20	Unmodified	_LGEHNIDVLEGNEQFINAAK_			0	0	0	CON__P00761	CON__P00761	CON__P00761	MULTI-MSMS	160418_CS2	2	S2	738.04	3	737.706	2210.1	24317.3	-0.097597	-7.1998e-05	-0.39592	-0.00029207	-0.49352	-0.00036407	738.04	32.895	2.0824	32.895	32.554	34.636	-3.8147e-06					122	26	9	0	0	0	4.9048e-19	1	7399	164.01	104.85	1
LGEHNIDVLEGNEQFINAAK	20	Unmodified	_LGEHNIDVLEGNEQFINAAK_			0	0	0	CON__P00761	CON__P00761	CON__P00761	MULTI-MSMS	160418_CS2	2	S2	1106.06	2	1106.06	2210.1	19972.3	-1.9571	-0.0021647	1.6517	0.0018269	-0.30535	-0.00033773	1106.56	32.91	1.0777	32.91	32.63	33.708	0					41	13	5	0	0	0	1.0264e-118	1	7423	287.54	183.13	1
LGEHNIDVLEGNEQFINAAK	20	Unmodified	_LGEHNIDVLEGNEQFINAAK_			0	0	0	CON__P00761	CON__P00761	CON__P00761	MULTI-MSMS	160418_CS2	2	S2	738.04	3	737.706	2210.1	25686	-0.60341	-0.00044514	0.50996	0.0003762	-0.093452	-6.894e-05	738.041	63.684	10.537	63.684	59.482	70.02	-3.8147e-06					576	198	3	0	0	0	4.761e-19	20	15256	164.2	113.93	1
LGLSEVECVQDMYNGVK	17	Unmodified	_LGLSEVECVQDMYNGVK_			0	0	0	KXJ20934.1	KXJ20934.1	KXJ20934.1	MULTI-MSMS	160418_CI1	1	I1	971.46	2	970.958	1939.9	21547.3	0.34666	0.00033659	-0.88941	-0.00086358	-0.54276	-0.000527	970.958	36.625	0.7825	36.625	36.28	37.063	0					28	9	4	0	0	0	1.9198e-10	1	8840	158.86	97.297	1
LGLSEVQCVQDMYNGVK	17	Unmodified	_LGLSEVQCVQDMYNGVK_			0	0	0	KXJ20934.1;XP_001626336.1;XP_001626337.1;XP_015758123.1;XP_015758122.1;XP_015758121.1;XP_001641325.1;XP_015758120.1;XP_015758119.1;XP_015758117.1;KXJ23248.1	KXJ20934.1;XP_001626336.1	XP_001626336.1	MULTI-MSMS	160418_CI1	1	I1	970.97	2	970.466	1938.92	22124	-0.18298	-0.00017758	-0.73678	-0.00071502	-0.91976	-0.0008926	970.968	36.166	0.46442	36.166	35.968	36.432	0					8	5	2	0	0	0	8.1905e-14	1	8733	162.48	96.459	1
LGLSEVQCVQDMYNGVK	17	Unmodified	_LGLSEVQCVQDMYNGVK_			0	0	0	KXJ20934.1;XP_001626336.1;XP_001626337.1;XP_015758123.1;XP_015758122.1;XP_015758121.1;XP_001641325.1;XP_015758120.1;XP_015758119.1;XP_015758117.1;KXJ23248.1	KXJ20934.1;XP_001626336.1	XP_001626336.1	MULTI-MSMS	160418_CI2	2	I2	970.97	2	970.466	1938.92	22015.1	-0.92165	-0.00089443	-0.49853	-0.00048381	-1.4202	-0.0013782	970.968	36.221	0.4826	36.221	36.018	36.501	0					13	5	3	0	0	0	1.6932e-09	1	8396	155.39	82.112	1
LGMSSFELVPGVDCPK	16	Unmodified	_LGMSSFELVPGVDCPK_			0	0	0	KXJ29806.1	KXJ29806.1	KXJ29806.1	MULTI-MSMS	160418_CI2	2	I2	868.93	2	868.423	1734.83	23406	0.0091665	7.9604e-06	0.18377	0.00015959	0.19294	0.00016755	868.423	37.344	0.56364	37.344	36.984	37.547	0					17	6	4	0	0	0	9.2511e-06	1	8660	142.76	85.589	1
LGQELFVFNK	10	Unmodified	_LGQELFVFNK_			0	0	0	KXJ28619.1	KXJ28619.1	KXJ28619.1	MSMS	160418_CI1	1	I1	597.83	2	597.83	1193.64	NaN	NaN	NaN	NaN	NaN	NaN	NaN	NaN	35.193	1	35.193	34.693	35.693	0								0	0	0	0.0090322	1	8455	99.973	43.057	1
LGSGCSSYVGR	11	Unmodified	_LGSGCSSYVGR_			0	0	0	XP_001626549.1;KXJ13546.1;XP_015760793.1	XP_001626549.1	XP_001626549.1	MULTI-MSMS	160418_CS1	1	S1	571.77	2	571.767	1141.52	27460.9	-3.1188	-0.0017832	3.7034	0.0021175	0.58459	0.00033425	571.768	19.222	0.81885	19.222	18.857	19.676	0					37	10	5	0	0	0	0.0086537	1	3661	142.98	112.3	1
LGSGCSSYVGR	11	Unmodified	_LGSGCSSYVGR_			0	0	0	XP_001626549.1;KXJ13546.1;XP_015760793.1	XP_001626549.1	XP_001626549.1	MULTI-MSMS	160418_CS2	2	S2	571.77	2	571.767	1141.52	27521.1	-2.3409	-0.0013385	2.5992	0.0014861	0.25825	0.00014766	571.768	18.814	0.96619	18.814	18.408	19.374	0					40	12	5	0	0	0	7.7252e-10	1	3413	187.5	154.69	1
LHLHLTDDEGWR	12	Unmodified	_LHLHLTDDEGWR_			0	0	0	KXJ23411.1;XP_001637561.1	KXJ23411.1;XP_001637561.1	XP_001637561.1	MULTI-MSMS	160418_CS1	1	S1	497.92	3	497.916	1490.73	31178.5	-1.9265	-0.00095921	1.3802	0.00068721	-0.54627	-0.000272	497.917	28.358	0.80094	28.358	28.025	28.826	0					20	10	3	0	0	0	0.021208	1	6280	126.66	75.372	1
LHLHLTDDEGWR	12	Unmodified	_LHLHLTDDEGWR_			0	0	0	KXJ23411.1;XP_001637561.1	KXJ23411.1;XP_001637561.1	XP_001637561.1	MULTI-MSMS	160418_CS2	2	S2	497.92	3	497.916	1490.73	31224.3	-0.64218	-0.00031975	0.37639	0.00018741	-0.26579	-0.00013234	497.916	28.039	0.96473	28.039	27.78	28.745	0					23	12	3	0	0	0	0.0035919	1	6070	147.28	126.82	1
LIANNFSLGYR	11	Unmodified	_LIANNFSLGYR_			0	0	0	XP_001623935.1;KXJ18631.1	XP_001623935.1	XP_001623935.1	MULTI-MSMS	160418_CI1	1	I1	634.34	2	634.343	1266.67	24934.4	-0.92476	-0.00058662	1.0292	0.00065288	0.10446	6.6261e-05	634.344	31.862	0.88968	31.862	31.585	32.475	1.9073e-06					28	11	4	0	0	0	1.6539e-06	1	7506	176.6	116.5	1
LIANNFSLGYR	11	Unmodified	_LIANNFSLGYR_			0	0	0	XP_001623935.1;KXJ18631.1	XP_001623935.1	XP_001623935.1	MULTI-MSMS	160418_CI2	2	I2	634.34	2	634.343	1266.67	26452	-1.294	-0.00082087	1.2262	0.00077784	-0.067824	-4.3024e-05	634.344	32.033	0.77676	32.033	31.681	32.458	0					22	9	4	0	0	0	0.015382	1	7239	131.52	74.884	1
LIDDMVAYALK	11	Unmodified	_LIDDMVAYALK_			0	0	0	XP_015763795.1;XP_001634205.1;KXJ19377.1	XP_015763795.1	XP_015763795.1	MULTI-MSMS	160418_CI1	1	I1	626.34	2	626.336	1250.66	27334	1.5868	0.00099388	-1.0287	-0.00064429	0.55815	0.00034959	626.336	37.243	0.55029	37.243	36.982	37.532	3.8147e-06					17	6	3	0	0	0	0.016386	1	9021	128.27	42.539	1
LIDDMVAYALK	11	Unmodified	_LIDDMVAYALK_			0	0	0	XP_015763795.1;XP_001634205.1;KXJ19377.1	XP_015763795.1	XP_015763795.1	MULTI-MSMS	160418_CI2	2	I2	626.34	2	626.336	1250.66	26922.7	0.33218	0.00020806	1.1821	0.0007404	1.5143	0.00094846	626.338	37.379	0.48077	37.379	37.066	37.547	0					9	5	2	0	0	0	0.019618	1	8691	119.68	33.95	1
LIFQLFDLDGK	11	Unmodified	_LIFQLFDLDGK_			0	0	0	KXJ08486.1;XP_001634525.1	KXJ08486.1	KXJ08486.1	MULTI-MSMS	160418_CI2	2	I2	655.37	2	654.864	1307.71	26775.4	0.61809	0.00040477	-0.63226	-0.00041404	-0.014165	-9.2762e-06	654.863	44.455	0.49839	44.455	44.244	44.743	0					9	5	2	0	0	0	0.016465	1	10485	128.01	82.854	1
LIILASGGPAELVR	14	Unmodified	_LIILASGGPAELVR_			0	0	0	XP_001647518.1;XP_015769414.1;XP_015769413.1;XP_015769412.1	XP_001647518.1	XP_001647518.1	MULTI-MSMS	160418_CI1	1	I1	704.93	2	704.93	1407.84	25173.6	-1.4516	-0.0010233	0.88209	0.00062181	-0.56954	-0.00040148	704.931	35.854	0.61794	35.854	35.509	36.127	0					19	7	4	0	0	0	0.024224	1	8651	111.52	80.456	1
LINEPTAAALAYGLDK	16	Unmodified	_LINEPTAAALAYGLDK_			0	0	0	XP_015753976.1	XP_015753976.1	XP_015753976.1	MULTI-MSMS	160418_CI1	1	I1	830.45	2	830.451	1658.89	24272.6	-0.96943	-0.00080507	1.5015	0.0012469	0.53208	0.00044187	830.953	34.706	0.60429	34.706	34.432	35.036	0					23	7	4	0	0	0	9.7009e-20	1	8309	188.19	0	1
LINEPTAAALAYGLDK	16	Unmodified	_LINEPTAAALAYGLDK_			0	0	0	XP_015753976.1	XP_015753976.1	XP_015753976.1	MULTI-MSMS	160418_CI2	2	I2	830.45	2	830.451	1658.89	23371.8	-3.088	-0.0025645	3.8974	0.0032366	0.80934	0.00067211	830.456	34.857	1.1061	34.857	34.025	35.131	0					28	13	4	0	0	0	0.0053999	1	8013	124.16	0	1
LINEPTAAALAYGLDK	16	Unmodified	_LINEPTAAALAYGLDK_			0	0	0	XP_015753976.1	XP_015753976.1	XP_015753976.1	MULTI-MSMS	160418_CI2	2	I2	553.97	3	553.97	1658.89	28736.5	-1.6476	-0.0009127	-2.0977	-0.0011621	-3.7453	-0.0020748	554.301	34.82	0.55171	34.82	34.503	35.055	0					13	6	4	0	0	0	0.011057	1	8037	102.39	0	1
LINLADDDMTK	11	Unmodified	_LINLADDDMTK_			0	0	0	XP_001628893.1;KXJ26778.1;XP_015750815.1	XP_001628893.1	XP_001628893.1	MSMS	160418_CS1	1	S1	624.81	2	624.811	1247.61	NaN	NaN	NaN	NaN	NaN	NaN	NaN	NaN	29.022	1	29.022	28.522	29.522	0								0	0	0	0.0039613	1	6478	110.84	72.562	1
LINLADDDMTK	11	Unmodified	_LINLADDDMTK_			0	0	0	XP_001628893.1;KXJ26778.1;XP_015750815.1	XP_001628893.1	XP_001628893.1	MULTI-MSMS	160418_CS2	2	S2	624.81	2	624.811	1247.61	26800.1	-1.374	-0.00085847	1.397	0.00087288	0.023059	1.4407e-05	624.812	28.705	0.66319	28.705	28.376	29.039	0					14	8	2	0	0	0	0.030234	1	6265	110.84	67.203	1
LIQAFQFTDK	10	Unmodified	_LIQAFQFTDK_			0	0	0	KXJ19217.1	KXJ19217.1	KXJ19217.1	MULTI-MSMS	160418_CI2	2	I2	605.83	2	605.827	1209.64	27001.6	-0.66858	-0.00040504	0.11419	6.9177e-05	-0.55439	-0.00033587	605.827	32.874	0.93458	32.874	32.303	33.238	0					28	11	4	0	0	0	0.023708	1	7465	133.23	66.428	1
LIQAFQFTDK	10	Unmodified	_LIQAFQFTDK_			0	0	0	KXJ19217.1	KXJ19217.1	KXJ19217.1	MULTI-MSMS	160418_CS2	2	S2	605.83	2	605.827	1209.64	26912.8	-0.96122	-0.00058233	0.26897	0.00016295	-0.69225	-0.00041938	605.827	32.68	1.3059	32.68	32.171	33.476	0					49	16	5	0	0	0	0.023708	1	7337	133.23	74.31	1
LIQLEYVGEGK	11	Unmodified	_LIQLEYVGEGK_			0	0	0	KXJ16173.1	KXJ16173.1	KXJ16173.1	MULTI-MSMS	160418_CI1	1	I1	624.84	2	624.845	1247.68	26284.1	-1.0309	-0.00064414	0.25257	0.00015782	-0.77831	-0.00048633	624.845	30.844	0.95444	30.844	30.555	31.51	0					24	12	4	0	0	0	0.016522	1	7213	127.83	63.119	1
LIQLEYVGEGK	11	Unmodified	_LIQLEYVGEGK_			0	0	0	KXJ16173.1	KXJ16173.1	KXJ16173.1	MULTI-MSMS	160418_CI2	2	I2	624.85	2	624.845	1247.68	26737.9	-1.1392	-0.00071182	0.51439	0.00032142	-0.62479	-0.0003904	624.846	31.02	0.61863	31.02	30.671	31.289	0					23	7	5	0	0	0	0.019129	1	6962	120.86	61.703	1
LIQLEYVGEGK	11	Unmodified	_LIQLEYVGEGK_			0	0	0	KXJ16173.1	KXJ16173.1	KXJ16173.1	MULTI-MSMS	160418_CS1	1	S1	624.84	2	624.845	1247.68	26992.6	-2.4119	-0.001507	1.6119	0.0010072	-0.79993	-0.00049983	624.846	31.194	1.6246	31.194	30.721	32.345	0					41	16	4	0	0	0	0.017957	1	7066	123.67	59.017	1
LIQLEYVGEGK	11	Unmodified	_LIQLEYVGEGK_			0	0	0	KXJ16173.1	KXJ16173.1	KXJ16173.1	MULTI-MSMS	160418_CS2	2	S2	624.84	2	624.845	1247.68	26832.6	-0.72733	-0.00045447	-0.067601	-4.224e-05	-0.79493	-0.00049671	624.845	30.851	1.9597	30.851	30.368	32.328	-1.9073e-06					40	18	5	0	0	0	0.019164	1	6855	120.77	55.465	1
LIQSQEQYK	9	Unmodified	_LIQSQEQYK_			0	0	0	KXJ20343.1	KXJ20343.1	KXJ20343.1	MSMS	160418_CI1	1	I1	568.8	2	568.801	1135.59	NaN	NaN	NaN	NaN	NaN	NaN	NaN	NaN	18.875	1	18.875	18.375	19.375	0								0	0	0	0.013284	1	3788	105.52	27.789	1
LIQSQEQYK	9	Unmodified	_LIQSQEQYK_			0	0	0	KXJ20343.1	KXJ20343.1	KXJ20343.1	MSMS	160418_CI2	2	I2	568.8	2	568.801	1135.59	NaN	NaN	NaN	NaN	NaN	NaN	NaN	NaN	19.027	1	19.027	18.527	19.527	0								0	0	0	0.011409	1	3641	104.2	25.684	1
LIVWDSYTTNK	11	Unmodified	_LIVWDSYTTNK_			0	0	0	XP_015759197.1;XP_001632907.1;KXJ09152.1;XP_004209643.2;XP_002164667.1	XP_015759197.1	XP_015759197.1	MULTI-SECPEP	160418_CI1	1	I1	671	2	670.348	1338.68	26127	-1.8305	-0.0012271	1.4384	0.00096422	-0.39212	-0.00026286	670.349	31.955	1.1081	31.955	31.217	32.325	1.9073e-06					23	10	3	0	0	0	0.028201	1	7607	94.409	47.518	1
LIYDLADQGGEILSLR	16	Unmodified	_LIYDLADQGGEILSLR_			0	0	0	KXJ26503.1	KXJ26503.1	KXJ26503.1	MULTI-MSMS	160418_CI1	1	I1	888.98	2	888.481	1774.95	22869.9	-0.57163	-0.00050788	0.87872	0.00078072	0.30709	0.00027284	888.983	40.002	0.4866	40.002	39.714	40.2	0					16	5	5	0	0	0	1.9551e-35	1	9730	201.76	128.91	1
LIYDLADQGGEILSLR	16	Unmodified	_LIYDLADQGGEILSLR_			0	0	0	KXJ26503.1	KXJ26503.1	KXJ26503.1	MULTI-MSMS	160418_CI2	2	I2	888.48	2	888.481	1774.95	22818.9	0.80233	0.00071285	-0.15864	-0.00014095	0.64369	0.0005719	888.481	40.155	0.41832	40.155	39.863	40.281	0					11	4	4	0	0	0	4.9951e-105	1	9375	259.27	174.45	1
LKKMQQDMEQVFELK	15	2 Oxidation (M)	_LKKM(ox)QQDM(ox)EQVFELK_	LKKM(1)QQDM(1)EQVFELK	LKKM(90.91)QQDM(90.91)EQVFELK	0	2	2	XP_015780230.1	XP_015780230.1	XP_015780230.1	MULTI-MSMS	160418_CI1	1	I1	964.49	2	963.987	1925.96	22039.2	0.82637	0.00079661	2.7424	0.0026436	3.5688	0.0034403	964.492	37.075	1.0997	37.075	36.432	37.532	0					58	13	6	0	0	0	0.026155	1	8900	90.913	44.998	1
LKYPLLSDLNQQISK	15	Unmodified	_LKYPLLSDLNQQISK_			0	0	1	KXJ22794.1	KXJ22794.1	KXJ22794.1	MULTI-MSMS	160418_CS1	1	S1	587.67	3	587.337	1758.99	27828.2	0.28264	0.000166	0.24411	0.00014338	0.52675	0.00030938	587.671	35.213	1.3849	35.213	34.317	35.702	0					51	17	4	0	0	0	0.0050205	1	8173	118.52	74.271	1
LKYPLLSDLNQQISK	15	Unmodified	_LKYPLLSDLNQQISK_			0	0	1	KXJ22794.1	KXJ22794.1	KXJ22794.1	MULTI-MSMS	160418_CS2	2	S2	587.67	3	587.337	1758.99	27840	-0.39867	-0.00023415	0.60708	0.00035656	0.20841	0.00012241	587.337	35.068	2.1919	35.068	34.016	36.208	0					64	27	4	0	0	0	0.021619	1	7976	103.3	73.12	1
LLEVVAMMTKQWNQTR	16	2 Oxidation (M)	_LLEVVAM(ox)M(ox)TKQWNQTR_	LLEVVAM(1)M(1)TKQWNQTR	LLEVVAM(52.53)M(52.53)TKQWNQTR	0	2	1	XP_015750899.1	XP_015750899.1	XP_015750899.1	MSMS	160418_CS2	2	S2	660.67	3	660.673	1979	NaN	NaN	NaN	NaN	NaN	NaN	NaN	NaN	47.295	1	47.295	46.795	47.795	0								0	0	0	0.024369	1	11122	52.527	6.1189	1
LLLTAAVAAGK	11	Unmodified	_LLLTAAVAAGK_			0	0	0	KXJ28479.1;KXJ13879.1;XP_015776108.1	KXJ28479.1	KXJ28479.1	MULTI-MSMS	160418_CS1	1	S1	514.33	2	514.329	1026.64	29919.5	-0.17448	-8.9741e-05	0.33565	0.00017263	0.16117	8.2892e-05	514.329	36.1	3.0857	36.1	33.559	36.645	0					79	39	3	0	0	0	0.01959	1	8357	119.75	52.715	1
LLLTAAVSAGK	11	Unmodified	_LLLTAAVSAGK_			0	0	0	KXJ26481.1;XP_001641690.1	KXJ26481.1	KXJ26481.1	MULTI-MSMS	160418_CS1	1	S1	522.33	2	522.327	1042.64	29230.8	0.42455	0.00022176	-0.24375	-0.00012732	0.18081	9.444e-05	522.326	29.254	1.3763	29.254	28.9	30.276	0					45	18	4	0	0	0	0.014962	1	6520	132.88	81.682	1
LLLTAAVSAGK	11	Unmodified	_LLLTAAVSAGK_			0	0	0	KXJ26481.1;XP_001641690.1	KXJ26481.1	KXJ26481.1	MULTI-MSMS	160418_CS2	2	S2	522.33	2	522.327	1042.64	29410.1	-2.505	-0.0013084	2.8948	0.001512	0.38975	0.00020358	522.328	28.923	1.1695	28.923	28.529	29.698	1.9073e-06					37	15	4	0	0	0	0.01619	1	6290	128.91	86.796	1
LLLTWLEAR	9	Unmodified	_LLLTWLEAR_			0	0	0	KXJ29012.1	KXJ29012.1	KXJ29012.1	MULTI-MSMS	160418_CI1	1	I1	557.83	2	557.835	1113.65	28545.3	0.74098	0.00041335	-0.70018	-0.00039058	0.040806	2.2763e-05	557.834	40.644	0.66123	40.644	40.283	40.944	0					20	7	4	0	0	0	0.011693	1	9866	166.3	95.771	1
LLLTWLEAR	9	Unmodified	_LLLTWLEAR_			0	0	0	KXJ29012.1	KXJ29012.1	KXJ29012.1	MULTI-MSMS	160418_CI2	2	I2	557.83	2	557.835	1113.65	28390.8	-0.80245	-0.00044763	0.23056	0.00012861	-0.57189	-0.00031902	557.835	40.669	0.58866	40.669	40.451	41.039	0					14	6	3	0	0	0	5.6607e-11	1	9520	194.29	118.12	1
LLQMAGIEDCYTSTR	15	Unmodified	_LLQMAGIEDCYTSTR_			0	0	0	KXJ14946.1;XP_001640452.1	KXJ14946.1	KXJ14946.1	MULTI-SECPEP	160418_CI1	1	I1	879.45	2	879.413	1756.81	15911.9	-0.44188	-0.0003886	1.1759	0.0010341	0.73402	0.00064551	879.414	32.599	0.44984	32.599	32.325	32.774	0					15	5	4	0	0	0	0.0020433	1	7720	123.95	81.704	1
LLQMAGIEDCYTSTR	15	Unmodified	_LLQMAGIEDCYTSTR_			0	0	0	KXJ14946.1;XP_001640452.1	KXJ14946.1	KXJ14946.1	MULTI-SECPEP	160418_CI2	2	I2	879.45	2	879.413	1756.81	19384.9	-0.52445	-0.0004612	3.0867	0.0027145	2.5623	0.0022533	879.416	32.679	0.30957	32.679	32.534	32.844	0					9	3	3	0	0	0	0.030047	1	7432	110.55	77.509	1
LLVQNQDEMLK	11	Unmodified	_LLVQNQDEMLK_			0	0	0	XP_001639131.1;XP_001627436.1;KXJ09412.1;XP_015773624.1;XP_015773623.1	XP_001639131.1	XP_001639131.1	MULTI-MSMS	160418_CI1	1	I1	665.85	2	665.855	1329.7	24615.6	-0.83953	-0.000559	-1.3023	-0.00086717	-2.1419	-0.0014262	665.855	27.455	0.76114	27.455	27.186	27.947	0					44	10	6	0	0	0	0.01469	1	6223	133.75	0	1
LLVSMCQANR	10	Unmodified	_LLVSMCQANR_			0	0	0	KXJ11750.1	KXJ11750.1	KXJ11750.1	MULTI-MSMS	160418_CI1	1	I1	596.3	2	596.302	1190.59	27310	-1.3051	-0.00077821	-0.50679	-0.0003022	-1.8118	-0.0010804	596.303	25.63	0.59245	25.63	25.367	25.959	0					27	7	5	0	0	0	0.023918	1	5714	134.05	78.94	1
LLWATCNLFANPR	13	Unmodified	_LLWATCNLFANPR_			0	0	0	KXJ21884.1;XP_001633389.1	KXJ21884.1	KXJ21884.1	MULTI-MSMS	160418_CS1	1	S1	788.91	2	788.409	1574.8	24425.2	-1.9427	-0.0015316	2.0063	0.0015818	0.063644	5.0178e-05	788.41	39.724	0.64476	39.724	39.36	40.005	0					26	7	6	0	0	0	1.7733e-29	1	9387	211.86	143.24	1
LLWATCNLFANPR	13	Unmodified	_LLWATCNLFANPR_			0	0	0	KXJ21884.1;XP_001633389.1	KXJ21884.1	KXJ21884.1	MULTI-MSMS	160418_CS2	2	S2	788.41	2	788.409	1574.8	23702	-8.8462e-05	-6.9744e-08	0.44976	0.00035459	0.44967	0.00035452	788.409	39.569	0.82559	39.569	39.28	40.106	0					30	9	4	0	0	0	1.4649e-21	1	9182	203.02	124.93	1
LLYAYAEATVPK	12	Unmodified	_LLYAYAEATVPK_			0	0	0	KXJ09218.1;XP_002157357.1;XP_001629994.1	KXJ09218.1	KXJ09218.1	MULTI-MSMS	160418_CS1	1	S1	669.87	2	669.869	1337.72	25448.6	1.056	0.00070737	-1.9485	-0.0013052	-0.89249	-0.00059785	669.868	31.376	0.74047	31.376	31.086	31.826	0					24	9	4	0	0	0	3.5255e-06	1	7137	164.97	93.357	1
LLYAYAEATVPK	12	Unmodified	_LLYAYAEATVPK_			0	0	0	KXJ09218.1;XP_002157357.1;XP_001629994.1	KXJ09218.1	KXJ09218.1	MULTI-MSMS	160418_CS2	2	S2	669.87	2	669.869	1337.72	24503.7	1.0849	0.00072672	-2.1032	-0.0014089	-1.0183	-0.00068214	669.868	31.174	1.2091	31.174	30.443	31.652	-1.9073e-06					32	15	4	0	0	0	3.5871e-20	1	6938	199.11	105.46	1
LLYNNISNFAK	11	Unmodified	_LLYNNISNFAK_			0	0	0	XP_001636681.1	XP_001636681.1	XP_001636681.1	MULTI-MSMS	160418_CI1	1	I1	648.85	2	648.851	1295.69	26272	-2.7373	-0.0017761	1.9078	0.0012379	-0.82947	-0.0005382	648.852	30.771	0.58679	30.771	30.482	31.069	-1.9073e-06					18	7	3	0	0	0	0.0068455	1	7210	145.25	0	1
LMDTLYSTSPHFVR	14	Unmodified	_LMDTLYSTSPHFVR_			0	0	0	KXJ26569.1	KXJ26569.1	KXJ26569.1	MULTI-SECPEP	160418_CI1	1	I1	834.87	2	833.917	1665.82	22287.9	-2.152	-0.0017946	1.4237	0.0011873	-0.72822	-0.00060728	834.419	30.494	0.95772	30.494	29.896	30.853	0					20	12	3	0	0	0	0.0029576	1	7159	128.88	87.597	1
LMDTLYSTSPHFVR	14	Unmodified	_LMDTLYSTSPHFVR_			0	0	0	KXJ26569.1	KXJ26569.1	KXJ26569.1	MULTI-MSMS	160418_CI2	2	I2	556.61	3	556.28	1665.82	28185.1	-1.6893	-0.0009397	0.29725	0.00016535	-1.392	-0.00077435	556.28	30.712	0.6836	30.712	30.373	31.056	-1.9073e-06					23	8	4	0	0	0	0.024698	1	6893	92.792	52.726	1
LMDTLYSTSPHFVR	14	Unmodified	_LMDTLYSTSPHFVR_			0	0	0	KXJ26569.1	KXJ26569.1	KXJ26569.1	MULTI-SECPEP	160418_CI2	2	I2	834.37	2	833.917	1665.82	25042.2	-2.1745	-0.0018133	2.4161	0.0020148	0.2416	0.00020147	833.919	30.666	0.60982	30.666	30.373	30.983	-1.9073e-06					14	7	3	0	0	0	0.020063	1	6903	114.71	73.427	1
LMGQIVSSITASLR	14	Unmodified	_LMGQIVSSITASLR_			0	0	0	XP_001630129.1;XP_001630127.1;XP_001621479.1	XP_001630129.1	XP_001630129.1	MULTI-MSMS	160418_CI1	1	I1	738.42	2	738.416	1474.82	18328.9	-0.16362	-0.00012082	-2.809	-0.0020742	-2.9726	-0.0021951	738.414	40.895	0.58087	40.895	40.531	41.111	0					15	6	3	0	0	0	3.1317e-09	1	9924	164.48	113.2	1
LMSELSMKIVSNTK	14	2 Oxidation (M)	_LM(ox)SELSM(ox)KIVSNTK_	LM(1)SELSM(1)KIVSNTK	LM(88.13)SELSM(88.13)KIVSNTK	0	2	1	KXJ07999.1	KXJ07999.1	KXJ07999.1	MSMS	160418_CS2	2	S2	806.91	2	806.918	1611.82	NaN	NaN	NaN	NaN	NaN	NaN	NaN	NaN	30.268	1	30.268	29.768	30.768	0								0	0	0	0.0085828	1	6706	88.134	22.668	1
LQELENELEEAEAR	14	Unmodified	_LQELENELEEAEAR_			0	0	0	KXJ28808.1	KXJ28808.1	KXJ28808.1	MULTI-MSMS	160418_CI1	1	I1	836.9	2	836.905	1671.8	23173.3	-0.9937	-0.00083163	0.35335	0.00029572	-0.64035	-0.00053591	836.905	32.593	0.8862	32.593	32.251	33.137	0					30	11	4	0	0	0	2.5333e-47	1	7717	223.36	156.44	1
LQELENELEEAEAR	14	Unmodified	_LQELENELEEAEAR_			0	0	0	KXJ28808.1	KXJ28808.1	KXJ28808.1	MULTI-MSMS	160418_CI2	2	I2	837.41	2	836.905	1671.8	22388.8	-1.9134	-0.0016013	2.0791	0.00174	0.16569	0.00013867	836.907	32.702	0.93458	32.702	32.303	33.238	0					25	11	4	0	0	0	1.0858e-92	1	7445	257.2	198.57	1
LQEVPHEGPMCDLLWSDPDDR	21	Unmodified	_LQEVPHEGPMCDLLWSDPDDR_			0	0	0	XP_012560168.1;XP_004209578.1	XP_012560168.1	XP_012560168.1	MULTI-MSMS	160418_CS2	2	S2	837.38	3	837.042	2508.1	24732.6	-0.46894	-0.00039252	0.15514	0.00012986	-0.3138	-0.00026266	837.376	35.654	1.0991	35.654	35.109	36.208	0					35	13	5	0	0	0	0.011774	1	8189	77.847	0	1
LQIWDTAGQESFR	13	Unmodified	_LQIWDTAGQESFR_			0	0	0	XP_015764963.1;XP_002155452.1;XP_001628750.1;KXJ22117.1	XP_015764963.1	XP_015764963.1	MULTI-MSMS	160418_CI1	1	I1	775.88	2	775.884	1549.75	22210.9	-0.19139	-0.0001485	-1.0811	-0.00083882	-1.2725	-0.00098732	775.883	33.777	0.757	33.777	33.522	34.279	0					17	9	3	0	0	0	9.1765e-05	1	8054	153.49	118.32	1
LQLWDTAGQER	11	Unmodified	_LQLWDTAGQER_			0	0	0	XP_012561786.1;XP_002159099.2;XP_001636525.1;XP_015754167.1;XP_015754160.1;XP_001621980.1;KXJ24966.1;XP_002167051.2	XP_012561786.1	XP_012561786.1	MULTI-MSMS	160418_CI1	1	I1	658.83	2	658.833	1315.65	27884	-3.4562	-0.0022771	-0.54214	-0.00035718	-3.9984	-0.0026343	658.833	29.565	0.66681	29.565	29.156	29.823	0					25	8	4	0	0	0	0.02022	1	6810	118.23	0	1
LQLWDTAGQER	11	Unmodified	_LQLWDTAGQER_			0	0	0	XP_012561786.1;XP_002159099.2;XP_001636525.1;XP_015754167.1;XP_015754160.1;XP_001621980.1;KXJ24966.1;XP_002167051.2	XP_012561786.1	XP_012561786.1	MULTI-MSMS	160418_CI2	2	I2	658.83	2	658.833	1315.65	27502.9	-2.0198	-0.0013307	-0.90085	-0.00059351	-2.9207	-0.0019242	658.833	29.639	0.69116	29.639	29.297	29.988	0					30	8	5	0	0	0	0.0038459	1	6577	150.15	0	1
LQQFYAETTETK	12	Unmodified	_LQQFYAETTETK_			0	0	0	KXJ15311.1	KXJ15311.1	KXJ15311.1	MULTI-MSMS	160418_CI1	1	I1	730.36	2	729.859	1457.7	25008.3	-0.86373	-0.0006304	0.83027	0.00060598	-0.033459	-2.442e-05	730.361	24.955	0.57868	24.955	24.641	25.22	0					18	7	3	0	0	0	0.00733	1	5521	136.96	93.322	1
LQQFYAETTETK	12	Unmodified	_LQQFYAETTETK_			0	0	0	KXJ15311.1	KXJ15311.1	KXJ15311.1	MULTI-MSMS	160418_CI2	2	I2	729.86	2	729.859	1457.7	25116.2	-0.27704	-0.0002022	0.29378	0.00021442	0.01674	1.2218e-05	729.859	25.145	0.81993	25.145	24.734	25.554	0					20	10	3	0	0	0	3.5572e-09	1	5346	172.17	121.37	1
LSDTWELMTNLR	12	Oxidation (M)	_LSDTWELM(ox)TNLR_	LSDTWELM(1)TNLR	LSDTWELM(136.99)TNLR	0	1	0	KXJ24218.1	KXJ24218.1	KXJ24218.1	MULTI-MSMS	160418_CS1	1	S1	747.87	2	747.866	1493.72	24798.7	-0.1184	-8.855e-05	-1.8045	-0.0013495	-1.9229	-0.0014381	747.865	38.187	0.55939	38.187	37.905	38.464	0					21	6	4	0	0	0	0.019395	1	8990	136.99	48.855	1
LSDTWELMTNLR	12	Oxidation (M)	_LSDTWELM(ox)TNLR_	LSDTWELM(1)TNLR	LSDTWELM(150.27)TNLR	0	1	0	KXJ24218.1	KXJ24218.1	KXJ24218.1	MULTI-MSMS	160418_CS2	2	S2	747.87	2	747.866	1493.72	24785.2	0.29651	0.00022175	-1.8643	-0.0013942	-1.5677	-0.0011725	747.865	38.065	0.80677	38.065	37.729	38.536	-3.8147e-06					31	9	5	0	0	0	0.0028088	1	8808	150.27	72.169	1
LSLAEFIEGAK	11	Unmodified	_LSLAEFIEGAK_			0	0	0	KXJ27958.1;XP_001639635.1;XP_015756670.1;XP_015756664.1;XP_002159500.2;XP_001639636.1;XP_015756659.1	KXJ27958.1	KXJ27958.1	MULTI-MSMS	160418_CI1	1	I1	589.33	2	589.327	1176.64	27708.2	1.0062	0.00059296	-0.65759	-0.00038754	0.34857	0.00020542	589.326	40.489	0.57599	40.489	40.118	40.694	0					16	6	3	0	0	0	0.010646	1	9822	140.49	15.325	1
LSLAEFIEGAK	11	Unmodified	_LSLAEFIEGAK_			0	0	0	KXJ27958.1;XP_001639635.1;XP_015756670.1;XP_015756664.1;XP_002159500.2;XP_001639636.1;XP_015756659.1	KXJ27958.1	KXJ27958.1	MULTI-MSMS	160418_CI2	2	I2	589.33	2	589.327	1176.64	27443.9	1.7765	0.0010469	-0.82265	-0.00048481	0.95387	0.00056214	589.326	40.617	0.58863	40.617	40.281	40.87	0					14	6	3	0	0	0	3.2276e-06	1	9481	171.33	45.088	1
LSLLYPATTGR	11	Unmodified	_LSLLYPATTGR_			0	0	0	XP_015753157.1	XP_015753157.1	XP_015753157.1	MULTI-MSMS	160418_CI2	2	I2	596.34	2	596.34	1190.67	26986.2	0.72658	0.00043329	-1.3274	-0.00079158	-0.60081	-0.00035829	596.339	30.446	0.91765	30.446	29.988	30.906	-1.9073e-06					38	11	5	0	0	0	0.018816	1	6808	121.61	0	1
LSSGGATPDYLQQVSVPIASR	21	Unmodified	_LSSGGATPDYLQQVSVPIASR_			0	0	0	KXJ26629.1	KXJ26629.1	KXJ26629.1	MULTI-MSMS	160418_CS1	1	S1	1074.06	2	1073.56	2145.11	20435.6	-1.0231	-0.0010984	1.0524	0.0011298	0.029316	3.1472e-05	1074.06	34.422	0.59713	34.422	34.095	34.692	0					23	7	5	0	0	0	2.6484e-100	1	7994	282.09	222.01	1
LSSGGATPDYLQQVSVPIASR	21	Unmodified	_LSSGGATPDYLQQVSVPIASR_			0	0	0	KXJ26629.1	KXJ26629.1	KXJ26629.1	MULTI-MSMS	160418_CS2	2	S2	1074.06	2	1073.56	2145.11	20581.4	-1.7824	-0.0019135	1.6846	0.0018085	-0.097819	-0.00010501	1073.56	34.199	0.6124	34.199	33.944	34.556	0					27	7	5	0	0	0	4.4912e-69	1	7786	253.06	190.33	1
LSSGGATPDYLQQVSVPIASR	21	Unmodified	_LSSGGATPDYLQQVSVPIASR_			0	0	0	KXJ26629.1	KXJ26629.1	KXJ26629.1	MULTI-MSMS	160418_CS2	2	S2	716.38	3	716.043	2145.11	25060.7	-0.61168	-0.00043799	0.9171	0.00065668	0.30541	0.00021869	716.378	34.199	0.45462	34.199	33.944	34.399	0					16	5	4	0	0	0	0.020259	1	7811	70.987	30.8	1
LTDEEVDEMIR	11	Unmodified	_LTDEEVDEMIR_			0	0	0	XP_001638581.1;KXJ21637.1;XP_015764671.1;XP_001638669.1;XP_015764688.1;XP_012556685.1;KXJ07556.1	XP_001638581.1	XP_001638581.1	MULTI-MSMS	160418_CS1	1	S1	675.32	2	675.316	1348.62	25847	0.34305	0.00023167	-0.27103	-0.00018303	0.07202	4.8636e-05	675.316	31.271	0.58516	31.271	30.941	31.526	0					13	7	2	0	0	0	1.1589e-10	1	7123	192.64	116.9	1
LTDEEVDEMIR	11	Unmodified	_LTDEEVDEMIR_			0	0	0	XP_001638581.1;KXJ21637.1;XP_015764671.1;XP_001638669.1;XP_015764688.1;XP_012556685.1;KXJ07556.1	XP_001638581.1	XP_001638581.1	MULTI-MSMS	160418_CS2	2	S2	675.32	2	675.316	1348.62	25935	0.29284	0.00019776	-0.5741	-0.0003877	-0.28126	-0.00018994	675.316	31.047	0.60652	31.047	30.745	31.352	0					21	7	4	0	0	0	5.9755e-05	1	6913	167.93	111.5	1
LTELPIVPPLALFLAK	16	Unmodified	_LTELPIVPPLALFLAK_			0	0	0	KXJ19134.1	KXJ19134.1	KXJ19134.1	MULTI-MSMS	160418_CS1	1	S1	868.04	2	868.042	1734.07	22955.3	0.70498	0.00061195	-0.13434	-0.00011661	0.57064	0.00049534	868.042	49.39	0.35248	49.39	49.178	49.531	0					11	4	3	0	0	0	0.022491	1	11821	110.39	89.96	1
LVAWYDNEYGYSHR	14	Unmodified	_LVAWYDNEYGYSHR_			0	0	0	KXJ17204.1	KXJ17204.1	KXJ17204.1	MULTI-MSMS	160418_CI1	1	I1	886.9	2	886.905	1771.8	22586.6	-2.8366	-0.0025158	1.8009	0.0015972	-1.0358	-0.00091863	886.907	30.152	0.43776	30.152	29.896	30.334	1.9073e-06					19	5	5	0	0	0	8.6719e-27	1	7030	197.07	162.32	1
LVFLGLDNAGK	11	Unmodified	_LVFLGLDNAGK_			0	0	0	XP_015750190.1;XP_015755552.1;XP_002156778.1;XP_001637780.1;KXJ21240.1	XP_015750190.1	XP_015750190.1	MSMS	160418_CI2	2	I2	573.83	2	573.83	1145.64	NaN	NaN	NaN	NaN	NaN	NaN	NaN	NaN	34.691	1	34.691	34.191	35.191	0								0	0	0	0.016024	1	7981	83.883	20.403	1
LVIVGDGACGK	11	Unmodified	_LVIVGDGACGK_			0	0	0	XP_012555672.1;XP_002156827.1;XP_001631528.1;KXJ11808.1;XP_015760986.1;XP_012565650.1	XP_012555672.1	XP_012555672.1	MSMS	160418_CI1	1	I1	544.79	2	544.792	1087.57	NaN	NaN	NaN	NaN	NaN	NaN	NaN	NaN	23.409	1	23.409	22.909	23.909	0								0	0	0	0.013269	1	5070	89.047	40.544	1
LVQAFQYTDK	10	Unmodified	_LVQAFQYTDK_			0	0	0	XP_015769163.1;XP_015769157.1;XP_001620995.1;XP_015752406.1;XP_012555690.1;KXJ22794.1;XP_001630757.1	XP_015769163.1;KXJ22794.1	KXJ22794.1	MULTI-MSMS	160418_CI2	2	I2	606.82	2	606.817	1211.62	26590.7	-1.4658	-0.00088949	0.40625	0.00024652	-1.0596	-0.00064297	606.816	26.651	0.83174	26.651	26.163	26.994	0					17	10	2	0	0	0	0.01927	1	5767	153.97	102.44	1
LVQAFQYTDK	10	Unmodified	_LVQAFQYTDK_			0	0	0	XP_015769163.1;XP_015769157.1;XP_001620995.1;XP_015752406.1;XP_012555690.1;KXJ22794.1;XP_001630757.1	XP_015769163.1;KXJ22794.1	KXJ22794.1	MULTI-MSMS	160418_CS1	1	S1	606.82	2	606.817	1211.62	26806.3	-2.218	-0.0013459	0.99501	0.00060379	-1.223	-0.00074212	606.818	26.895	0.89136	26.895	26.491	27.382	-1.9073e-06					37	11	6	0	0	0	0.022622	1	5846	137.98	98.429	1
LVQIEYALAAVAAGGPSVGIK	21	Unmodified	_LVQIEYALAAVAAGGPSVGIK_			0	0	0	XP_015773662.1;XP_001634245.1;KXJ15304.1	XP_015773662.1	XP_015773662.1	MULTI-MSMS	160418_CS1	1	S1	677.06	3	676.389	2026.15	25869.2	1.1914	0.00080588	-1.1033	-0.00074623	0.088187	5.9649e-05	676.723	43.663	0.59084	43.663	43.252	43.843	0					16	6	3	0	0	0	0.0077753	1	10379	83.251	47.494	1
LVQIEYALAAVAAGGPSVGIK	21	Unmodified	_LVQIEYALAAVAAGGPSVGIK_			0	0	0	XP_015773662.1;XP_001634245.1;KXJ15304.1	XP_015773662.1	XP_015773662.1	MULTI-SECPEP	160418_CS1	1	S1	1014.15	2	1014.08	2026.15	22476.1	-1.7076	-0.0017317	1.0102	0.0010244	-0.69745	-0.00070727	1014.58	43.61	0.50695	43.61	43.336	43.843	-3.8147e-06					11	5	3	0	0	0	0.02687	1	10393	84.842	64.746	1
LVQNCLWTLR	10	Unmodified	_LVQNCLWTLR_			0	0	0	XP_001647518.1;XP_015769414.1;XP_015769413.1;XP_015769412.1;NP_001267780.1	XP_001647518.1	XP_001647518.1	MULTI-MSMS	160418_CI1	1	I1	651.85	2	651.853	1301.69	26148.5	-1.0019	-0.00065312	2.8608	0.0018648	1.8589	0.0012117	651.855	34.025	1.3709	34.025	33.061	34.432	0					31	17	2	0	0	0	0.016355	1	8143	148.94	82.376	1
LVSIGAEEIVDGNLK	15	Unmodified	_LVSIGAEEIVDGNLK_			0	0	0	XP_015766072.1;XP_004208576.1	XP_015766072.1	XP_015766072.1	MULTI-MSMS	160418_CI1	1	I1	778.93	2	778.93	1555.85	22948.3	-0.69789	-0.00054361	0.83133	0.00064755	0.13344	0.00010394	778.93	34.058	0.52509	34.058	33.829	34.355	0					8	6	2	0	0	0	9.1055e-07	1	8168	155.88	105.09	1
LVSIGAEEIVDGNLK	15	Unmodified	_LVSIGAEEIVDGNLK_			0	0	0	XP_015766072.1;XP_004208576.1	XP_015766072.1	XP_015766072.1	MULTI-MSMS	160418_CI2	2	I2	778.93	2	778.93	1555.85	22791.7	-1.3563	-0.0010564	1.1741	0.00091458	-0.18213	-0.00014187	778.931	34.223	0.56015	34.223	33.943	34.503	0					10	6	2	0	0	0	9.1055e-07	1	7842	155.88	113.17	1
LVSLSEQNLVDCSTK	15	Unmodified	_LVSLSEQNLVDCSTK_			0	0	0	KXJ11863.1	KXJ11863.1	KXJ11863.1	MULTI-MSMS	160418_CS1	1	S1	846.93	2	846.927	1691.84	22780.8	-4.6814	-0.0039648	3.5922	0.0030424	-1.0892	-0.00092243	846.931	30.252	1.0263	30.252	29.694	30.721	0					44	13	6	0	0	0	6.7368e-93	1	6818	251.91	179.48	1
LVSLSEQNLVDCSTK	15	Unmodified	_LVSLSEQNLVDCSTK_			0	0	0	KXJ11863.1	KXJ11863.1	KXJ11863.1	MULTI-MSMS	160418_CS2	2	S2	846.93	2	846.927	1691.84	23431.1	-5.2819	-0.0044734	4.1562	0.00352	-1.1257	-0.0009534	846.931	29.956	0.74237	29.956	29.626	30.368	0					31	9	5	0	0	0	3.4144e-238	1	6605	324.41	249.88	1
LVTMQIWDTAGQER	14	Unmodified	_LVTMQIWDTAGQER_			0	0	0	KXJ10547.1;XP_001637395.1;XP_002160165.2	KXJ10547.1	KXJ10547.1	MULTI-MSMS	160418_CI1	1	I1	824.91	2	824.412	1646.81	23605.3	-0.60504	-0.0004988	-0.27085	-0.0002233	-0.87589	-0.00072209	824.913	34.954	1.077	34.954	34.432	35.509	0					51	13	6	0	0	0	0.0037339	1	8379	131.53	76.22	1
LVTMQIWDTAGQER	14	Unmodified	_LVTMQIWDTAGQER_			0	0	0	KXJ10547.1;XP_001637395.1;XP_002160165.2	KXJ10547.1	KXJ10547.1	MULTI-MSMS	160418_CI2	2	I2	824.91	2	824.412	1646.81	25553.6	-3.8387	-0.0031647	3.8657	0.0031869	0.026985	2.2247e-05	824.414	35.059	0.95786	35.059	34.739	35.697	0					32	11	4	0	0	0	0.0037339	1	8058	131.53	84.306	1
MAADGTVEEFVDK	13	Acetyl (Protein N-term),Oxidation (M)	_(ac)M(ox)AADGTVEEFVDK_	M(1)AADGTVEEFVDK	M(60.4)AADGTVEEFVDK	1	1	0	XP_015768019.1;XP_015764969.1	XP_015768019.1	XP_015768019.1	MULTI-SECPEP	160418_CS1	1	S1	734.82	2	735.327	1468.64	24872.7	-2.1416	-0.0015748	-1.2414	-0.00091282	-3.383	-0.0024876	735.326	28.68	1.3022	28.68	27.884	29.186	1.9073e-06					31	17	2	0	0	0	0.024439	1	6321	60.398	19.683	1
MAATFIGNSTAIQELFK	17	Oxidation (M)	_M(ox)AATFIGNSTAIQELFK_	M(1)AATFIGNSTAIQELFK	M(261.45)AATFIGNSTAIQELFK	0	1	0	KXJ23182.1;KXJ14675.1	KXJ23182.1	KXJ23182.1	MULTI-MSMS	160418_CI1	1	I1	929.48	2	929.474	1856.93	22227.9	0.23907	0.00022221	0.069867	6.494e-05	0.30893	0.00028715	929.475	41.233	0.83487	41.233	40.944	41.779	0					31	9	6	0	0	0	1.4489e-105	1	10006	261.45	8.3903	1
MAATFIGNSTAIQELFK	17	Unmodified	_MAATFIGNSTAIQELFK_			0	0	0	KXJ23182.1;KXJ14675.1	KXJ23182.1	KXJ23182.1	MULTI-MSMS	160418_CI1	1	I1	921.98	2	921.477	1840.94	21010.5	-0.38244	-0.00035241	0.27123	0.00024993	-0.11121	-0.00010247	921.478	42.573	0.83441	42.573	42.198	43.033	0					38	9	7	0	0	0	8.6962e-06	1	10339	153	84.215	1
MAATFIGNSTAIQELFK	17	Unmodified	_MAATFIGNSTAIQELFK_			0	0	0	KXJ23182.1;KXJ14675.1	KXJ23182.1	KXJ23182.1	MULTI-MSMS	160418_CI1	1	I1	614.99	3	614.654	1840.94	27267.2	0.27221	0.00016731	-0.67341	-0.00041392	-0.4012	-0.0002466	614.988	42.573	0.6663	42.573	42.198	42.865	0					23	7	5	0	0	0	0.00017846	1	10355	132.15	82.167	1
MAATFIGNSTAIQELFK	17	Unmodified	_MAATFIGNSTAIQELFK_			0	0	0	KXJ23182.1;KXJ14675.1	KXJ23182.1	KXJ23182.1	MULTI-MSMS	160418_CI2	2	I2	921.98	2	921.477	1840.94	21510.4	0.067127	6.1856e-05	-0.28115	-0.00025908	-0.21403	-0.00019722	921.978	42.683	0.8442	42.683	42.302	43.147	0					38	9	7	0	0	0	5.4431e-06	1	10000	167.22	97.573	1
[truncated: 595 more rows]
[truncated: 11 more columns]

## Sheet: summary
Raw file	Experiment	Fraction	Enzyme	Enzyme mode	Enzyme first search	Enzyme mode first search	Use enzyme first search	Variable modifications	Multi modifications	Variable modifications first search	Use variable modifications first search	Requantify	Multiplicity	Max. missed cleavages	Labels0	LC-MS run type	Time-dependent recalibration	MS	MS/MS	MS3	MS/MS Submitted	MS/MS Submitted (SIL)	MS/MS Submitted (ISO)	MS/MS Submitted (PEAK)	MS/MS Identified	MS/MS Identified (SIL)	MS/MS Identified (ISO)	MS/MS Identified (PEAK)	MS/MS Identified [%]	MS/MS Identified (SIL) [%]	MS/MS Identified (ISO) [%]	MS/MS Identified (PEAK) [%]	Peptide Sequences Identified	Peaks	Peaks Sequenced	Peaks Sequenced [%]	Peaks Repeatedly Sequenced	Peaks Repeatedly Sequenced [%]	Isotope Patterns	Isotope Patterns Sequenced	Isotope Patterns Sequenced (z>1)	Isotope Patterns Sequenced [%]	Isotope Patterns Sequenced (z>1) [%]	Isotope Patterns Repeatedly Sequenced	Isotope Patterns Repeatedly Sequenced [%]	Recalibrated	Av. Absolute Mass Deviation [ppm]	Mass Standard Deviation [ppm]	Av. Absolute Mass Deviation [mDa]
[truncated: 9 more rows]
[truncated: 2 more columns]

[truncated: 1 more sheets: maxquant_terms_description]
