# Supplementary material for: Proteomic Analyses of the Unexplored Sea Anemone Bunodactis verrucosa
Source: Mar Drugs. 2018 Jan 24;16(2):42. doi: 10.3390/md16020042 (PMC5852470; doi:10.3390/md16020042)
Supplement: Supplementary file 1 [file marinedrugs-16-00042-s001.zip › Table S2.xlsx]

## Sheet: proteinGroups
Protein IDs	Majority protein IDs	Peptide counts (all)	Peptide counts (razor+unique)	Peptide counts (unique)	Fasta headers	Number of proteins	Peptides	Razor + unique peptides	Unique peptides	Peptides I1	Razor + unique peptides I1	Unique peptides I1	Sequence coverage [%]	Unique + razor sequence coverage [%]	Unique sequence coverage [%]	Mol. weight [kDa]	Sequence length	Sequence lengths	Fraction average	Fraction 1	Fraction 2	Fraction 3	Fraction 4	Q-value	Score	Sequence coverage I1 [%]	Intensity	Intensity I1	MS/MS count	Only identified by site	Reverse	Potential contaminant	id	Peptide IDs	Peptide is razor	Mod. peptide IDs	Evidence IDs	MS/MS IDs	Best MS/MS	Oxidation (M) site IDs	Oxidation (M) site positions
CON__ENSEMBL:ENSBTAP00000016285	CON__ENSEMBL:ENSBTAP00000016285	1	1	1		1	1	1	1	1	1	1	1.4	1.4	1.4	63.485	591	591	4				1	0	5.7096	1.4	2202700	2202700	0			+	0	34	TRUE	35	44	45	45
CON__ENSEMBL:ENSBTAP00000025008	CON__ENSEMBL:ENSBTAP00000025008	3	3	3		1	3	3	3	3	3	3	5.2	5.2	5.2	59.299	536	536	1.57	3	4			0	96.807	5.2	33664000	33664000	7			+	1	26;49;65	True;True;True	27;51;67	34;35;36;77;78;99;100	35;36;37;79;80;102;103	36;79;103
CON__ENSEMBL:ENSBTAP00000031360	CON__ENSEMBL:ENSBTAP00000031360	1	1	1		1	1	1	1	1	1	1	4.9	4.9	4.9	54.678	491	491	4				1	0	5.7096	4.9	260330	260330	0			+	2	18	TRUE	18	23	23	23
CON__ENSEMBL:ENSBTAP00000038253	CON__ENSEMBL:ENSBTAP00000038253	5	1	1		1	5	1	1	5	1	1	13.7	7.6	7.6	63.165	606	606	4				1	0	5.7897	13.7	0	0	1			+	3	16;24;31;99;130	False;False;True;False;False	16;25;32;101;132	21;30;31;41;154;201	21;31;32;42;210;258	21;32;42;210;258
CON__Q6NTB9;CON__Q14525;CON__O76009;CON__Q9UE12;CON__Q15323	CON__Q6NTB9;CON__Q14525;CON__O76009;CON__Q9UE12;CON__Q15323	1;1;1;1;1	1;1;1;1;1	1;1;1;1;1	;;;;	5	1	1	1	1	1	1	4.7	4.7	4.7	45.968	404	404;404;404;416;416	2		1			0	5.8554	4.7	416130	416130	0			+	4	101	TRUE	103	156	212	212
CON__P00761	CON__P00761	6	6	6		1	6	6	6	6	6	6	42.4	42.4	42.4	24.409	231	231	2.59	9	14	14	12	0	323.31	42.4	338110000	338110000	103			+	5	47;70;113;114;120;121	True;True;True;True;True;True	48;49;72;115;116;122;123	59;60;61;62;63;64;65;66;67;68;69;70;71;72;73;74;75;106;107;108;109;110;111;112;113;114;115;116;117;118;119;120;121;171;172;173;174;175;176;177;178;179;180;181;187;188;189;190;191	60;61;62;63;64;65;66;67;68;69;70;71;72;73;74;75;76;77;109;110;111;112;113;114;115;116;117;118;119;120;121;122;123;124;125;126;127;128;129;130;131;132;133;134;135;136;137;138;139;140;141;142;143;144;145;146;147;148;149;150;151;152;153;154;155;156;157;158;159;160;161;162;163;164;165;166;167;168;169;170;171;172;173;174;175;176;177;228;229;230;231;232;233;234;235;236;237;238;244;245;246;247;248	66;110;230;233;244;246	0	94
CON__Q04695;CON__Q9QWL7;CON__P02533	CON__Q04695;CON__Q9QWL7;CON__P02533	1;1;1	1;1;1	1;1;1	;;	3	1	1	1	1	1	1	3	3	3	48.105	432	432;433;472	3			1		0	5.8746	3	93035	93035	0			+	6	21	TRUE	22	27	28	28
CON__P04264;CON__Q8BGZ7;CON__Q922U2;CON__Q5XQN5;CON__Q3TTY5	CON__P04264	9;2;2;2;2	9;2;2;2;2	4;0;0;0;0		5	9	9	4	9	9	4	14.9	14.9	7.3	66.017	644	644;551;580;601;707	2.85	1	2	8	2	0	323.31	14.9	10761000	10761000	12			+	7	16;24;37;88;99;105;108;117;130	True;True;True;True;True;True;True;True;True	16;25;38;90;101;107;110;119;132	21;30;31;47;48;49;143;154;162;165;166;184;201	21;31;32;48;49;50;199;210;218;219;222;223;241;258	21;32;48;199;210;218;223;241;258	1	262
CON__P13645;CON__P02535-1	CON__P13645	12;2	12;2	11;2		2	12	12	11	12	12	11	31	31	29.8	59.51	593	593;570	3			12		0	323.31	31	16193000	16193000	13			+	8	1;3;8;19;38;39;85;95;103;109;111;124	True;True;True;True;True;True;True;True;True;True;True;True	1;3;8;19;39;40;87;97;105;111;113;126	2;4;13;24;50;51;139;150;159;167;169;194	2;4;13;24;25;51;52;195;206;215;224;226;251	2;4;13;24;51;52;195;206;215;224;226;251	2	291
CON__P13646-1;CON__ENSEMBL:ENSP00000377550;CON__P08730-1;CON__P19012;CON__A2A4G1;CON__Q7Z3Y8;CON__Q7Z3Y7;CON__Q2M2I5	CON__P13646-1;CON__ENSEMBL:ENSP00000377550;CON__P08730-1;CON__P19012;CON__A2A4G1;CON__Q7Z3Y8;CON__Q7Z3Y7;CON__Q2M2I5	2;1;1;1;1;1;1;1	1;0;0;0;0;0;0;0	1;0;0;0;0;0;0;0	;;;;;;;	8	2	1	1	2	1	1	6.6	5	5	49.586	458	458;420;437;456;456;459;486;525	2		1			0	5.7397	6.6	936780	936780	1			+	9	85;110	False;True	87;112	139;168	195;225	195;225	2	247
CON__P20930	CON__P20930	3	3	3		1	3	3	3	3	3	3	0.6	0.6	0.6	435.16	4061	4061	3.33		1		2	0	18.261	0.6	2313900	2313900	2			+	10	36;45;96	True;True;True	37;46;98	46;57;151	47;58;207	47;58;207
CON__P35908;CON__O95678;CON__P13647;CON__Q5XKE5	CON__P35908	6;2;2;1	4;1;1;1	3;0;0;0		4	6	4	3	6	4	3	14.3	11.2	9.3	65.865	645	645;551;590;535	3.25			3	1	0	323.31	14.3	2752300	2752300	4			+	11	24;40;41;86;123;130	False;True;True;True;True;False	25;41;42;88;125;132	30;31;52;53;140;193;201	31;32;53;54;196;250;258	32;53;54;196;250;258
CON__P50446	CON__P50446	3	1	0		1	3	1	0	3	1	0	5.1	1.4	0	59.334	553	553	4				2	0	5.7096	5.1	744000	744000	0			+	12	102;108;130	True;False;False	104;110;132	157;158;165;166;201	213;214;222;223;258	213;223;258
CON__Q03247	CON__Q03247	1	1	1		1	1	1	1	1	1	1	4.1	4.1	4.1	35.979	316	316	1	1				0	5.8007	4.1	0	0	1			+	13	32	TRUE	33	42	43	43
CON__Q05443	CON__Q05443	1	1	1		1	1	1	1	1	1	1	2.6	2.6	2.6	38.756	342	342	3			1		0	5.7152	2.6	0	0	1			+	14	97	TRUE	99	152	208	208
CON__Q1A7A4	CON__Q1A7A4	2	2	2		1	2	2	2	2	2	2	1.3	1.3	1.3	188.74	1677	1677	3		1		1	0	11.885	1.3	79170	79170	1			+	15	4;116	True;True	4;118	5;183	5;240	5;240
CON__Q28065	CON__Q28065	1	1	1		1	1	1	1	1	1	1	1.3	1.3	1.3	68.886	610	610	4				1	0	5.7096	1.3	4950500	4950500	0			+	16	22	TRUE	23	28	29	29
CON__Q28085	CON__Q28085	2	2	2		1	2	2	2	2	2	2	1.5	1.5	1.5	140.37	1236	1236	3		1		1	0	11.455	1.5	208970	208970	1			+	17	42;129	True;True	43;131	54;200	55;257	55;257
CON__Q28194	CON__Q28194	1	1	1		1	1	1	1	1	1	1	0.7	0.7	0.7	129.39	1170	1170	4				1	0	5.7096	0.7	1363500	1363500	0			+	18	43	TRUE	44	55	56	56
CON__Q2KIH2	CON__Q2KIH2	1	1	1		1	1	1	1	1	1	1	3.1	3.1	3.1	29.091	259	259	4				1	0	5.7096	3.1	61968	61968	0			+	19	128	TRUE	130	199	256	256
CON__Q2UVX4	CON__Q2UVX4	1	1	1		1	1	1	1	1	1	1	0.5	0.5	0.5	187.37	1662	1662	4				1	0	5.7096	0.5	10530000	10530000	0			+	20	14	TRUE	14	19	19	19
CON__Q32PJ2	CON__Q32PJ2	1	1	1		1	1	1	1	1	1	1	2.1	2.1	2.1	43.017	380	380	4				1	0	5.7096	2.1	1199200	1199200	0			+	21	107	TRUE	109	164	221	221
CON__Q3SX14	CON__Q3SX14	2	2	2		1	2	2	2	2	2	2	4.1	4.1	4.1	85.686	781	781	2		2			0	26.026	4.1	0	0	2			+	22	74;93	True;True	76;95	128;148	184;204	184;204	3	661
CON__Q5D862	CON__Q5D862	1	1	1		1	1	1	1	1	1	1	0.3	0.3	0.3	248.07	2391	2391	4				1	0	5.7096	0.3	274570	274570	0			+	23	44	TRUE	45	56	57	57
CON__Q7Z3Y9	CON__Q7Z3Y9	1	1	1		1	1	1	1	1	1	1	1.7	1.7	1.7	51.91	468	468	2		1			0	6.0874	1.7	2788100	2788100	1			+	24	81	TRUE	83	135	191	191
CON__Q7Z3Z0	CON__Q7Z3Z0	1	1	1		1	1	1	1	1	1	1	1.8	1.8	1.8	49.317	450	450	4				1	0	5.7096	1.8	67499	67499	0			+	25	33	TRUE	34	43	44	44
CON__Q7Z794;CON__Q6IFZ6;CON__H-INV:HIT000016045;CON__P05787;CON__Q9R0H5;CON__Q6NXH9;CON__P12035;CON__Q01546	CON__Q7Z794;CON__Q6IFZ6	3;2;1;1;1;1;1;1	1;0;0;0;0;0;0;0	1;0;0;0;0;0;0;0	;	8	3	1	1	3	1	1	7.1	3.6	3.6	61.802	578	578;572;99;483;524;539;629;638	1	1				0	6.0173	7.1	423820	423820	1			+	26	24;75;130	False;True;False	25;77;132	30;31;129;201	31;32;185;258	32;185;258	4	380
CON__Q86YZ3	CON__Q86YZ3	1	1	1		1	1	1	1	1	1	1	0.4	0.4	0.4	282.39	2850	2850	4				1	0	5.7797	0.4	0	0	1			+	27	15	TRUE	15	20	20	20
CON__Q8VED5	CON__Q8VED5	3	1	1		1	3	1	1	3	1	1	5.5	1.7	1.7	57.552	531	531	3.5			1	1	0	5.7802	5.5	0	0	2			+	28	72;86;130	True;False;False	74;88;132	123;124;140;201	179;180;196;258	180;196;258
CON__Q95M17	CON__Q95M17	1	1	1		1	1	1	1	1	1	1	1.7	1.7	1.7	52.129	472	472	4				1	0	5.7096	1.7	3484100	3484100	0			+	29	59	TRUE	61	89	91	91
CON__Q99456	CON__Q99456	1	1	1		1	1	1	1	1	1	1	2	2	2	53.511	494	494	1.5	1	1			0	7.7521	2	12558000	12558000	2			+	30	53	TRUE	55	82;83	84;85	85
CON__Q9D312	CON__Q9D312	1	1	1		1	1	1	1	1	1	1	1.9	1.9	1.9	49.034	431	431	4				1	0	5.7096	1.9	362890	362890	0			+	31	71	TRUE	73	122	178	178
CON__Q9DCV7	CON__Q9DCV7	1	1	1		1	1	1	1	1	1	1	1.8	1.8	1.8	50.708	457	457	4				1	0	5.7096	1.8	89013	89013	0			+	32	80	TRUE	82	134	190	190
CON__Q9TRI1	CON__Q9TRI1	1	1	1		1	1	1	1	1	1	1	1.1	1.1	1.1	106.19	946	946	2		1			0	5.7219	1.1	0	0	1			+	33	112	TRUE	114	170	227	227
CON__REFSEQ:XP_092267	CON__REFSEQ:XP_092267	1	1	1		1	1	1	1	1	1	1	3.3	3.3	3.3	23.122	213	213	1	1				0	5.7256	3.3	309960	309960	1			+	34	48	TRUE	50	76	78	78
sp|A0ZSK3|STXA_SYNVE	sp|A0ZSK3|STXA_SYNVE	1	1	1		1	1	1	1	1	1	1	2.4	2.4	2.4	79.669	703	703	2		1			0	5.8548	2.4	0	0	1				35	50	TRUE	52	79	81	81
sp|A1X8C6|CA11C_CONQU;sp|Q6PTD7|CA11A_CONQU	sp|A1X8C6|CA11C_CONQU;sp|Q6PTD7|CA11A_CONQU	1;1	1;1	1;1	;	2	1	1	1	1	1	1	20	20	20	4.3237	40	40;67	3			1		0	5.8303	20	490220	490220	1				36	9	TRUE	9	14	14	14	5	16
sp|A3QVP0|HYAL2_BITAR;sp|A3QVN9|HYAL1_BITAR	sp|A3QVP0|HYAL2_BITAR;sp|A3QVN9|HYAL1_BITAR	1;1	1;1	1;1	;	2	1	1	1	1	1	1	2	2	2	52.255	449	449;449	4				1	0	5.7783	2	0	0	1				37	119	TRUE	121	186	243	243	6	347
sp|A8E2V8|PA2A_TRIGS	sp|A8E2V8|PA2A_TRIGS	1	1	1		1	1	1	1	1	1	1	17.3	17.3	17.3	15.689	139	139	1	1				0	5.9311	17.3	145430	145430	0				38	64	TRUE	66	98	101	101
sp|A8E2V9|PA2B_TRIGS;sp|Q9PVF4|PA2BD_CALRH;sp|Q92152|PA2H_OVOOK;sp|Q8UVZ7|PA2H_CROAT	sp|A8E2V9|PA2B_TRIGS;sp|Q9PVF4|PA2BD_CALRH;sp|Q92152|PA2H_OVOOK;sp|Q8UVZ7|PA2H_CROAT	1;1;1;1	1;1;1;1	1;1;1;1	;;;	4	1	1	1	1	1	1	5.9	5.9	5.9	15.508	136	136;137;137;137	1	1				0	5.8432	5.9	388680	388680	1				39	58	TRUE	60	88	90	90
sp|A8HDJ8|3S12_CRYNI	sp|A8HDJ8|3S12_CRYNI	1	1	1		1	1	1	1	1	1	1	11.1	11.1	11.1	8.9164	81	81	2		1			0	5.754	11.1	0	0	1				40	46	TRUE	47	58	59	59
sp|A8S6B6|CRVP_AUSSU	sp|A8S6B6|CRVP_AUSSU	1	1	1		1	1	1	1	1	1	1	11.3	11.3	11.3	26.386	238	238	1	1				0	5.7955	11.3	1215900	1215900	1				41	11	TRUE	11	16	16	16
sp|A9XDG4|TLCOF_GEOA2;sp|P85079|TLCOA_GEOA2;sp|A9XDG1|TLCOC_GEOA2;sp|A9XDG0|TLCOB_GEOA2	sp|A9XDG4|TLCOF_GEOA2;sp|P85079|TLCOA_GEOA2;sp|A9XDG1|TLCOC_GEOA2;sp|A9XDG0|TLCOB_GEOA2	1;1;1;1	1;1;1;1	1;1;1;1	;;;	4	1	1	1	1	1	1	38.5	38.5	38.5	7.6044	65	65;87;87;87	2		1			0	5.8359	38.5	249910	249910	0				42	90	TRUE	92	145	201	201
sp|B0VXV1|SL2_SISCA	sp|B0VXV1|SL2_SISCA	1	1	1		1	1	1	1	1	1	1	6.3	6.3	6.3	16.817	142	142	1	1				0	5.7488	6.3	0	0	1				43	122	TRUE	124	192	249	249
sp|B1P1I2|JZT63_CHIGU;sp|B1P1I1|JZT62_CHIGU	sp|B1P1I2|JZT63_CHIGU;sp|B1P1I1|JZT62_CHIGU	1;1	1;1	1;1	;	2	1	1	1	1	1	1	8.6	8.6	8.6	12.732	116	116;116	3			1		0	5.7416	8.6	0	0	1				44	66	TRUE	68	101	104	104
sp|B2DCR8|CTX_SEPES	sp|B2DCR8|CTX_SEPES	2	2	2		1	2	2	2	2	2	2	1.6	1.6	1.6	120.49	1052	1052	2	1		1		0	11.478	1.6	725510	725510	2				45	6;68	True;True	6;70	7;103	7;106	7;106
sp|P0DJ74|VKT76_HAPHA;sp|P0DJ69|VKT52_HAPHA;sp|P0DMJ1|VKT39_HAPSC;sp|P0DJ85|VKT45_HAPSC;sp|P0DJ84|VKT40_HAPSC;sp|P0DJ81|VKT24_HAPSC;sp|P0DJ80|VKT22_HAPSC;sp|P0DJ79|VKT13_HAPSC;sp|P0DJ78|VKT6_HAPSC;sp|P0DJ76|VKT4_HAPSC;sp|P0DJ75|VKT2_HAPSC;sp|P0DJ73|VKT74_HAPHA;sp|P0DJ71|VKT35_HAPHA;sp|P0DJ70|VKT53_HAPHA;sp|P0DJ68|VKT45_HAPHA;sp|P0DJ67|VKT34_HAPHA;sp|P0DJ65|VKT7_HAPHA;sp|D2Y2Q9|VKTR1_HAPHA;sp|D2Y2…	sp|P0DJ74|VKT76_HAPHA;sp|P0DJ69|VKT52_HAPHA;sp|P0DMJ1|VKT39_HAPSC;sp|P0DJ85|VKT45_HAPSC;sp|P0DJ84|VKT40_HAPSC;sp|P0DJ81|VKT24_HAPSC;sp|P0DJ80|VKT22_HAPSC;sp|P0DJ79|VKT13_HAPSC;sp|P0DJ78|VKT6_HAPSC;sp|P0DJ76|VKT4_HAPSC;sp|P0DJ75|VKT2_HAPSC;sp|P0DJ73|VKT74_HAPHA;sp|P0DJ71|VKT35_HAPHA;sp|P0DJ70|VKT53_HAPHA;sp|P0DJ68|VKT45_HAPHA;sp|P0DJ67|VKT34_HAPHA;sp|P0DJ65|VKT7_HAPHA;sp|D2Y2Q9|VKTR1_HAPHA;sp|D2Y2…	1;1;1;1;1;1;1;1;1;1;1;1;1;1;1;1;1;1;1;1;1;1;1;1;1;1;1;1;1;1;1;1;1	1;1;1;1;1;1;1;1;1;1;1;1;1;1;1;1;1;1;1;1;1;1;1;1;1;1;1;1;1;1;1;1;1	1;1;1;1;1;1;1;1;1;1;1;1;1;1;1;1;1;1;1;1;1;1;1;1;1;1;1;1;1;1;1;1;1	;;;;;;;;;;;;;;;;;;;;;;;;;;;;;;;;	33	1	1	1	1	1	1	12.7	12.7	12.7	8.079	71	71;71;88;88;88;88;88;88;88;88;88;88;88;88;88;88;88;88;88;88;88;88;88;88;88;88;88;88;88;88;88;88;88	1	1				0	5.7354	12.7	0	0	1				46	27	TRUE	28	37	38	38
sp|B3EWT9|TXC2D_CUPSA;sp|B3EWT6|TXC2A_CUPSA	sp|B3EWT9|TXC2D_CUPSA;sp|B3EWT6|TXC2A_CUPSA	1;1	1;1	1;1	;	2	1	1	1	1	1	1	20	20	20	3.7015	35	35;35	3			1		0	5.7161	20	864270	864270	1				47	30	TRUE	31	40	41	41
sp|C3W4R6|PA2A1_MACLB;sp|B6CQR5|PA2A2_MACLB	sp|C3W4R6|PA2A1_MACLB;sp|B6CQR5|PA2A2_MACLB	1;1	1;1	1;1	;	2	1	1	1	1	1	1	21.7	21.7	21.7	15.55	138	138;138	1	1				0	5.7135	21.7	351630	351630	1				48	115	TRUE	117	182	239	239
sp|B6DD24|TXD06_LYCSI	sp|B6DD24|TXD06_LYCSI	1	1	1		1	1	1	1	1	1	1	8.3	8.3	8.3	13.745	120	120	3			1		0	5.7993	8.3	0	0	1				49	100	TRUE	102	155	211	211
sp|C0JB93|B32_LOXSN;sp|C0JB92|B31_LOXSN;sp|C0JB28|A424_LOXLA;sp|C0JB27|A423_LOXLA;sp|C0JB26|A422_LOXLA;sp|C0JB25|A421_LOXLA;sp|C0JB24|A412_LOXLA;sp|C0JB23|A411_LOXLA	sp|C0JB93|B32_LOXSN;sp|C0JB92|B31_LOXSN;sp|C0JB28|A424_LOXLA;sp|C0JB27|A423_LOXLA;sp|C0JB26|A422_LOXLA;sp|C0JB25|A421_LOXLA;sp|C0JB24|A412_LOXLA;sp|C0JB23|A411_LOXLA	1;1;1;1;1;1;1;1	1;1;1;1;1;1;1;1	1;1;1;1;1;1;1;1	;;;;;;;	8	1	1	1	1	1	1	3.3	3.3	3.3	31.943	274	274;274;276;276;276;276;276;276	4				1	0	5.805	3.3	204310	204310	0				50	127	TRUE	129	198	255	255	7;8	3;6
sp|C0JB40|B1O_LOXCS	sp|C0JB40|B1O_LOXCS	1	1	1		1	1	1	1	1	1	1	3.3	3.3	3.3	31.759	274	274	1.5	1	1			0	6.5606	3.3	4525300	4525300	2				51	126	TRUE	128	196;197	253;254	253
sp|C0JB90|B2L2_SICCD;sp|C0JB89|B2L1_SICCD	sp|C0JB90|B2L2_SICCD;sp|C0JB89|B2L1_SICCD	1;1	1;1	1;1	;	2	1	1	1	1	1	1	2.6	2.6	2.6	31.584	274	274;274	4				1	0	5.7197	2.6	254620	254620	1				52	17	TRUE	17	22	22	22
sp|P58691|ACTPA_HETCR;sp|P0C1F8|ACTS2_HETCR;sp|P61915|ACTPC_ACTTE;sp|C5NSL2|ACTP1_ANTAS;sp|P61914|ACTP2_ACTEQ	sp|P58691|ACTPA_HETCR;sp|P0C1F8|ACTS2_HETCR;sp|P61915|ACTPC_ACTTE;sp|C5NSL2|ACTP1_ANTAS;sp|P61914|ACTP2_ACTEQ	1;1;1;1;1	1;1;1;1;1	1;1;1;1;1	;;;;	5	1	1	1	1	1	1	4	4	4	19.275	175	175;177;179;213;214	3.5			1	1	0	5.9626	4	8503500	8503500	2				53	87	TRUE	89	141;142	197;198	197
sp|Q7LZ31|LETH1_HELHO;sp|C6EVG6|LETH1_HELSC	sp|Q7LZ31|LETH1_HELHO;sp|C6EVG6|LETH1_HELSC	1;1	1;1	1;1	;	2	1	1	1	1	1	1	39.4	39.4	39.4	3.7293	33	33;183	1	1				0	5.7221	39.4	0	0	1				54	29	TRUE	30	39	40	40
sp|Q5R231|ACTP1_ACTVL;sp|P0DL56|ACTP2_PHYSE;sp|P0DL55|ACTP1_PHYSE;sp|D2YZQ3|ACTP2_ACTVL	sp|Q5R231|ACTP1_ACTVL;sp|P0DL56|ACTP2_PHYSE;sp|P0DL55|ACTP1_PHYSE;sp|D2YZQ3|ACTP2_ACTVL	1;1;1;1	1;1;1;1	1;1;1;1	;;;	4	1	1	1	1	1	1	3.1	3.1	3.1	25.089	226	226;226;226;226	2		1			0	5.7215	3.1	281960	281960	1				55	106	TRUE	108	163	220	220
sp|F8QN54|PA2B_VIPRE	sp|F8QN54|PA2B_VIPRE	2	2	2		1	2	2	2	2	2	2	21	21	21	15.636	138	138	3		1		1	0	12.065	21	1692400	1692400	0				56	10;84	True;True	10;86	15;138	15;194	15;194
sp|P56742|OXLA_CROAT;sp|O93364|OXLA_CROAD;sp|F8S0Z5|OXLA2_CROAD	sp|P56742|OXLA_CROAT;sp|O93364|OXLA_CROAD;sp|F8S0Z5|OXLA2_CROAD	1;1;1	1;1;1	1;1;1	;;	3	1	1	1	1	1	1	4.1	4.1	4.1	58.766	516	516;516;516	3			1		0	5.8991	4.1	111630	111630	0				57	92	TRUE	94	147	203	203
sp|Q27J48|VESP_LACMU;sp|F8S122|VESP_CROAD	sp|Q27J48|VESP_LACMU;sp|F8S122|VESP_CROAD	1;1	1;1	1;1	;	2	1	1	1	1	1	1	5	5	5	24.178	218	218;222	2.4	1	2	1	1	0	5.7402	5	0	0	5				58	7	TRUE	7	8;9;10;11;12	8;9;10;11;12	9
sp|Q25338|LITD_LATTR;sp|G0LXV8|LATA_LATHA;sp|P23631|LATA_LATTR	sp|Q25338|LITD_LATTR;sp|G0LXV8|LATA_LATHA;sp|P23631|LATA_LATTR	1;1;1	1;1;1	1;1;1	;;	3	1	1	1	1	1	1	0.6	0.6	0.6	135.82	1214	1214;1351;1401	1.5	1	1			0	5.7509	0.6	4811800	4811800	2				59	25	TRUE	26	32;33	33;34	34
sp|G0W2I1|BDS3D_BUNGR	sp|G0W2I1|BDS3D_BUNGR	1	1	1		1	1	1	1	1	1	1	11.4	11.4	11.4	8.5358	79	79	1.5	1	1			0	5.9854	11.4	2070400	2070400	2				60	104	TRUE	106	160;161	216;217	216
sp|H1ZZI9|SCX8_TITPA	sp|H1ZZI9|SCX8_TITPA	1	1	1		1	1	1	1	1	1	1	6.9	6.9	6.9	10.96	101	101	1	1				0	5.7214	6.9	631210	631210	1				61	79	TRUE	81	133	189	189	9;10	1;6
sp|U3EQ60|TCTP_MICFL;sp|T1DKS4|TCTP_CROHD;sp|J3SFJ3|TCTP_CROAD	sp|U3EQ60|TCTP_MICFL;sp|T1DKS4|TCTP_CROHD;sp|J3SFJ3|TCTP_CROAD	1;1;1	1;1;1	1;1;1	;;	3	1	1	1	1	1	1	5.8	5.8	5.8	19.408	171	171;172;172	3			1		0	5.7186	5.8	0	0	1				62	131	TRUE	133	202	259	259
sp|O42191|PA2A7_GLOHA	sp|O42191|PA2A7_GLOHA	1	1	1		1	1	1	1	1	1	1	16.9	16.9	16.9	13.927	124	124	3			1		0	5.7592	16.9	139190	139190	1				63	62	TRUE	64	96	99	99
sp|P00621|PA2A2_BITNA	sp|P00621|PA2A2_BITNA	1	1	1		1	1	1	1	1	1	1	24.4	24.4	24.4	13.665	119	119	2		1			0	5.9745	24.4	172440	172440	1				64	76	TRUE	78	130	186	186
sp|P04417|PA2B_GLOBL	sp|P04417|PA2B_GLOBL	1	1	1		1	1	1	1	1	1	1	19.7	19.7	19.7	13.982	122	122	1	1				0	5.7633	19.7	442030	442030	1				65	78	TRUE	80	132	188	188
sp|P05485|CO7B_CONMA	sp|P05485|CO7B_CONMA	1	1	1		1	1	1	1	1	1	1	40	40	40	2.626	25	25	4				1	0	5.7999	40	0	0	1				66	12	TRUE	12	17	17	17
sp|P0C8G7|PV22_POMCA	sp|P0C8G7|PV22_POMCA	1	1	1		1	1	1	1	1	1	1	2.8	2.8	2.8	31.584	286	286	2		1			0	5.77	2.8	0	0	1				67	57	TRUE	59	87	89	89	11	9
sp|P0CV91|PRDX4_CROAT	sp|P0CV91|PRDX4_CROAT	1	1	1		1	1	1	1	1	1	1	27.8	27.8	27.8	4.1407	36	36	3		1	1	1	0	61.152	27.8	9678700	9678700	3				68	73	TRUE	75	125;126;127	181;182;183	181
sp|P0DJC7|CXT62_CONQU	sp|P0DJC7|CXT62_CONQU	1	1	1		1	1	1	1	1	1	1	18.6	18.6	18.6	7.891	70	70	1	1				0	5.7673	18.6	0	0	1				69	82	TRUE	84	136	192	192
sp|P0DKT5|TU91_GEMLI	sp|P0DKT5|TU91_GEMLI	1	1	1		1	1	1	1	1	1	1	31.4	31.4	31.4	7.7832	70	70	1	1				0	5.8449	31.4	271870	271870	0				70	67	TRUE	69	102	105	105
sp|P0DMD2|TXM1A_SCOMU	sp|P0DMD2|TXM1A_SCOMU	1	1	1		1	1	1	1	1	1	1	31.2	31.2	31.2	3.7672	32	32	1	1				0	5.8727	31.2	0	0	1				71	2	TRUE	2	3	3	3
sp|P17497|VM2_BITAR	sp|P17497|VM2_BITAR	1	1	1		1	1	1	1	1	1	1	12	12	12	9.0039	83	83	1	1				0	5.7928	12	0	0	1				72	51	TRUE	53	80	82	82
sp|P49370|HUGAA_VESVU	sp|P49370|HUGAA_VESVU	1	1	1		1	1	1	1	1	1	1	2.4	2.4	2.4	38.933	331	331	2		1			0	6.4613	2.4	1287400	1287400	1				73	83	TRUE	85	137	193	193
sp|P59866|NDB_HOTTS	sp|P59866|NDB_HOTTS	1	1	1		1	1	1	1	1	1	1	20.6	20.6	20.6	3.7834	34	34	4				1	0	5.9331	20.6	3019300	3019300	1				74	125	TRUE	127	195	252	252	12	3
sp|P83234|VESP_OPHHA	sp|P83234|VESP_OPHHA	1	1	1		1	1	1	1	1	1	1	4.7	4.7	4.7	21.174	190	190	3			1		0	5.9332	4.7	0	0	1				75	118	TRUE	120	185	242	242
sp|V9Z9A3|VMPA2_TITSE;sp|P86392|VMPA1_TITSE;sp|V9Z7R6|VMPA1_TITFA;sp|V9ZAY0|VMPA1_TITTR	sp|V9Z9A3|VMPA2_TITSE;sp|P86392|VMPA1_TITSE;sp|V9Z7R6|VMPA1_TITFA;sp|V9ZAY0|VMPA1_TITTR	1;1;1;1	1;1;1;1	1;1;1;1	;;;	4	1	1	1	1	1	1	3.4	3.4	3.4	25.445	235	235;235;236;394	4				1	0	5.7229	3.4	0	0	1				76	5	TRUE	5	6	6	6	13	198
sp|P86717|SPN1B_OXYTA;sp|P86716|SPN1A_OXYTA	sp|P86717|SPN1B_OXYTA;sp|P86716|SPN1A_OXYTA	1;1	1;1	1;1	;	2	1	1	1	1	1	1	6	6	6	18.395	166	166;166	1	1				0	5.7448	6	0	0	1				77	13	TRUE	13	18	18	18
sp|P86991|VP_RHOJU	sp|P86991|VP_RHOJU	1	1	1		1	1	1	1	1	1	1	39.3	39.3	39.3	2.9192	28	28	1	1				0	6.3116	39.3	0	0	1				78	54	TRUE	56	84	86	86
sp|Q02989|LITA_LATTR	sp|Q02989|LITA_LATTR	2	2	2		1	2	2	2	2	2	2	1.1	1.1	1.1	157.8	1411	1411	3.67			1	2	0	11.732	1.1	4910200	4910200	1				79	20;94	True;True	20;21;96	25;26;149	26;27;205	26;205	14	115
sp|Q05110|VA5_VESVU	sp|Q05110|VA5_VESVU	1	1	1		1	1	1	1	1	1	1	4	4	4	25.797	227	227	3			1		0	6.1942	4	69476	69476	1				80	55	TRUE	57	85	87	87
sp|Q07338|TXPH_PYETR	sp|Q07338|TXPH_PYETR	1	1	1		1	1	1	1	1	1	1	5.9	5.9	5.9	32.731	289	289	4				1	0	5.7931	5.9	0	0	1				81	35	TRUE	36	45	46	46
sp|Q27J47|VSPPA_LACMU	sp|Q27J47|VSPPA_LACMU	1	1	1		1	1	1	1	1	1	1	8.5	8.5	8.5	28.062	258	258	3.5			1	1	0	5.7577	8.5	31646000	31646000	2				82	0	TRUE	0	0;1	0;1	1
sp|Q696W1|SLLC2_MACLB	sp|Q696W1|SLLC2_MACLB	1	1	1		1	1	1	1	1	1	1	6.3	6.3	6.3	18.093	158	158	4				1	0	5.7512	6.3	0	0	1				83	23	TRUE	24	29	30	30
sp|Q7SID6|PA2A_DEIAC	sp|Q7SID6|PA2A_DEIAC	1	1	1		1	1	1	1	1	1	1	17.1	17.1	17.1	14.032	123	123	3.5			2	2	0	5.7972	17.1	9431900	9431900	5				84	61	TRUE	63	92;93;94;95	94;95;96;97;98	95
sp|Q86BX0|KA158_MESMA	sp|Q86BX0|KA158_MESMA	1	1	1		1	1	1	1	1	1	1	46.7	46.7	46.7	6.4217	60	60	3			1		0	5.7859	46.7	518940	518940	1				85	56	TRUE	58	86	88	88
sp|Q8AY79|VSPS2_TRIST	sp|Q8AY79|VSPS2_TRIST	1	1	1		1	1	1	1	1	1	1	3.1	3.1	3.1	28.028	258	258	3.5			1	1	0	8.2287	3.1	1477200	1477200	0				86	60	TRUE	62	90;91	92;93	93
sp|Q8T3S7|VKT1_ARAVE	sp|Q8T3S7|VKT1_ARAVE	1	1	1		1	1	1	1	1	1	1	10	10	10	9.2747	80	80	2		1			0	5.7243	10	0	0	1				87	77	TRUE	79	131	187	187
sp|Q90220|VM2H1_GLOHA	sp|Q90220|VM2H1_GLOHA	1	1	1		1	1	1	1	1	1	1	2.7	2.7	2.7	53.619	480	480	4				1	0	5.7811	2.7	0	0	1				88	52	TRUE	54	81	83	83
sp|Q90WZ1|BRK1B_BOMMX	sp|Q90WZ1|BRK1B_BOMMX	1	1	1		1	1	1	1	1	1	1	12	12	12	24.104	208	208	2		1			0	5.7639	12	717110	717110	1				89	98	TRUE	100	153	209	209
sp|Q9YGS1|VSPA_DEIAC;sp|Q9I8X1|VSPP_DEIAC	sp|Q9YGS1|VSPA_DEIAC;sp|Q9I8X1|VSPP_DEIAC	1;1	1;1	1;1	;	2	1	1	1	1	1	1	3.4	3.4	3.4	25.408	234	234;258	4				1	0	5.7132	3.4	95438	95438	0				90	89	TRUE	91	144	200	200
sp|Q9IAX6|VM2M2_DEIAC;sp|Q9IAY3|VM1H1_DEIAC;sp|Q9IAY0|VM1H3_DEIAC	sp|Q9IAX6|VM2M2_DEIAC;sp|Q9IAY3|VM1H1_DEIAC;sp|Q9IAY0|VM1H3_DEIAC	2;1;1	2;1;1	2;1;1	;;	3	2	2	2	2	2	2	7.9	7.9	7.9	52.517	466	466;400;400	2.5		1	1		0	11.488	7.9	1169700	1169700	2				91	28;91	True;True	29;93	38;146	39;202	39;202
sp|W4VS99|NEP_TRILK	sp|W4VS99|NEP_TRILK	2	2	2		1	2	2	2	2	2	2	2.1	2.1	2.1	82.055	722	722	2.33	1	1		1	0	11.493	2.1	3531100	3531100	2				92	63;69	True;True	65;71	97;104;105	100;107;108	100;108	15	443

## Sheet: evidence
Sequence	Length	Modifications	Modified sequence	Oxidation (M) Probabilities	Oxidation (M) Score Diffs	Acetyl (Protein N-term)	Oxidation (M)	Missed cleavages	Proteins	Leading proteins	Leading razor protein	Type	Raw file	Fraction	Experiment	MS/MS m/z	Charge	m/z	Mass	Resolution	Uncalibrated - Calibrated m/z [ppm]	Uncalibrated - Calibrated m/z [Da]	Mass Error [ppm]	Mass Error [Da]	Uncalibrated Mass Error [ppm]	Uncalibrated Mass Error [Da]	Max intensity m/z 0	Retention time	Retention length	Calibrated retention time	Calibrated retention time start	Calibrated retention time finish	Retention time calibration	Match time difference	Match m/z difference	Match q-value	Match score	Number of data points	Number of scans	Number of isotopic peaks	PIF	Fraction of total spectrum	Base peak fraction	PEP	MS/MS Count	MS/MS Scan Number	Score	Delta score	Combinatorics
AAYSGWLATSTTLCAGILEGGK	22	Unmodified	_AAYSGWLATSTTLCAGILEGGK_			0	0	0	sp|Q27J47|VSPPA_LACMU	sp|Q27J47|VSPPA_LACMU	sp|Q27J47|VSPPA_LACMU	MULTI-MSMS	160418_CS1	3	I1	743.38	3	743.04	2226.1	24494.4	-0.16715	-0.0001242	1.0075	0.00074863	0.84038	0.00062444	743.374	44.392	1.6977	44.392	43.928	45.626	-3.8147e-06					59	19	7	0	0	0	0.018217	1	10528	19.868	11.242	1
AAYSGWLATSTTLCAGILEGGK	22	Unmodified	_AAYSGWLATSTTLCAGILEGGK_			0	0	0	sp|Q27J47|VSPPA_LACMU	sp|Q27J47|VSPPA_LACMU	sp|Q27J47|VSPPA_LACMU	MULTI-MSMS	160418_CS2	4	I1	743.38	3	743.04	2226.1	24570	-0.19538	-0.00014518	1.9587	0.0014554	1.7633	0.0013102	743.376	44.197	1.0849	44.197	43.815	44.9	-3.8147e-06					50	12	7	0	0	0	0.017417	1	10339	17.066	5.8406	1
ADLEMQIESLTEELAYLK	18	Unmodified	_ADLEMQIESLTEELAYLK_			0	0	0	CON__P13645	CON__P13645	CON__P13645	MSMS	160418_CS1	3	I1	699.35	3	699.354	2095.04	NaN	NaN	NaN	NaN	NaN	NaN	NaN	NaN	49.253	1	49.253	48.753	49.753	-3.8147e-06								0	0	0	5.1978e-37	1	11785	83.964	67.366	1
ADNKFENSLR	10	Acetyl (Protein N-term)	_(ac)ADNKFENSLR_			1	0	1	sp|P0DMD2|TXM1A_SCOMU	sp|P0DMD2|TXM1A_SCOMU	sp|P0DMD2|TXM1A_SCOMU	MSMS	160418_CI1	1	I1	618.31	2	618.304	1234.59	NaN	NaN	NaN	NaN	NaN	NaN	NaN	NaN	66.224	1	66.224	65.724	66.724	0								0	0	0	0.013367	1	15802	41.448	33.517	1
AETECQNTEYQQLLDIK	17	Unmodified	_AETECQNTEYQQLLDIK_			0	0	0	CON__P13645	CON__P13645	CON__P13645	MULTI-MSMS	160418_CS1	3	I1	1041.99	2	1041.99	2081.96	21110.8	-0.38492	-0.00040108	0.31297	0.00032611	-0.071943	-7.4964e-05	1042.49	34.216	0.67368	34.215	33.942	34.615	-3.8147e-06					29	8	5	0	0	0	0	1	7933	230.57	216.56	1
AGEAAAER	8	Unmodified	_AGEAAAER_			0	0	0	CON__Q1A7A4	CON__Q1A7A4	CON__Q1A7A4	MULTI-SECPEP	160418_CS2	4	I1	387.66	2	387.691	773.367	29967.5	-1.1013	-0.00042696	2.1186	0.00082137	1.0173	0.00039441	387.694	18.149	0.36834	18.149	17.895	18.263	0					9	4	3	0	0	0	0.019458	1	3233	27.137	18.315	1
AGYIMGNR	8	Oxidation (M)	_AGYIM(ox)GNR_	AGYIM(1)GNR	AGYIM(40.69)GNR	0	1	0	sp|V9Z9A3|VMPA2_TITSE;sp|P86392|VMPA1_TITSE;sp|V9Z7R6|VMPA1_TITFA;sp|V9ZAY0|VMPA1_TITTR	sp|V9Z9A3|VMPA2_TITSE	sp|V9Z9A3|VMPA2_TITSE	MSMS	160418_CS2	4	I1	449.22	2	449.216	896.417	NaN	NaN	NaN	NaN	NaN	NaN	NaN	NaN	13.487	1	13.487	12.987	13.987	0								0	0	0	0.01887	1	2022	40.686	25.054	1
AIRFGDK	7	Unmodified	_AIRFGDK_			0	0	1	sp|B2DCR8|CTX_SEPES	sp|B2DCR8|CTX_SEPES	sp|B2DCR8|CTX_SEPES	MULTI-MSMS	160418_CI1	1	I1	403.73	2	403.73	805.445	31700.9	-2.5795	-0.0010414	1.923	0.00077635	-0.65659	-0.00026509	403.73	19.451	0.97194	19.451	18.82	19.792	0					22	12	3	0	0	0	0.017234	1	3948	62.714	30.759	1
ALASPPGIWKR	11	Unmodified	_ALASPPGIWKR_			0	0	1	sp|Q27J48|VESP_LACMU;sp|F8S122|VESP_CROAD	sp|Q27J48|VESP_LACMU	sp|Q27J48|VESP_LACMU	MSMS	160418_CI1	1	I1	399.24	3	399.236	1194.69	NaN	NaN	NaN	NaN	NaN	NaN	NaN	NaN	56.57	1	56.57	56.07	57.07	-3.8147e-06								0	0	0	0.018676	1	13666	2.1394	2.1394	1
ALASPPGIWKR	11	Unmodified	_ALASPPGIWKR_			0	0	1	sp|Q27J48|VESP_LACMU;sp|F8S122|VESP_CROAD	sp|Q27J48|VESP_LACMU	sp|Q27J48|VESP_LACMU	MSMS	160418_CI2	2	I1	399.24	3	399.236	1194.69	NaN	NaN	NaN	NaN	NaN	NaN	NaN	NaN	56.227	1	56.227	55.727	56.727	0								0	0	0	0.018134	1	13134	0.6899	0.6899	1
ALASPPGIWKR	11	Unmodified	_ALASPPGIWKR_			0	0	1	sp|Q27J48|VESP_LACMU;sp|F8S122|VESP_CROAD	sp|Q27J48|VESP_LACMU	sp|Q27J48|VESP_LACMU	MSMS	160418_CI2	2	I1	399.24	3	399.236	1194.69	NaN	NaN	NaN	NaN	NaN	NaN	NaN	NaN	57.675	1	57.675	57.175	58.175	0								0	0	0	0.018549	1	13445	0.3405	0.3405	1
ALASPPGIWKR	11	Unmodified	_ALASPPGIWKR_			0	0	1	sp|Q27J48|VESP_LACMU;sp|F8S122|VESP_CROAD	sp|Q27J48|VESP_LACMU	sp|Q27J48|VESP_LACMU	MSMS	160418_CS1	3	I1	399.24	3	399.236	1194.69	NaN	NaN	NaN	NaN	NaN	NaN	NaN	NaN	56.122	1	56.122	55.622	56.622	0								0	0	0	0.018336	1	13383	1.4394	1.4394	1
ALASPPGIWKR	11	Unmodified	_ALASPPGIWKR_			0	0	1	sp|Q27J48|VESP_LACMU;sp|F8S122|VESP_CROAD	sp|Q27J48|VESP_LACMU	sp|Q27J48|VESP_LACMU	MSMS	160418_CS2	4	I1	399.24	3	399.236	1194.69	NaN	NaN	NaN	NaN	NaN	NaN	NaN	NaN	60.104	1	60.104	59.604	60.604	0								0	0	0	0.018336	1	14113	1.4394	1.4394	1
ALEESNYELEGK	12	Unmodified	_ALEESNYELEGK_			0	0	0	CON__P13645;CON__P02535-1	CON__P13645	CON__P13645	MULTI-MSMS	160418_CS1	3	I1	691.33	2	691.328	1380.64	25917.3	-0.57523	-0.00039768	-0.48013	-0.00033193	-1.0554	-0.0007296	691.327	24.702	0.67093	24.702	24.351	25.022	0					33	8	5	0	0	0	0	1	5199	221.59	199.84	1
ASNLMALR	8	Oxidation (M)	_ASNLM(ox)ALR_	ASNLM(1)ALR	ASNLM(60.8)ALR	0	1	0	sp|A1X8C6|CA11C_CONQU;sp|Q6PTD7|CA11A_CONQU	sp|A1X8C6|CA11C_CONQU	sp|A1X8C6|CA11C_CONQU	MULTI-MSMS	160418_CS1	3	I1	446.24	2	446.239	890.464	32505.5	0.54192	0.00024183	-3.3004	-0.0014728	-2.7585	-0.001231	446.238	23.23	0.50508	23.23	22.911	23.417	0					14	6	3	0	0	0	0.014737	1	4822	60.799	29.496	1
CCFVHDCCYGNLPDCNPKIDR	21	Unmodified	_CCFVHDCCYGNLPDCNPKIDR_			0	0	1	sp|F8QN54|PA2B_VIPRE	sp|F8QN54|PA2B_VIPRE	sp|F8QN54|PA2B_VIPRE	MULTI-SECPEP	160418_CI2	2	I1	386.21	7	386.59	2699.08	34137.9	-0.16608	-6.4206e-05	-3.8429	-0.0014856	-4.009	-0.0015498	386.732	15.94	0.93189	15.94	15.429	16.361	0					13	11	2	0	0	0	0.0044033	1	2746	2.9234	0.19975	1
CGENIFMSTQPFAWSGVVQAWYDEVKK	27	Unmodified	_CGENIFMSTQPFAWSGVVQAWYDEVKK_			0	0	1	sp|A8S6B6|CRVP_AUSSU	sp|A8S6B6|CRVP_AUSSU	sp|A8S6B6|CRVP_AUSSU	MULTI-MSMS	160418_CI1	1	I1	795.63	4	795.126	3176.47	23297.4	0.064771	5.1501e-05	1.2829	0.0010201	1.3477	0.0010716	795.628	33.289	1.1227	33.289	32.628	33.751	0					32	12	5	0	0	0	0.015966	1	7927	4.9778	1.3606	1
CKGKGASCHR	10	Acetyl (Protein N-term)	_(ac)CKGKGASCHR_			1	0	2	sp|P05485|CO7B_CONMA	sp|P05485|CO7B_CONMA	sp|P05485|CO7B_CONMA	MSMS	160418_CS2	4	I1	601.78	2	601.779	1201.54	NaN	NaN	NaN	NaN	NaN	NaN	NaN	NaN	21.422	1	21.422	20.922	21.922	0								0	0	0	0.015807	1	4190	42.869	24.834	1
CTCQVTESDK	10	Unmodified	_CTCQVTESDK_			0	0	0	sp|P86717|SPN1B_OXYTA;sp|P86716|SPN1A_OXYTA	sp|P86717|SPN1B_OXYTA	sp|P86717|SPN1B_OXYTA	MSMS	160418_CI1	1	I1	614.25	2	614.253	1226.49	NaN	NaN	NaN	NaN	NaN	NaN	NaN	NaN	10.101	1	10.101	9.6008	10.601	0								0	0	0	0.017944	1	1496	43.282	38.669	1
DGALELAR	8	Unmodified	_DGALELAR_			0	0	0	CON__Q2UVX4	CON__Q2UVX4	CON__Q2UVX4	MULTI-SECPEP	160418_CS2	4	I1	422.24	2	422.73	843.445	31675.7	-1.0496	-0.00044368	1.45	0.00061296	0.40046	0.00016928	422.73	19.547	1.166	19.547	18.854	20.02	0					31	15	3	0	0	0	0.019458	1	3504	26.384	6.7475	1
DYCQVSGSKLR	11	Unmodified	_DYCQVSGSKLR_			0	0	1	CON__Q86YZ3	CON__Q86YZ3	CON__Q86YZ3	MSMS	160418_CS2	4	I1	438.21	3	438.215	1311.62	NaN	NaN	NaN	NaN	NaN	NaN	NaN	NaN	8.1044	1	8.1044	7.6044	8.6044	-9.5367e-07								0	0	0	0.016557	1	951	37.696	20.754	1
DYQELMNTK	9	Unmodified	_DYQELMNTK_			0	0	0	CON__P04264;CON__Q3TTY5;CON__ENSEMBL:ENSBTAP00000038253	CON__P04264;CON__ENSEMBL:ENSBTAP00000038253	CON__P04264	MULTI-MSMS	160418_CS1	3	I1	571.26	2	571.263	1140.51	27860	0.019733	1.1273e-05	-0.012456	-7.1159e-06	0.0072765	4.1568e-06	571.263	26.606	1.048	26.606	26.194	27.242	0					30	13	4	0	0	0	4.8292e-57	1	5804	145.9	69.804	1
EEEFADK	7	Unmodified	_EEEFADK_			0	0	0	sp|C0JB90|B2L2_SICCD;sp|C0JB89|B2L1_SICCD	sp|C0JB90|B2L2_SICCD	sp|C0JB90|B2L2_SICCD	MULTI-MSMS	160418_CS2	4	I1	867.38	1	867.373	866.366	23763.4	0.32675	0.00028341	-1.606	-0.001393	-1.2792	-0.0011096	867.372	59.353	1.0042	59.353	58.909	59.913	0					45	25	3	0	0	0	0.019013	1	13994	21.702	21.702	1
ELGCGAAK	8	Unmodified	_ELGCGAAK_			0	0	0	CON__ENSEMBL:ENSBTAP00000031360	CON__ENSEMBL:ENSBTAP00000031360	CON__ENSEMBL:ENSBTAP00000031360	MULTI-SECPEP	160418_CS2	4	I1	403.23	2	403.197	804.38	33577.6	-0.66355	-0.00026754	1.9375	0.00078121	1.274	0.00051367	403.198	30.709	0.60393	30.709	30.443	31.047	0					11	7	2	0	0	0	0.019458	1	6842	25.45	3.4903	1
ELTTEIDNNIEQISSYK	17	Unmodified	_ELTTEIDNNIEQISSYK_			0	0	0	CON__P13645	CON__P13645	CON__P13645	MULTI-MSMS	160418_CS1	3	I1	998.99	2	998.989	1995.96	20835.9	-0.33802	-0.00033768	-0.11021	-0.0001101	-0.44823	-0.00044778	999.491	36.762	0.62898	36.762	36.406	37.035	0					21	7	4	0	0	0	0	2	8609	344.71	330.14	1
EMGRKLDK	8	Oxidation (M)	_EM(ox)GRKLDK_	EM(1)GRKLDK	EM(74.26)GRKLDK	0	1	2	sp|Q02989|LITA_LATTR	sp|Q02989|LITA_LATTR	sp|Q02989|LITA_LATTR	MULTI-MSMS	160418_CS1	3	I1	496.77	2	496.763	991.512	28842.2	0.52479	0.0002607	3.6218	0.0017992	4.1466	0.0020599	496.765	28.867	0.71561	28.867	28.543	29.259	1.9073e-06					34	9	5	0	0	0	0.0094796	1	6413	74.255	37.096	1
EMGRKLDK	8	Unmodified	_EMGRKLDK_			0	0	2	sp|Q02989|LITA_LATTR	sp|Q02989|LITA_LATTR	sp|Q02989|LITA_LATTR	MULTI-SECPEP	160418_CS2	4	I1	487.79	2	488.766	975.517	30999.9	-0.70737	-0.00034574	-1.4467	-0.0007071	-2.1541	-0.0010528	488.765	29.589	0.58657	29.589	29.039	29.626	0					10	7	2	0	0	0	0.019458	1	6514	22.781	8.0051	1
EVATNSELVQSGK	13	Unmodified	_EVATNSELVQSGK_			0	0	0	CON__Q04695;CON__Q9QWL7;CON__P02533	CON__Q04695	CON__Q04695	MULTI-SECPEP	160418_CS1	3	I1	680.81	2	681.349	1360.68	NaN	-0.84636	-0.00057667	-0.073226	-4.9892e-05	-0.91958	-0.00062656	681.348	20.152	0.28924	20.152	19.962	20.252	0					5	3	2	0	0	0	0.013307	1	3931	87.713	69.041	1
FETGTTLR	8	Unmodified	_FETGTTLR_			0	0	0	CON__Q28065	CON__Q28065	CON__Q28065	MULTI-SECPEP	160418_CS2	4	I1	463.27	2	462.743	923.471	31243.8	-1.1943	-0.00055266	0.18219	8.4308e-05	-1.0121	-0.00046835	462.743	15.397	1.1092	15.397	14.901	16.01	0					39	16	4	0	0	0	0.019458	1	2604	30.185	12.199	1
FITHFWIGLR	10	Unmodified	_FITHFWIGLR_			0	0	0	sp|Q696W1|SLLC2_MACLB	sp|Q696W1|SLLC2_MACLB	sp|Q696W1|SLLC2_MACLB	MSMS	160418_CS2	4	I1	645.36	2	645.361	1288.71	NaN	NaN	NaN	NaN	NaN	NaN	NaN	NaN	70.008	1	69.987	69.487	70.487	-0.020935								0	0	0	0.017682	1	16476	42.396	36.092	1
FLEQQNQVLQTK	12	Unmodified	_FLEQQNQVLQTK_			0	0	0	CON__Q7Z794;CON__Q6IFZ6;CON__Q9R0H5;CON__Q6NXH9;CON__P04264;CON__ENSEMBL:ENSBTAP00000038253;CON__P35908	CON__Q7Z794;CON__P04264;CON__ENSEMBL:ENSBTAP00000038253;CON__P35908	CON__P04264	MULTI-MSMS	160418_CI2	2	I1	738.39	2	738.396	1474.78	24361.4	0.39255	0.00028986	-2.8241	-0.0020853	-2.4315	-0.0017954	738.393	25.668	0.45528	25.668	25.403	25.859	0					16	5	4	0	0	0	3.6753e-45	1	5496	148.78	104.41	1
FLEQQNQVLQTK	12	Unmodified	_FLEQQNQVLQTK_			0	0	0	CON__Q7Z794;CON__Q6IFZ6;CON__Q9R0H5;CON__Q6NXH9;CON__P04264;CON__ENSEMBL:ENSBTAP00000038253;CON__P35908	CON__Q7Z794;CON__P04264;CON__ENSEMBL:ENSBTAP00000038253;CON__P35908	CON__P04264	MULTI-MSMS	160418_CS1	3	I1	738.4	2	738.396	1474.78	24031.5	-0.51114	-0.00037743	-0.43397	-0.00032044	-0.94511	-0.00069787	738.396	25.944	0.51587	25.944	25.607	26.123	0					22	6	4	0	0	0	0	1	5557	248.98	197.79	1
FNEIDRK	7	Unmodified	_FNEIDRK_			0	0	1	sp|Q25338|LITD_LATTR;sp|G0LXV8|LATA_LATHA;sp|P23631|LATA_LATTR	sp|Q25338|LITD_LATTR	sp|Q25338|LITD_LATTR	MULTI-MSMS	160418_CI1	1	I1	461.24	2	461.243	920.472	32196.5	-2.7965	-0.0012899	2.4552	0.0011324	-0.34132	-0.00015743	461.244	17.273	1.206	17.273	16.859	18.065	0					23	15	2	0	0	0	0.018747	1	3308	79.454	47.099	1
FNEIDRK	7	Unmodified	_FNEIDRK_			0	0	1	sp|Q25338|LITD_LATTR;sp|G0LXV8|LATA_LATHA;sp|P23631|LATA_LATTR	sp|Q25338|LITD_LATTR	sp|Q25338|LITD_LATTR	MULTI-MSMS	160418_CI2	2	I1	461.24	2	461.243	920.472	32325.7	-0.02709	-1.2495e-05	-0.40153	-0.0001852	-0.42862	-0.0001977	461.243	17.41	0.61021	17.41	17.062	17.672	1.9073e-06					22	7	4	0	0	0	0.017692	1	3197	62.714	20.318	1
FPGQLNADLR	10	Unmodified	_FPGQLNADLR_			0	0	0	CON__ENSEMBL:ENSBTAP00000025008	CON__ENSEMBL:ENSBTAP00000025008	CON__ENSEMBL:ENSBTAP00000025008	MULTI-MSMS	160418_CI1	1	I1	565.8	2	565.801	1129.59	28503.6	-1.0193	-0.00057675	0.64999	0.00036777	-0.36935	-0.00020898	565.802	28.167	2.7293	28.167	27.604	30.334	-1.9073e-06					139	37	7	0	0	0	8.0201e-11	1	6452	126.31	109.64	1
FPGQLNADLR	10	Unmodified	_FPGQLNADLR_			0	0	0	CON__ENSEMBL:ENSBTAP00000025008	CON__ENSEMBL:ENSBTAP00000025008	CON__ENSEMBL:ENSBTAP00000025008	MSMS	160418_CI2	2	I1	565.8	2	565.801	1129.59	NaN	NaN	NaN	NaN	NaN	NaN	NaN	NaN	28.298	1	28.298	27.798	28.798	-1.9073e-06								0	0	0	3.4174e-60	1	6241	109.83	89.205	1
FPGQLNADLR	10	Unmodified	_FPGQLNADLR_			0	0	0	CON__ENSEMBL:ENSBTAP00000025008	CON__ENSEMBL:ENSBTAP00000025008	CON__ENSEMBL:ENSBTAP00000025008	MSMS	160418_CI2	2	I1	565.8	2	565.801	1129.59	NaN	NaN	NaN	NaN	NaN	NaN	NaN	NaN	29.349	1	29.349	28.849	29.849	-1.9073e-06								0	0	0	0.0035908	1	6537	67.704	49.264	1
FPTEKACMK	9	Unmodified	_FPTEKACMK_			0	0	1	sp|P0DJ74|VKT76_HAPHA;sp|P0DJ69|VKT52_HAPHA;sp|P0DMJ1|VKT39_HAPSC;sp|P0DJ85|VKT45_HAPSC;sp|P0DJ84|VKT40_HAPSC;sp|P0DJ81|VKT24_HAPSC;sp|P0DJ80|VKT22_HAPSC;sp|P0DJ79|VKT13_HAPSC;sp|P0DJ78|VKT6_HAPSC;sp|P0DJ76|VKT4_HAPSC;sp|P0DJ75|VKT2_HAPSC;sp|P0DJ73|VKT74_HAPHA;sp|P0DJ71|VKT35_HAPHA;sp|P0DJ70|VKT53_HAPHA;sp|P0DJ68|VKT45_HAPHA;sp|P0DJ67|VKT34_HAPHA;sp|P0DJ65|VKT7_HAPHA;sp|D2Y2Q9|VKTR1_HAPHA;sp|D2Y2…	sp|P0DJ74|VKT76_HAPHA	sp|P0DJ74|VKT76_HAPHA	MSMS	160418_CI1	1	I1	556.26	2	556.267	1110.52	NaN	NaN	NaN	NaN	NaN	NaN	NaN	NaN	17.489	1	17.489	16.989	17.989	0								0	0	0	0.018337	1	3405	44.349	26.441	1
FPYQGSSIILESGNVNDYEVVYPRK	25	Unmodified	_FPYQGSSIILESGNVNDYEVVYPRK_			0	0	1	sp|Q9IAX6|VM2M2_DEIAC;sp|Q9IAY3|VM1H1_DEIAC;sp|Q9IAY0|VM1H3_DEIAC	sp|Q9IAX6|VM2M2_DEIAC	sp|Q9IAX6|VM2M2_DEIAC	MULTI-MSMS	160418_CI2	2	I1	958.81	3	958.815	2873.42	22094.5	0.50341	0.00048268	-4.235	-0.0040605	-3.7315	-0.0035779	958.811	42.603	0.67434	42.603	42.302	42.977	0					24	7	4	0	0	0	0.017911	1	9981	27.408	21.702	1
FYACFPKNVVIGK	13	Unmodified	_FYACFPKNVVIGK_			0	0	1	sp|Q7LZ31|LETH1_HELHO;sp|C6EVG6|LETH1_HELSC	sp|Q7LZ31|LETH1_HELHO	sp|Q7LZ31|LETH1_HELHO	MSMS	160418_CI1	1	I1	771.91	2	771.911	1541.81	NaN	NaN	NaN	NaN	NaN	NaN	NaN	NaN	44.211	1	44.211	43.711	44.711	0								0	0	0	0.018908	1	10787	39.547	23.682	1
GFGTILK	7	Acetyl (Protein N-term)	_(ac)GFGTILK_			1	0	0	sp|B3EWT9|TXC2D_CUPSA;sp|B3EWT6|TXC2A_CUPSA	sp|B3EWT9|TXC2D_CUPSA	sp|B3EWT9|TXC2D_CUPSA	MULTI-MSMS	160418_CS1	3	I1	389.23	2	389.229	776.443	34605	1.1689	0.00045496	-1.3433	-0.00052285	-0.17441	-6.7887e-05	389.228	28.864	0.56737	28.864	28.619	29.186	0					17	7	3	0	0	0	0.019169	1	6435	49.211	8.0024	1
GGVGFSSGGGGYGSGGGGGYGSGGGSSYGSRAGGSYGSGGGSSGSR	46	Unmodified	_GGVGFSSGGGGYGSGGGGGYGSGGGSSYGSRAGGSYGSGGGSSGSR_			0	0	1	CON__ENSEMBL:ENSBTAP00000038253	CON__ENSEMBL:ENSBTAP00000038253	CON__ENSEMBL:ENSBTAP00000038253	MSMS	160418_CS2	4	I1	1257.53	3	1257.53	3769.56	NaN	NaN	NaN	NaN	NaN	NaN	NaN	NaN	49.295	1	49.295	48.795	49.795	0								0	0	0	0.016182	1	11607	5.3438	5.1957	1
GKDSQPWEQALGR	13	Unmodified	_GKDSQPWEQALGR_			0	0	1	CON__Q03247	CON__Q03247	CON__Q03247	MSMS	160418_CI1	1	I1	491.25	3	491.248	1470.72	NaN	NaN	NaN	NaN	NaN	NaN	NaN	NaN	8.0908	1	8.0908	7.5908	8.5908	0								0	0	0	0.015775	1	1079	31.228	27.783	1
GLLSGNEK	8	Unmodified	_GLLSGNEK_			0	0	0	CON__Q7Z3Z0	CON__Q7Z3Z0	CON__Q7Z3Z0	MULTI-SECPEP	160418_CS2	4	I1	409.7	2	409.224	816.434	31196.8	-1.2128	-0.00049631	0.27032	0.00011062	-0.94249	-0.00038569	409.224	12.932	0.30214	12.932	12.768	13.07	9.5367e-07					14	8	2	0	0	0	0.019458	1	1912	20.555	10.087	1
GLMGEVAR	8	Unmodified	_GLMGEVAR_			0	0	0	CON__ENSEMBL:ENSBTAP00000016285	CON__ENSEMBL:ENSBTAP00000016285	CON__ENSEMBL:ENSBTAP00000016285	MULTI-SECPEP	160418_CS2	4	I1	416.71	2	416.721	831.427	33130.4	-0.79261	-0.0003303	-2.9297	-0.0012209	-3.7223	-0.0015512	416.72	27.015	0.66017	27.015	26.688	27.348	0					25	8	4	0	0	0	0.019458	1	5696	16.964	9.2927	1
GNCVERDFIESFGVSIK	17	Unmodified	_GNCVERDFIESFGVSIK_			0	0	1	sp|Q07338|TXPH_PYETR	sp|Q07338|TXPH_PYETR	sp|Q07338|TXPH_PYETR	MSMS	160418_CS2	4	I1	978.98	2	978.978	1955.94	NaN	NaN	NaN	NaN	NaN	NaN	NaN	NaN	64.573	1	64.573	64.073	65.073	0								0	0	0	0.016056	1	15187	39.561	24.875	1
GQSGLVWR	8	Unmodified	_GQSGLVWR_			0	0	0	CON__P20930	CON__P20930	CON__P20930	MULTI-SECPEP	160418_CS2	4	I1	451.73	2	451.746	901.477	35238	-0.79979	-0.0003613	0.20745	9.3716e-05	-0.59234	-0.00026759	451.746	26.802	0.51254	26.802	26.612	27.125	0					8	6	2	0	0	0	0.019458	1	5686	18.776	3.9937	1
GSGGGSSGGSIGGR	14	Unmodified	_GSGGGSSGGSIGGR_			0	0	0	CON__P04264	CON__P04264	CON__P04264	MSMS	160418_CI1	1	I1	546.76	2	546.755	1091.5	NaN	NaN	NaN	NaN	NaN	NaN	NaN	NaN	11.301	1	11.301	10.801	11.801	0								0	0	0	2.1826e-20	1	1769	83.045	57.486	1
GSGGGSSGGSIGGR	14	Unmodified	_GSGGGSSGGSIGGR_			0	0	0	CON__P04264	CON__P04264	CON__P04264	MULTI-MSMS	160418_CS1	3	I1	546.76	2	546.755	1091.5	28021	-0.73601	-0.00040242	0.49223	0.00026913	-0.24378	-0.00013329	546.755	11.688	0.51077	11.688	11.429	11.94	-9.5367e-07					32	16	3	0	0	0	1.9762e-16	1	1677	131.83	112.12	1
GSGGGSSGGSIGGR	14	Unmodified	_GSGGGSSGGSIGGR_			0	0	0	CON__P04264	CON__P04264	CON__P04264	MSMS	160418_CS2	4	I1	546.75	2	546.755	1091.5	NaN	NaN	NaN	NaN	NaN	NaN	NaN	NaN	11.281	1	11.281	10.781	11.781	0								0	0	0	3.5207e-11	1	1515	77.288	65.333	1
GSLGGGFSSGGFSGGSFSR	19	Unmodified	_GSLGGGFSSGGFSGGSFSR_			0	0	0	CON__P13645	CON__P13645	CON__P13645	MULTI-MSMS	160418_CS1	3	I1	854.39	2	854.39	1706.76	23076.8	-0.37886	-0.00032369	3.0614	0.0026156	2.6825	0.0022919	854.392	31.845	0.52154	31.845	31.599	32.121	0					18	6	4	0	0	0	0	1	7284	218.6	212.63	1
GSSGGGCFGGSSGGYGGLGGFGGGSFR	27	Unmodified	_GSSGGGCFGGSSGGYGGLGGFGGGSFR_			0	0	0	CON__P13645	CON__P13645	CON__P13645	MULTI-MSMS	160418_CS1	3	I1	1172	2	1172	2341.98	19285.9	-0.41207	-0.00048294	0.66306	0.00077711	0.251	0.00029417	1172	34.355	0.44358	34.355	34.095	34.539	0					18	5	4	0	0	0	1.2351e-18	1	8004	120.08	113.04	1
GSSSGGGYSSGSSSYGSGGR	20	Unmodified	_GSSSGGGYSSGSSSYGSGGR_			0	0	0	CON__P35908	CON__P35908	CON__P35908	MULTI-MSMS	160418_CS1	3	I1	871.36	2	870.856	1739.7	23857.9	-1.0734	-0.00093475	-1.1294	-0.00098357	-2.2028	-0.0019183	871.357	17.033	0.34995	17.033	16.881	17.231	0					9	4	3	0	0	0	0.015725	1	3052	75.968	75.968	1
GSSSGGGYSSGSSSYGSGGRQSGSRGGSGGGGSISGGGYGSGGGSGGR	48	Unmodified	_GSSSGGGYSSGSSSYGSGGRQSGSRGGSGGGGSISGGGYGSGGGSGGR_			0	0	2	CON__P35908	CON__P35908	CON__P35908	MSMS	160418_CS2	4	I1	1326.9	3	1326.9	3977.67	NaN	NaN	NaN	NaN	NaN	NaN	NaN	NaN	55.051	1	55.051	54.551	55.551	0								0	0	0	0.016065	1	12940	1.5264	1.2692	1
GSTLFPPEGR	10	Unmodified	_GSTLFPPEGR_			0	0	0	CON__Q28085	CON__Q28085	CON__Q28085	MSMS	160418_CI2	2	I1	530.78	2	530.775	1059.53	NaN	NaN	NaN	NaN	NaN	NaN	NaN	NaN	20.235	1	20.235	19.735	20.735	0								0	0	0	0.017938	1	3977	41.448	12.299	1
GTLLAVER	8	Unmodified	_GTLLAVER_			0	0	0	CON__Q28194	CON__Q28194	CON__Q28194	MULTI-SECPEP	160418_CS2	4	I1	430.25	2	429.756	857.497	32041.8	-0.9686	-0.00041626	1.1615	0.00049915	0.19287	8.2885e-05	429.756	21.924	0.81642	21.924	21.516	22.332	0					20	10	3	0	0	0	0.019458	1	4253	29.15	5.1773	1
HAHYHHGK	8	Unmodified	_HAHYHHGK_			0	0	0	CON__Q5D862	CON__Q5D862	CON__Q5D862	MULTI-SECPEP	160418_CS2	4	I1	494.28	2	493.739	985.463	29593	-0.99037	-0.00048898	-0.25608	-0.00012644	-1.2464	-0.00061542	493.738	21.288	0.59612	21.288	20.919	21.516	-1.9073e-06					15	7	3	0	0	0	0.019458	1	4149	18.731	8.4654	1
HEDNKQEENK	10	Unmodified	_HEDNKQEENK_			0	0	1	CON__P20930	CON__P20930	CON__P20930	MSMS	160418_CS2	4	I1	635.79	2	635.787	1269.56	NaN	NaN	NaN	NaN	NaN	NaN	NaN	NaN	23.626	1	23.626	23.126	24.126	0								0	0	0	0.0073021	1	4820	57.047	24.437	1
IERGCGCPK	9	Unmodified	_IERGCGCPK_			0	0	1	sp|A8HDJ8|3S12_CRYNI	sp|A8HDJ8|3S12_CRYNI	sp|A8HDJ8|3S12_CRYNI	MSMS	160418_CI2	2	I1	538.75	2	538.752	1075.49	NaN	NaN	NaN	NaN	NaN	NaN	NaN	NaN	16.516	1	16.516	16.016	17.016	0								0	0	0	0.017567	1	2953	43.246	7.0609	1
IITHPNFNGNTLDNDIMLIK	20	Oxidation (M)	_IITHPNFNGNTLDNDIM(ox)LIK_	IITHPNFNGNTLDNDIM(1)LIK	IITHPNFNGNTLDNDIM(104.16)LIK	0	1	0	CON__P00761	CON__P00761	CON__P00761	MULTI-MSMS	160418_CI1	1	I1	767.4	3	767.063	2298.17	24006.8	0.31735	0.00024343	-0.76054	-0.00058338	-0.44319	-0.00033995	767.397	35.16	1.9296	35.16	34.808	36.738	0					65	24	5	0	0	0	0.00020755	1	8409	104.16	86.147	1
IITHPNFNGNTLDNDIMLIK	20	Oxidation (M)	_IITHPNFNGNTLDNDIM(ox)LIK_	IITHPNFNGNTLDNDIM(1)LIK	IITHPNFNGNTLDNDIM(91.06)LIK	0	1	0	CON__P00761	CON__P00761	CON__P00761	MULTI-MSMS	160418_CI2	2	I1	767.4	3	767.063	2298.17	24312.8	0.24479	0.00018777	-0.53292	-0.00040878	-0.28813	-0.00022101	767.397	35.335	2.005	35.335	34.979	36.984	0					57	24	6	0	0	0	0.00015976	1	8110	91.065	65.177	1
IITHPNFNGNTLDNDIMLIK	20	Oxidation (M)	_IITHPNFNGNTLDNDIM(ox)LIK_	IITHPNFNGNTLDNDIM(1)LIK	IITHPNFNGNTLDNDIM(133.78)LIK	0	1	0	CON__P00761	CON__P00761	CON__P00761	MULTI-MSMS	160418_CS1	3	I1	767.4	3	767.063	2298.17	24103.5	-0.30377	-0.00023301	-0.22034	-0.00016901	-0.52411	-0.00040203	767.397	35.279	2.3479	35.279	34.925	37.273	0					73	29	5	0	0	0	1.9975e-24	1	8240	133.78	118.52	1
IITHPNFNGNTLDNDIMLIK	20	Oxidation (M)	_IITHPNFNGNTLDNDIM(ox)LIK_	IITHPNFNGNTLDNDIM(1)LIK	IITHPNFNGNTLDNDIM(123.63)LIK	0	1	0	CON__P00761	CON__P00761	CON__P00761	MULTI-MSMS	160418_CS2	4	I1	767.4	3	767.063	2298.17	23926	-0.49127	-0.00037683	-0.34568	-0.00026516	-0.83695	-0.000642	767.398	35.134	3.0104	35.134	34.796	37.807	0					96	37	5	0	0	0	2.2245e-11	2	8030	123.63	105.85	1
IITHPNFNGNTLDNDIMLIK	20	Unmodified	_IITHPNFNGNTLDNDIMLIK_			0	0	0	CON__P00761	CON__P00761	CON__P00761	MULTI-MSMS	160418_CI1	1	I1	762.07	3	761.732	2282.17	24114	0.4615	0.00035154	-1.1001	-0.00083801	-0.63864	-0.00048648	762.065	36.467	1.2532	36.467	36.048	37.301	0					56	15	7	0	0	0	0.00022507	1	8762	105.01	90.077	1
IITHPNFNGNTLDNDIMLIK	20	Unmodified	_IITHPNFNGNTLDNDIMLIK_			0	0	0	CON__P00761	CON__P00761	CON__P00761	MULTI-MSMS	160418_CI1	1	I1	1142.6	2	1142.09	2282.17	20086.5	1.1197	0.0012788	-0.63861	-0.00072936	0.48108	0.00054943	1142.59	36.47	0.53304	36.47	36.205	36.738	0					26	6	5	0	0	0	1.6706e-145	1	8789	137.27	123.68	1
IITHPNFNGNTLDNDIMLIK	20	Unmodified	_IITHPNFNGNTLDNDIMLIK_			0	0	0	CON__P00761	CON__P00761	CON__P00761	MSMS	160418_CI1	1	I1	761.73	3	761.732	2282.17	NaN	NaN	NaN	NaN	NaN	NaN	NaN	NaN	70.011	1	69.995	69.495	70.495	-0.016541								0	0	0	0.010504	1	16619	34.586	26.091	1
IITHPNFNGNTLDNDIMLIK	20	Unmodified	_IITHPNFNGNTLDNDIMLIK_			0	0	0	CON__P00761	CON__P00761	CON__P00761	MULTI-MSMS	160418_CI2	2	I1	762.07	3	761.732	2282.17	24055.1	0.20726	0.00015788	-0.69127	-0.00052656	-0.48401	-0.00036869	762.065	36.621	1.0502	36.621	36.18	37.231	0					53	12	6	0	0	0	0.00022542	1	8446	105.06	90.132	1
IITHPNFNGNTLDNDIMLIK	20	Unmodified	_IITHPNFNGNTLDNDIMLIK_			0	0	0	CON__P00761	CON__P00761	CON__P00761	MULTI-MSMS	160418_CI2	2	I1	1142.6	2	1142.09	2282.17	20134.7	1.026	0.0011718	-0.65211	-0.00074477	0.37387	0.00042699	1142.59	36.599	0.64035	36.599	36.343	36.984	0					23	7	4	0	0	0	4.304e-103	1	8472	139	130.41	1
IITHPNFNGNTLDNDIMLIK	20	Unmodified	_IITHPNFNGNTLDNDIMLIK_			0	0	0	CON__P00761	CON__P00761	CON__P00761	MSMS	160418_CI2	2	I1	761.73	3	761.732	2282.17	NaN	NaN	NaN	NaN	NaN	NaN	NaN	NaN	63.038	1	63.038	62.538	63.538	3.8147e-06								0	0	0	0.0020545	1	14556	40.614	28.951	1
IITHPNFNGNTLDNDIMLIK	20	Unmodified	_IITHPNFNGNTLDNDIMLIK_			0	0	0	CON__P00761	CON__P00761	CON__P00761	MSMS	160418_CI2	2	I1	761.73	3	761.732	2282.17	NaN	NaN	NaN	NaN	NaN	NaN	NaN	NaN	66.425	1	66.425	65.925	66.925	0								0	0	0	0.0065419	1	15311	36.111	23.263	1
IITHPNFNGNTLDNDIMLIK	20	Unmodified	_IITHPNFNGNTLDNDIMLIK_			0	0	0	CON__P00761	CON__P00761	CON__P00761	MSMS	160418_CI2	2	I1	761.73	3	761.732	2282.17	NaN	NaN	NaN	NaN	NaN	NaN	NaN	NaN	68.727	1	68.727	68.227	69.227	0								0	0	0	0.0022413	1	15778	46.514	30.499	1
IITHPNFNGNTLDNDIMLIK	20	Unmodified	_IITHPNFNGNTLDNDIMLIK_			0	0	0	CON__P00761	CON__P00761	CON__P00761	MULTI-MSMS	160418_CS1	3	I1	762.38	3	761.732	2282.17	24092.5	-0.28684	-0.00021849	-0.76258	-0.00058088	-1.0494	-0.00079937	762.065	36.605	1.1742	36.605	36.251	37.425	0					56	14	7	0	0	0	3.4797e-06	1	8549	114.56	90.26	1
IITHPNFNGNTLDNDIMLIK	20	Unmodified	_IITHPNFNGNTLDNDIMLIK_			0	0	0	CON__P00761	CON__P00761	CON__P00761	MULTI-MSMS	160418_CS1	3	I1	1142.6	2	1142.09	2282.17	19783.5	-0.3713	-0.00042405	0.77043	0.0008799	0.39913	0.00045585	1142.6	36.703	0.62859	36.703	36.329	36.957	0					25	7	5	0	0	0	1.2422e-05	1	8581	99.344	94.911	1
IITHPNFNGNTLDNDIMLIK	20	Unmodified	_IITHPNFNGNTLDNDIMLIK_			0	0	0	CON__P00761	CON__P00761	CON__P00761	MSMS	160418_CS1	3	I1	761.73	3	761.732	2282.17	NaN	NaN	NaN	NaN	NaN	NaN	NaN	NaN	62.615	1	62.615	62.115	63.115	3.8147e-06								0	0	0	0.0038447	1	14925	38.453	23.993	1
IITHPNFNGNTLDNDIMLIK	20	Unmodified	_IITHPNFNGNTLDNDIMLIK_			0	0	0	CON__P00761	CON__P00761	CON__P00761	MULTI-MSMS	160418_CS2	4	I1	762.07	3	761.732	2282.17	23908.9	-0.45863	-0.00034935	-0.50679	-0.00038604	-0.96542	-0.00073539	762.065	36.497	1.9141	36.497	36.051	37.965	0					77	23	6	0	0	0	2.6592e-10	1	8365	121.26	99.462	1
IITHPNFNGNTLDNDIMLIK	20	Unmodified	_IITHPNFNGNTLDNDIMLIK_			0	0	0	CON__P00761	CON__P00761	CON__P00761	MULTI-MSMS	160418_CS2	4	I1	1142.6	2	1142.09	2282.17	20122.7	-0.46376	-0.00052966	1.357	0.0015498	0.89319	0.0010201	1142.6	36.465	0.87639	36.465	36.208	37.084	0					19	10	4	0	0	0	4.9753e-06	1	8410	110.6	108.17	1
IQTRNGK	7	Unmodified	_IQTRNGK_			0	0	1	CON__REFSEQ:XP_092267	CON__REFSEQ:XP_092267	CON__REFSEQ:XP_092267	MULTI-MSMS	160418_CI1	1	I1	408.73	2	408.738	815.461	40286	-2.8315	-0.0011573	-4.3927	-0.0017955	-7.2242	-0.0029528	408.736	17.725	0.5354	17.725	17.381	17.916	0					12	6	3	0	0	0	0.018755	1	3458	60.972	34.176	1
IREEYPDR	8	Unmodified	_IREEYPDR_			0	0	1	CON__ENSEMBL:ENSBTAP00000025008	CON__ENSEMBL:ENSBTAP00000025008	CON__ENSEMBL:ENSBTAP00000025008	MULTI-MSMS	160418_CI1	1	I1	539.27	2	539.27	1076.53	29554.2	-2.8284	-0.0015253	2.8016	0.0015108	-0.026738	-1.4419e-05	539.271	16.127	0.61545	16.127	15.781	16.396	1.9073e-06					20	7	4	0	0	0	0.0063786	1	2988	87.476	63.953	1
IREEYPDR	8	Unmodified	_IREEYPDR_			0	0	1	CON__ENSEMBL:ENSBTAP00000025008	CON__ENSEMBL:ENSBTAP00000025008	CON__ENSEMBL:ENSBTAP00000025008	MULTI-MSMS	160418_CI2	2	I1	539.27	2	539.27	1076.53	28737.6	0.16609	8.9568e-05	-0.53444	-0.00028821	-0.36834	-0.00019864	539.269	16.165	0.62479	16.165	15.816	16.441	0					22	7	4	0	0	0	0.0064442	1	2845	87.639	72.775	1
ISNFHQIFQDYMLTVQK	17	Unmodified	_ISNFHQIFQDYMLTVQK_			0	0	0	sp|A0ZSK3|STXA_SYNVE	sp|A0ZSK3|STXA_SYNVE	sp|A0ZSK3|STXA_SYNVE	MSMS	160418_CI2	2	I1	1056.49	2	1056.53	2111.05	NaN	NaN	NaN	NaN	NaN	NaN	NaN	NaN	42.835	1	42.835	42.335	43.335	0								0	0	0	0.013929	1	10058	40.066	35.083	1
KAGTVCRIAR	10	Unmodified	_KAGTVCRIAR_			0	0	2	sp|P17497|VM2_BITAR	sp|P17497|VM2_BITAR	sp|P17497|VM2_BITAR	MSMS	160418_CI1	1	I1	566.32	2	566.324	1130.63	NaN	NaN	NaN	NaN	NaN	NaN	NaN	NaN	9.8684	1	9.8684	9.3684	10.368	0								0	0	0	0.016066	1	1445	52.937	29.508	1
KASQLNVSPDQQR	13	Unmodified	_KASQLNVSPDQQR_			0	0	1	sp|Q90220|VM2H1_GLOHA	sp|Q90220|VM2H1_GLOHA	sp|Q90220|VM2H1_GLOHA	MSMS	160418_CS2	4	I1	490.93	3	490.927	1469.76	NaN	NaN	NaN	NaN	NaN	NaN	NaN	NaN	22.271	1	22.271	21.771	22.771	-1.9073e-06								0	0	0	0.016504	1	4431	50.562	35.018	1
KDAEAWFIEK	10	Unmodified	_KDAEAWFIEK_			0	0	1	CON__Q99456	CON__Q99456	CON__Q99456	MULTI-MSMS	160418_CI1	1	I1	618.82	2	618.817	1235.62	27050.7	0.71399	0.00044183	-0.14978	-9.2689e-05	0.5642	0.00034914	618.816	39.996	1.2278	39.996	39.467	40.694	0					56	14	5	0	0	0	0.0013475	1	9686	113.26	91.296	1
KDAEAWFIEK	10	Unmodified	_KDAEAWFIEK_			0	0	1	CON__Q99456	CON__Q99456	CON__Q99456	MULTI-MSMS	160418_CI2	2	I1	618.82	2	618.817	1235.62	27006.8	-0.17511	-0.00010836	0.91862	0.00056846	0.74351	0.0004601	618.817	40.062	1.2563	40.062	39.613	40.87	0					49	14	6	0	0	0	0.00017646	1	9349	115.49	100.34	1
KEGYPDGQNGK	11	Acetyl (Protein N-term)	_(ac)KEGYPDGQNGK_			1	0	1	sp|P86991|VP_RHOJU	sp|P86991|VP_RHOJU	sp|P86991|VP_RHOJU	MSMS	160418_CI1	1	I1	617.79	2	617.789	1233.56	NaN	NaN	NaN	NaN	NaN	NaN	NaN	NaN	62.239	1	62.239	61.739	62.739	0								0	0	0	0.0048654	1	14877	54.722	20.926	1
KFSGNDFLK	9	Unmodified	_KFSGNDFLK_			0	0	1	sp|Q05110|VA5_VESVU	sp|Q05110|VA5_VESVU	sp|Q05110|VA5_VESVU	MULTI-MSMS	160418_CS1	3	I1	528.28	2	528.28	1054.54	NaN	0.56488	0.00029842	4.345	0.0022954	4.9098	0.0025938	528.784	43.925	0.42471	43.925	43.758	44.183	0					6	4	2	0	0	0	0.006375	1	10505	77.282	64.793	1
KFSSIILLTLLICSMSIFGNCQVQTNVK	28	Unmodified	_KFSSIILLTLLICSMSIFGNCQVQTNVK_			0	0	1	sp|Q86BX0|KA158_MESMA	sp|Q86BX0|KA158_MESMA	sp|Q86BX0|KA158_MESMA	MULTI-MSMS	160418_CS1	3	I1	804.43	4	804.431	3213.7	24862	-0.22957	-0.00018467	2.9732	0.0023918	2.7437	0.0022071	804.684	41.099	1.2485	41.099	40.655	41.903	0					49	14	5	0	0	0	0.016324	1	9823	8.0733	2.2933	1
KIHFIMER	8	Oxidation (M)	_KIHFIM(ox)ER_	KIHFIM(1)ER	KIHFIM(43.12)ER	0	1	1	sp|P0C8G7|PV22_POMCA	sp|P0C8G7|PV22_POMCA	sp|P0C8G7|PV22_POMCA	MSMS	160418_CI2	2	I1	545.31	2	545.297	1088.58	NaN	NaN	NaN	NaN	NaN	NaN	NaN	NaN	12.179	1	12.179	11.679	12.679	9.5367e-07								0	0	0	0.016931	1	1828	43.124	16.334	1
KLTDCDPK	8	Unmodified	_KLTDCDPK_			0	0	1	sp|A8E2V9|PA2B_TRIGS;sp|Q9PVF4|PA2BD_CALRH;sp|Q92152|PA2H_OVOOK;sp|Q8UVZ7|PA2H_CROAT	sp|A8E2V9|PA2B_TRIGS	sp|A8E2V9|PA2B_TRIGS	MULTI-MSMS	160418_CI1	1	I1	488.74	2	488.742	975.47	29653	-3.6807	-0.0017989	-2.7381	-0.0013382	-6.4188	-0.0031371	488.74	10.75	0.66845	10.75	10.27	10.938	0					41	22	3	0	0	0	0.014307	1	1567	74.255	30.138	1
KNGAPAEK	8	Unmodified	_KNGAPAEK_			0	0	1	CON__Q95M17	CON__Q95M17	CON__Q95M17	MULTI-SECPEP	160418_CS2	4	I1	407.23	2	407.725	813.434	32854.2	-1.1694	-0.00047678	1.81	0.00073797	0.64062	0.0002612	407.725	16.122	1.0673	16.122	15.359	16.426	0					33	15	3	0	0	0	0.019458	1	2553	15.439	9.4002	1
KNNDVLDK	8	Unmodified	_KNNDVLDK_			0	0	1	sp|Q8AY79|VSPS2_TRIST	sp|Q8AY79|VSPS2_TRIST	sp|Q8AY79|VSPS2_TRIST	MULTI-SECPEP	160418_CS1	3	I1	472.78	2	473.254	944.493	30007	-0.12837	-6.075e-05	1.2188	0.0005768	1.0904	0.00051605	473.253	14.631	0.79389	14.631	14.382	15.176	-9.5367e-07					39	13	5	0	0	0	0.014305	1	2528	75.738	57.476	1
KNNDVLDK	8	Unmodified	_KNNDVLDK_			0	0	1	sp|Q8AY79|VSPS2_TRIST	sp|Q8AY79|VSPS2_TRIST	sp|Q8AY79|VSPS2_TRIST	MULTI-SECPEP	160418_CS2	4	I1	472.78	2	473.254	944.493	30244.8	-1.2133	-0.0005742	2.1297	0.0010079	0.91636	0.00043367	473.254	14.354	0.83777	14.354	14.063	14.901	0					38	15	4	0	0	0	5.8883e-05	1	2313	89.752	61.646	1
KSGMFWYSAYGCYCGWGGHGR	21	Unmodified	_KSGMFWYSAYGCYCGWGGHGR_			0	0	1	sp|Q7SID6|PA2A_DEIAC	sp|Q7SID6|PA2A_DEIAC	sp|Q7SID6|PA2A_DEIAC	MULTI-MSMS	160418_CS1	3	I1	622.76	4	622.511	2486.01	26245.2	-0.27813	-0.00017314	-0.46496	-0.00028944	-0.74309	-0.00046258	622.762	26.625	0.59982	26.625	26.415	27.015	0					28	7	5	0	0	0	0.016243	1	5787	7.4461	4.5642	1
KSGMFWYSAYGCYCGWGGHGR	21	Unmodified	_KSGMFWYSAYGCYCGWGGHGR_			0	0	1	sp|Q7SID6|PA2A_DEIAC	sp|Q7SID6|PA2A_DEIAC	sp|Q7SID6|PA2A_DEIAC	MULTI-MSMS	160418_CS1	3	I1	622.76	4	622.511	2486.01	26406.1	-0.23215	-0.00014452	-3.3015	-0.0020552	-3.5337	-0.0021998	623.01	27.632	2.3224	27.632	26.936	29.259	-1.9073e-06					101	31	6	0	0	0	0.015902	1	6116	13.592	9.2859	1
KSGMFWYSAYGCYCGWGGHGR	21	Unmodified	_KSGMFWYSAYGCYCGWGGHGR_			0	0	1	sp|Q7SID6|PA2A_DEIAC	sp|Q7SID6|PA2A_DEIAC	sp|Q7SID6|PA2A_DEIAC	MULTI-MSMS	160418_CS2	4	I1	622.76	4	622.511	2486.01	26333.5	-0.81594	-0.00050793	0.0057137	3.5568e-06	-0.81023	-0.00050438	622.762	26.348	0.97539	26.348	25.934	26.91	0					39	12	6	0	0	0	0.016243	1	5575	7.4461	3.7137	1
KSGMFWYSAYGCYCGWGGHGR	21	Unmodified	_KSGMFWYSAYGCYCGWGGHGR_			0	0	1	sp|Q7SID6|PA2A_DEIAC	sp|Q7SID6|PA2A_DEIAC	sp|Q7SID6|PA2A_DEIAC	MULTI-MSMS	160418_CS2	4	I1	622.76	4	622.511	2486.01	26333.5	-0.76298	-0.00047496	-3.4965	-0.0021766	-4.2595	-0.0026516	622.76	27.583	2.2047	27.583	26.688	28.893	1.9073e-06					109	29	6	0	0	0	0.015902	2	5920	13.592	10.751	1
KSGMVWYSNYGCYCGWGGQGR	21	Unmodified	_KSGMVWYSNYGCYCGWGGQGR_			0	0	1	sp|O42191|PA2A7_GLOHA	sp|O42191|PA2A7_GLOHA	sp|O42191|PA2A7_GLOHA	MULTI-MSMS	160418_CS1	3	I1	619.01	4	619.012	2472.02	27540.2	0.32819	0.00020315	-1.6547	-0.0010243	-1.3265	-0.00082115	619.012	63.629	0.40511	63.629	63.296	63.701	0					9	5	3	0	0	0	0.017358	1	15163	2.3553	0.58711	1
LAHETNPR	8	Unmodified	_LAHETNPR_			0	0	0	sp|W4VS99|NEP_TRILK	sp|W4VS99|NEP_TRILK	sp|W4VS99|NEP_TRILK	MULTI-SECPEP	160418_CS2	4	I1	470.19	2	469.246	936.478	30034.4	-1.113	-0.00052227	-3.965	-0.0018606	-5.078	-0.0023828	469.245	17.747	0.81931	17.747	17.144	17.964	0					18	11	3	0	0	0	0.019458	1	3121	28.423	19.029	1
LAKSSGMFWYSAYGCYCGWGGQGR	24	Unmodified	_LAKSSGMFWYSAYGCYCGWGGQGR_			0	0	1	sp|A8E2V8|PA2A_TRIGS	sp|A8E2V8|PA2A_TRIGS	sp|A8E2V8|PA2A_TRIGS	MULTI-SECPEP	160418_CI1	1	I1	392.76	7	393.603	2748.17	37081.5	-2.1063	-0.00082904	2.8727	0.0011307	0.76641	0.00030166	393.747	22.887	0.36251	22.887	22.705	23.067	0					6	4	2	0	0	0	0.011685	1	4910	1.4562	0.6156	1
LAVNMVPFPR	10	Unmodified	_LAVNMVPFPR_			0	0	0	CON__ENSEMBL:ENSBTAP00000025008	CON__ENSEMBL:ENSBTAP00000025008	CON__ENSEMBL:ENSBTAP00000025008	MULTI-MSMS	160418_CI1	1	I1	572.32	2	572.321	1142.63	28111.8	-0.1938	-0.00011092	0.41998	0.00024036	0.22618	0.00012945	572.321	34.17	1.6705	34.17	33.366	35.036	0					59	21	5	0	0	0	5.8832e-11	1	8114	127.02	107.38	1
LAVNMVPFPR	10	Unmodified	_LAVNMVPFPR_			0	0	0	CON__ENSEMBL:ENSBTAP00000025008	CON__ENSEMBL:ENSBTAP00000025008	CON__ENSEMBL:ENSBTAP00000025008	MULTI-MSMS	160418_CI2	2	I1	572.32	2	572.321	1142.63	27925.5	-0.15151	-8.6712e-05	0.5044	0.00028868	0.35289	0.00020197	572.321	34.302	1.5769	34.302	33.554	35.131	0					52	19	5	0	0	0	7.0847e-24	1	7837	134.48	106.37	1
LCKNEGGTFK	10	Unmodified	_LCKNEGGTFK_			0	0	1	sp|B1P1I2|JZT63_CHIGU;sp|B1P1I1|JZT62_CHIGU	sp|B1P1I2|JZT63_CHIGU	sp|B1P1I2|JZT63_CHIGU	MSMS	160418_CS1	3	I1	577.27	2	577.287	1152.56	NaN	NaN	NaN	NaN	NaN	NaN	NaN	NaN	23.147	1	23.147	22.647	23.647	0								0	0	0	0.018074	1	4789	51.066	19.993	1
LDKRCMTVCTMEYWPVCGSDGK	22	Unmodified	_LDKRCMTVCTMEYWPVCGSDGK_			0	0	2	sp|P0DKT5|TU91_GEMLI	sp|P0DKT5|TU91_GEMLI	sp|P0DKT5|TU91_GEMLI	MULTI-SECPEP	160418_CI1	1	I1	385.24	7	385.601	2692.16	34658	-1.4391	-0.0005549	4.3396	0.0016734	2.9005	0.0011185	385.747	27.679	0.48353	27.679	27.394	27.878	0					9	6	2	0	0	0	0.01425	1	6335	7.1117	5.3201	1
LDQINDKLDK	10	Unmodified	_LDQINDKLDK_			0	0	1	sp|B2DCR8|CTX_SEPES	sp|B2DCR8|CTX_SEPES	sp|B2DCR8|CTX_SEPES	MSMS	160418_CS1	3	I1	601.32	2	601.325	1200.64	NaN	NaN	NaN	NaN	NaN	NaN	NaN	NaN	27.766	1	27.766	27.266	28.266	0								0	0	0	0.019196	1	6113	42.864	0	1
LEAMINK	7	Oxidation (M)	_LEAM(ox)INK_	LEAM(1)INK	LEAM(71.38)INK	0	1	0	sp|W4VS99|NEP_TRILK	sp|W4VS99|NEP_TRILK	sp|W4VS99|NEP_TRILK	MULTI-MSMS	160418_CI1	1	I1	417.72	2	417.723	833.432	33211.1	-2.102	-0.00087804	2.1574	0.00090122	0.055474	2.3173e-05	417.724	22.741	0.94862	22.741	22.048	22.996	0					18	12	2	0	0	0	0.016643	1	4843	71.378	40.874	1
LEAMINK	7	Oxidation (M)	_LEAM(ox)INK_	LEAM(1)INK	LEAM(71.71)INK	0	1	0	sp|W4VS99|NEP_TRILK	sp|W4VS99|NEP_TRILK	sp|W4VS99|NEP_TRILK	MULTI-MSMS	160418_CI2	2	I1	417.72	2	417.723	833.432	33407.9	-0.23653	-9.8804e-05	0.022946	9.5851e-06	-0.21358	-8.9219e-05	417.723	22.8	1.1172	22.8	21.998	23.115	0					19	14	2	0	0	0	0.016413	1	4668	71.715	27.32	1
LGEHNIDVLEGNEQFINAAK	20	Unmodified	_LGEHNIDVLEGNEQFINAAK_			0	0	0	CON__P00761	CON__P00761	CON__P00761	MULTI-MSMS	160418_CI1	1	I1	738.04	3	737.706	2210.1	24431.8	-0.081458	-6.0092e-05	-0.49809	-0.00036744	-0.57955	-0.00042754	738.04	32.951	1.7329	32.951	32.174	33.907	0					82	22	8	0	0	0	9.7841e-221	1	7796	187.75	182.04	1
LGEHNIDVLEGNEQFINAAK	20	Unmodified	_LGEHNIDVLEGNEQFINAAK_			0	0	0	CON__P00761	CON__P00761	CON__P00761	MULTI-MSMS	160418_CI1	1	I1	1106.56	2	1106.06	2210.1	19968	0.55794	0.00061711	-0.38855	-0.00042975	0.16939	0.00018735	1106.56	33.023	0.5842	33.023	32.628	33.212	0					33	7	6	0	0	0	0	1	7815	301.75	296.95	1
LGEHNIDVLEGNEQFINAAK	20	Unmodified	_LGEHNIDVLEGNEQFINAAK_			0	0	0	CON__P00761	CON__P00761	CON__P00761	MULTI-MSMS	160418_CI2	2	I1	738.04	3	737.706	2210.1	24645.7	0.23095	0.00017037	-0.87791	-0.00064764	-0.64696	-0.00047727	738.04	33.042	1.8913	33.042	32.612	34.503	-3.8147e-06					103	23	8	0	0	0	5.8179e-125	2	7501	169.58	163.3	1
LGEHNIDVLEGNEQFINAAK	20	Unmodified	_LGEHNIDVLEGNEQFINAAK_			0	0	0	CON__P00761	CON__P00761	CON__P00761	MULTI-MSMS	160418_CI2	2	I1	1106.06	2	1106.06	2210.1	19809.6	1.0252	0.0011339	-1.1309	-0.0012508	-0.10569	-0.0001169	1106.56	33.076	0.7082	33.076	32.766	33.475	0					33	8	5	0	0	0	0	1	7526	311	302.18	1
LGEHNIDVLEGNEQFINAAK	20	Unmodified	_LGEHNIDVLEGNEQFINAAK_			0	0	0	CON__P00761	CON__P00761	CON__P00761	MULTI-MSMS	160418_CI2	2	I1	738.04	3	737.706	2210.1	25780.8	-0.42881	-0.00031634	0.32321	0.00023844	-0.1056	-7.7901e-05	738.041	64.35	9.1438	64.35	60.846	69.989	0					625	325	2	0	0	0	4.5746e-57	17	14952	146.88	145.31	1
LGEHNIDVLEGNEQFINAAK	20	Unmodified	_LGEHNIDVLEGNEQFINAAK_			0	0	0	CON__P00761	CON__P00761	CON__P00761	MSMS	160418_CI2	2	I1	737.71	3	737.706	2210.1	NaN	NaN	NaN	NaN	NaN	NaN	NaN	NaN	60.682	1	60.682	60.182	61.182	0								0	0	0	1.9847e-07	1	14058	57.171	53.421	1
LGEHNIDVLEGNEQFINAAK	20	Unmodified	_LGEHNIDVLEGNEQFINAAK_			0	0	0	CON__P00761	CON__P00761	CON__P00761	MULTI-MSMS	160418_CS1	3	I1	738.04	3	737.706	2210.1	24420.9	-0.3332	-0.0002458	-0.30828	-0.00022742	-0.64148	-0.00047322	738.04	33.139	2.2045	33.139	32.72	34.925	0					88	28	8	0	0	0	0	1	7609	209.19	200.03	1
LGEHNIDVLEGNEQFINAAK	20	Unmodified	_LGEHNIDVLEGNEQFINAAK_			0	0	0	CON__P00761	CON__P00761	CON__P00761	MULTI-MSMS	160418_CS1	3	I1	1106.56	2	1106.06	2210.1	20071.1	-0.41525	-0.00045929	0.1795	0.00019854	-0.23575	-0.00026075	1106.56	33.14	0.6142	33.14	32.793	33.407	0					32	7	6	0	0	0	0	1	7620	262.83	253.54	1
LGEHNIDVLEGNEQFINAAK	20	Unmodified	_LGEHNIDVLEGNEQFINAAK_			0	0	0	CON__P00761	CON__P00761	CON__P00761	MULTI-MSMS	160418_CS1	3	I1	738.04	3	737.706	2210.1	25391	0.06759	4.9862e-05	0.55186	0.00040711	0.61945	0.00045697	737.707	60.128	0.5904	60.128	59.815	60.405	0					17	11	2	0	0	0	9.374e-05	2	14337	92.307	78.36	1
LGEHNIDVLEGNEQFINAAK	20	Unmodified	_LGEHNIDVLEGNEQFINAAK_			0	0	0	CON__P00761	CON__P00761	CON__P00761	MULTI-MSMS	160418_CS1	3	I1	738.04	3	737.706	2210.1	26075.4	0.13427	9.9049e-05	-0.36546	-0.0002696	-0.23119	-0.00017055	738.04	65.608	9.5087	65.608	60.502	70.011	7.6294e-06					384	153	3	0	0	0	2.2844e-23	17	14870	130.87	128.76	1
LGEHNIDVLEGNEQFINAAK	20	Unmodified	_LGEHNIDVLEGNEQFINAAK_			0	0	0	CON__P00761	CON__P00761	CON__P00761	MSMS	160418_CS1	3	I1	737.71	3	737.706	2210.1	NaN	NaN	NaN	NaN	NaN	NaN	NaN	NaN	59.025	1	59.025	58.525	59.525	-3.8147e-06								0	0	0	5.4268e-17	1	14066	70.802	66.093	1
LGEHNIDVLEGNEQFINAAK	20	Unmodified	_LGEHNIDVLEGNEQFINAAK_			0	0	0	CON__P00761	CON__P00761	CON__P00761	MSMS	160418_CS1	3	I1	737.71	3	737.706	2210.1	NaN	NaN	NaN	NaN	NaN	NaN	NaN	NaN	63.405	1	63.405	62.905	63.905	0								0	0	0	3.4208e-69	1	15120	101.54	96.832	1
LGEHNIDVLEGNEQFINAAK	20	Unmodified	_LGEHNIDVLEGNEQFINAAK_			0	0	0	CON__P00761	CON__P00761	CON__P00761	MULTI-MSMS	160418_CS2	4	I1	738.04	3	737.706	2210.1	24317.3	-0.58617	-0.00043242	0.092649	6.8348e-05	-0.49352	-0.00036407	738.041	32.895	2.0824	32.895	32.554	34.636	-3.8147e-06					122	26	9	0	0	0	1.2415e-104	1	7399	164.01	159.3	1
LGEHNIDVLEGNEQFINAAK	20	Unmodified	_LGEHNIDVLEGNEQFINAAK_			0	0	0	CON__P00761	CON__P00761	CON__P00761	MULTI-MSMS	160418_CS2	4	I1	1106.06	2	1106.06	2210.1	19972.3	-0.58762	-0.00064994	0.28227	0.00031221	-0.30535	-0.00033773	1106.56	32.91	1.0777	32.91	32.63	33.708	0					41	13	5	0	0	0	0	1	7423	287.54	275.23	1
LGEHNIDVLEGNEQFINAAK	20	Unmodified	_LGEHNIDVLEGNEQFINAAK_			0	0	0	CON__P00761	CON__P00761	CON__P00761	MULTI-MSMS	160418_CS2	4	I1	738.04	3	737.706	2210.1	25686	0.4516	0.00033315	-0.54505	-0.00040209	-0.093452	-6.894e-05	738.04	63.684	10.537	63.684	59.482	70.02	-3.8147e-06					576	198	3	0	0	0	9.0098e-105	20	15256	164.2	159.82	1
LGEHNIDVLEGNEQFINAAK	20	Unmodified	_LGEHNIDVLEGNEQFINAAK_			0	0	0	CON__P00761	CON__P00761	CON__P00761	MSMS	160418_CS2	4	I1	737.71	3	737.706	2210.1	NaN	NaN	NaN	NaN	NaN	NaN	NaN	NaN	57.657	1	57.657	57.157	58.157	3.8147e-06								0	0	0	0.0017748	1	13541	40.952	34.678	1
LLEGEDIK	8	Unmodified	_LLEGEDIK_			0	0	0	CON__Q9D312	CON__Q9D312	CON__Q9D312	MULTI-SECPEP	160418_CS2	4	I1	458.78	2	458.753	915.491	29841.9	-0.91952	-0.00042183	0.70594	0.00032385	-0.21358	-9.7981e-05	458.753	23.368	0.72515	23.368	23.064	23.79	0					18	9	3	0	0	0	0.019458	1	4835	4.41	4.41	1
LQGEVDAAK	9	Unmodified	_LQGEVDAAK_			0	0	0	CON__Q8VED5	CON__Q8VED5	CON__Q8VED5	MSMS	160418_CS1	3	I1	465.75	2	465.748	929.482	NaN	NaN	NaN	NaN	NaN	NaN	NaN	NaN	20.583	1	20.583	20.083	21.083	0								0	0	0	0.017173	1	4060	40.778	8.8233	1
LQGEVDAAK	9	Unmodified	_LQGEVDAAK_			0	0	0	CON__Q8VED5	CON__Q8VED5	CON__Q8VED5	MSMS	160418_CS2	4	I1	465.75	2	465.748	929.482	NaN	NaN	NaN	NaN	NaN	NaN	NaN	NaN	20.152	1	20.152	19.652	20.652	0								0	0	0	0.016538	1	3831	54.776	14.204	1
LVQAFQYTDK	10	Unmodified	_LVQAFQYTDK_			0	0	0	sp|P0CV91|PRDX4_CROAT	sp|P0CV91|PRDX4_CROAT	sp|P0CV91|PRDX4_CROAT	MULTI-MSMS	160418_CI2	2	I1	606.82	2	606.817	1211.62	26590.7	0.088318	5.3593e-05	-1.1479	-0.00069656	-1.0596	-0.00064297	606.816	26.651	0.83174	26.651	26.163	26.994	0					17	10	2	0	0	0	7.0196e-58	1	5767	153.97	132.12	1
LVQAFQYTDK	10	Unmodified	_LVQAFQYTDK_			0	0	0	sp|P0CV91|PRDX4_CROAT	sp|P0CV91|PRDX4_CROAT	sp|P0CV91|PRDX4_CROAT	MULTI-MSMS	160418_CS1	3	I1	606.82	2	606.817	1211.62	26806.3	-0.17416	-0.00010568	-1.0488	-0.00063644	-1.223	-0.00074212	606.817	26.895	0.89136	26.895	26.491	27.382	-1.9073e-06					37	11	6	0	0	0	1.8204e-24	1	5846	137.98	122.36	1
LVQAFQYTDK	10	Unmodified	_LVQAFQYTDK_			0	0	0	sp|P0CV91|PRDX4_CROAT	sp|P0CV91|PRDX4_CROAT	sp|P0CV91|PRDX4_CROAT	MULTI-MSMS	160418_CS2	4	I1	606.82	2	606.817	1211.62	27061	-0.80946	-0.00049119	-0.67933	-0.00041223	-1.4888	-0.00090342	606.817	26.535	0.74711	26.535	26.163	26.91	0					31	9	6	0	0	0	9.7294e-11	1	5635	125.75	107.69	1
MDAHPPRLFACSNK	14	Oxidation (M)	_M(ox)DAHPPRLFACSNK_	M(1)DAHPPRLFACSNK	M(82.49)DAHPPRLFACSNK	0	1	1	CON__Q3SX14	CON__Q3SX14	CON__Q3SX14	MSMS	160418_CI2	2	I1	830.39	2	830.39	1658.77	NaN	NaN	NaN	NaN	NaN	NaN	NaN	NaN	43.401	1	43.401	42.901	43.901	0								0	0	0	4.9162e-17	1	10198	82.494	69.727	1
MEIAELNRTVQRLQAEISNVK	21	Oxidation (M)	_M(ox)EIAELNRTVQRLQAEISNVK_	M(1)EIAELNRTVQRLQAEISNVK	M(57.5)EIAELNRTVQRLQAEISNVK	0	1	2	CON__Q7Z794	CON__Q7Z794	CON__Q7Z794	MULTI-MSMS	160418_CI1	1	I1	820.44	3	820.108	2457.3	23269.8	2.1642	0.0017749	-4.3252	-0.0035471	-2.161	-0.0017723	820.438	47.703	0.41079	47.703	47.473	47.884	0					11	6	2	0	0	0	0.0095802	1	11627	57.496	44.864	1
MGQSVFDYIYYGCYCGWGGQGKPRDATDR	29	Unmodified	_MGQSVFDYIYYGCYCGWGGQGKPRDATDR_			0	0	2	sp|P00621|PA2A2_BITNA	sp|P00621|PA2A2_BITNA	sp|P00621|PA2A2_BITNA	MULTI-MSMS	160418_CI2	2	I1	682.5	5	682.299	3406.46	25271.6	0.5026	0.00034292	0.26956	0.00018392	0.77216	0.00052684	682.499	14.791	0.77108	14.791	14.517	15.288	0					14	10	3	0	0	0	0.010573	1	2506	5.3197	3.2197	1
MPFHYFPK	8	Acetyl (Protein N-term)	_(ac)MPFHYFPK_			1	0	0	sp|Q8T3S7|VKT1_ARAVE	sp|Q8T3S7|VKT1_ARAVE	sp|Q8T3S7|VKT1_ARAVE	MSMS	160418_CI2	2	I1	554.77	2	554.768	1107.52	NaN	NaN	NaN	NaN	NaN	NaN	NaN	NaN	67.818	1	67.818	67.318	68.318	0								0	0	0	0.018811	1	15601	40.686	36.751	1
MTGKEPVISYAFYGCYCGSGGRGK	24	Unmodified	_MTGKEPVISYAFYGCYCGSGGRGK_			0	0	2	sp|P04417|PA2B_GLOBL	sp|P04417|PA2B_GLOBL	sp|P04417|PA2B_GLOBL	MULTI-MSMS	160418_CI1	1	I1	662.05	4	662.054	2644.19	26459.2	-3.0072	-0.0019909	-2.7181	-0.0017995	-5.7253	-0.0037905	662.303	13.431	0.652	13.431	13.047	13.699	0					31	9	5	0	0	0	0.017196	1	2250	23.208	20.281	1
MVKSEMK	7	2 Oxidation (M)	_M(ox)VKSEM(ox)K_	M(1)VKSEM(1)K	M(44.61)VKSEM(44.61)K	0	2	1	sp|H1ZZI9|SCX8_TITPA	sp|H1ZZI9|SCX8_TITPA	sp|H1ZZI9|SCX8_TITPA	MULTI-MSMS	160418_CI1	1	I1	442.71	2	442.714	883.414	33535.7	-1.8163	-0.0008041	-2.3263	-0.0010299	-4.1426	-0.001834	442.713	24.464	1.226	24.464	23.637	24.863	0					19	16	2	0	0	0	0.018937	1	5412	44.611	28.056	1
NEIAEMNR	8	Unmodified	_NEIAEMNR_			0	0	0	CON__Q9DCV7	CON__Q9DCV7	CON__Q9DCV7	MULTI-SECPEP	160418_CS2	4	I1	489.29	2	488.729	975.444	25973.8	-0.84358	-0.00041228	0.015784	7.7142e-06	-0.82779	-0.00040457	488.73	25.461	0.80997	25.461	25.051	25.861	-1.9073e-06					14	10	2	0	0	0	0.019458	1	5440	26.693	15.325	1
NELTELKR	8	Unmodified	_NELTELKR_			0	0	1	CON__Q7Z3Y9	CON__Q7Z3Y9	CON__Q7Z3Y9	MULTI-MSMS	160418_CI2	2	I1	501.78	2	501.783	1001.55	29646.4	-0.093943	-4.7139e-05	-0.41853	-0.00021001	-0.51247	-0.00025715	501.782	24.547	0.88895	24.547	23.995	24.884	0					27	11	4	0	0	0	0.0081523	1	5160	77.058	0	1
NEQERNENEMRDR	13	Unmodified	_NEQERNENEMRDR_			0	0	2	sp|P0DJC7|CXT62_CONQU	sp|P0DJC7|CXT62_CONQU	sp|P0DJC7|CXT62_CONQU	MSMS	160418_CI1	1	I1	573.92	3	573.92	1718.74	NaN	NaN	NaN	NaN	NaN	NaN	NaN	NaN	11.517	1	11.517	11.017	12.017	0								0	0	0	0.017036	1	1821	30.998	9.0853	1
NFSIDLVR	8	Unmodified	_NFSIDLVR_			0	0	0	sp|P49370|HUGAA_VESVU	sp|P49370|HUGAA_VESVU	sp|P49370|HUGAA_VESVU	MULTI-MSMS	160418_CI2	2	I1	482.27	2	482.267	962.519	30648	-0.36202	-0.00017459	1.0083	0.00048625	0.64624	0.00031166	482.267	35.067	0.95501	35.067	34.661	35.616	3.8147e-06					26	11	4	0	0	0	0.0034467	1	8070	104.06	95.234	1
NGAIVCGK	8	Unmodified	_NGAIVCGK_			0	0	0	sp|F8QN54|PA2B_VIPRE	sp|F8QN54|PA2B_VIPRE	sp|F8QN54|PA2B_VIPRE	MULTI-SECPEP	160418_CS2	4	I1	408.86	2	409.713	817.412	32619.8	-1.0358	-0.00042439	-0.96835	-0.00039674	-2.0042	-0.00082113	409.713	20.002	1.2544	20.002	19.444	20.698	0					42	16	4	0	0	0	0.019458	1	3746	18.324	8.5748	1
NHEEEMK	7	Oxidation (M)	_NHEEEM(ox)K_	NHEEEM(1)K	NHEEEM(74.26)K	0	1	0	CON__P13646-1;CON__ENSEMBL:ENSP00000377550;CON__P08730-1;CON__P19012;CON__A2A4G1;CON__Q7Z3Y8;CON__Q7Z3Y7;CON__Q2M2I5;CON__P13645	CON__P13646-1;CON__P13645	CON__P13645	MULTI-MSMS	160418_CS1	3	I1	466.69	2	466.693	931.371	32250	-0.5627	-0.00026261	-0.082128	-3.8328e-05	-0.64482	-0.00030093	466.693	6.7919	0.06937	6.7919	6.7601	6.8295	0					5	3	2	0	0	0	0.016028	1	793	74.255	57.7	1
NLDLDSIIAEVK	12	Unmodified	_NLDLDSIIAEVK_			0	0	0	CON__P35908;CON__O95678;CON__P13647;CON__Q5XKE5;CON__Q8VED5	CON__P35908;CON__Q8VED5	CON__P35908	MULTI-MSMS	160418_CS1	3	I1	665.37	2	665.367	1328.72	25916.3	-0.19357	-0.0001288	0.2382	0.00015849	0.044624	2.9691e-05	665.367	41.491	0.58664	41.491	41.155	41.742	0					18	6	4	0	0	0	1.4596e-282	1	9843	203.03	186.83	1
NLGYGLK	7	Unmodified	_NLGYGLK_			0	0	0	sp|P58691|ACTPA_HETCR;sp|P0C1F8|ACTS2_HETCR;sp|P61915|ACTPC_ACTTE;sp|C5NSL2|ACTP1_ANTAS;sp|P61914|ACTP2_ACTEQ	sp|P58691|ACTPA_HETCR	sp|P58691|ACTPA_HETCR	MULTI-MSMS	160418_CS1	3	I1	382.72	2	382.719	763.423	34441.9	0.92961	0.00035578	-0.14284	-5.4667e-05	0.78678	0.00030111	382.719	23.493	0.79282	23.493	23.055	23.848	0					38	10	5	0	0	0	0.010867	1	4879	86.512	65.813	1
NLGYGLK	7	Unmodified	_NLGYGLK_			0	0	0	sp|P58691|ACTPA_HETCR;sp|P0C1F8|ACTS2_HETCR;sp|P61915|ACTPC_ACTTE;sp|C5NSL2|ACTP1_ANTAS;sp|P61914|ACTP2_ACTEQ	sp|P58691|ACTPA_HETCR	sp|P58691|ACTPA_HETCR	MULTI-MSMS	160418_CS2	4	I1	382.72	2	382.719	763.423	34429.3	-0.93047	-0.00035611	1.7573	0.00067254	0.82681	0.00031644	382.719	23.027	0.86698	23.027	22.629	23.496	0					40	11	5	0	0	0	0.012644	1	4648	88.643	73.262	1
NMQDMVEDYR	10	Oxidation (M)	_NMQDM(ox)VEDYR_	NMQDM(1)VEDYR	NM(-61.76)QDM(61.76)VEDYR	0	1	0	CON__P04264	CON__P04264	CON__P04264	MULTI-SECPEP	160418_CS1	3	I1	658.31	2	658.766	1315.52	26129.5	-0.54019	-0.00035586	0.33341	0.00021964	-0.20677	-0.00013622	658.765	25.1	0.72955	25.1	24.729	25.459	0					20	9	3	0	0	0	0.00018178	1	5399	86.882	85.676	2
NNNEVLDK	8	Unmodified	_NNNEVLDK_			0	0	0	sp|Q9YGS1|VSPA_DEIAC;sp|Q9I8X1|VSPP_DEIAC	sp|Q9YGS1|VSPA_DEIAC	sp|Q9YGS1|VSPA_DEIAC	MULTI-SECPEP	160418_CS2	4	I1	472.78	2	473.235	944.456	31356.6	-1.2126	-0.00057386	-1.7607	-0.00083321	-2.9733	-0.0014071	473.235	14.722	0.24406	14.722	14.514	14.758	0					5	3	2	0	0	0	0.019297	1	2313	72.789	52.234	1
NSCMHNDKGCCFPWSCVCWSQTVSR	25	Unmodified	_NSCMHNDKGCCFPWSCVCWSQTVSR_			0	0	1	sp|A9XDG4|TLCOF_GEOA2;sp|P85079|TLCOA_GEOA2;sp|A9XDG1|TLCOC_GEOA2;sp|A9XDG0|TLCOB_GEOA2	sp|A9XDG4|TLCOF_GEOA2	sp|A9XDG4|TLCOF_GEOA2	MULTI-SECPEP	160418_CI2	2	I1	453.26	7	452.756	3162.24	32092.1	-0.26173	-0.0001185	2.3541	0.0010658	2.0923	0.00094732	452.901	27.423	0.51818	27.423	27.148	27.666	0					9	6	2	0	0	0	0.014547	1	5976	3.0171	0.18966	1
NTLESFGEWRAR	12	Unmodified	_NTLESFGEWRAR_			0	0	1	sp|Q9IAX6|VM2M2_DEIAC	sp|Q9IAX6|VM2M2_DEIAC	sp|Q9IAX6|VM2M2_DEIAC	MSMS	160418_CS1	3	I1	489.24	3	489.244	1464.71	NaN	NaN	NaN	NaN	NaN	NaN	NaN	NaN	61.292	1	61.292	60.792	61.792	0								0	0	0	0.018041	1	14600	31.722	2.6506	1
NVFFMFSLLFLAALGSCAHDR	21	Unmodified	_NVFFMFSLLFLAALGSCAHDR_			0	0	0	sp|P56742|OXLA_CROAT;sp|O93364|OXLA_CROAD;sp|F8S0Z5|OXLA2_CROAD	sp|P56742|OXLA_CROAT	sp|P56742|OXLA_CROAT	MULTI-SECPEP	160418_CS1	3	I1	404.22	6	403.538	2415.19	35214.1	0.61534	0.00024831	-2.5948	-0.0010471	-1.9794	-0.00079878	403.704	20.247	0.2814	20.247	20.113	20.394	0					5	3	2	0	0	0	0.012578	1	4004	12.481	8.1289	1
PALPAGTEDTAKEDAANR	18	Unmodified	_PALPAGTEDTAKEDAANR_			0	0	1	CON__Q3SX14	CON__Q3SX14	CON__Q3SX14	MSMS	160418_CI2	2	I1	913.95	2	913.948	1825.88	NaN	NaN	NaN	NaN	NaN	NaN	NaN	NaN	65.428	1	65.428	64.928	65.928	0								0	0	0	0.019034	1	15091	36.303	25.045	1
QGADVNAK	8	Unmodified	_QGADVNAK_			0	0	0	sp|Q02989|LITA_LATTR	sp|Q02989|LITA_LATTR	sp|Q02989|LITA_LATTR	MULTI-SECPEP	160418_CS2	4	I1	401.2	2	401.706	801.398	34560.8	-1.2129	-0.00048725	2.3884	0.00095945	1.1755	0.00047221	401.707	14.157	0.47438	14.157	13.865	14.34	0					16	9	3	0	0	0	0.019458	1	2115	12.207	0	1
QSLEASLAETEGR	13	Unmodified	_QSLEASLAETEGR_			0	0	0	CON__P13645;CON__P02535-1	CON__P13645	CON__P13645	MULTI-MSMS	160418_CS1	3	I1	695.84	2	695.844	1389.67	25793.8	-0.38923	-0.00027085	0.16218	0.00011285	-0.22705	-0.00015799	695.844	28.728	0.78911	28.728	28.469	29.259	-1.9073e-06					28	10	4	0	0	0	0	1	6363	239.48	210.68	1
QYSKKDK	7	Unmodified	_QYSKKDK_			0	0	2	CON__P20930	CON__P20930	CON__P20930	MULTI-MSMS	160418_CI2	2	I1	448.75	2	448.745	895.476	31769.3	-0.00017744	-7.9626e-08	-0.47527	-0.00021328	-0.47545	-0.00021336	448.745	14.855	0.91204	14.855	14.517	15.429	0					30	12	4	0	0	0	0.0038266	1	2495	89.142	55.627	1
RFSALQYLR	9	Unmodified	_RFSALQYLR_			0	0	1	CON__Q05443	CON__Q05443	CON__Q05443	MSMS	160418_CS1	3	I1	385.22	3	385.221	1152.64	NaN	NaN	NaN	NaN	NaN	NaN	NaN	NaN	12.315	1	12.315	11.815	12.815	0								0	0	0	0.019207	1	1836	6.3044	1.0843	1
RLWFCLSFFIVLCLEHFPETLADER	25	Unmodified	_RLWFCLSFFIVLCLEHFPETLADER_			0	0	1	sp|Q90WZ1|BRK1B_BOMMX	sp|Q90WZ1|BRK1B_BOMMX	sp|Q90WZ1|BRK1B_BOMMX	MULTI-MSMS	160418_CI2	2	I1	800.91	4	800.403	3197.58	23515.1	0.28423	0.0002275	3.6062	0.0028864	3.8904	0.0031139	800.907	36.863	0.72965	36.863	36.501	37.231	0					13	8	2	0	0	0	0.017173	1	8500	3.7692	3.1775	1
RSGGGGGR	8	Unmodified	_RSGGGGGR_			0	0	1	CON__P04264;CON__ENSEMBL:ENSBTAP00000038253	CON__P04264;CON__ENSEMBL:ENSBTAP00000038253	CON__P04264	MULTI-SECPEP	160418_CS2	4	I1	702.61	1	703.359	702.352	25241.2	-1.0045	-0.00070653	3.4021	0.0023929	2.3976	0.0016864	703.362	20.888	0.58968	20.888	20.554	21.144	0					15	7	3	0	0	0	0.019458	1	4068	7.94	4.3282	1
SCAGMGRDCK	10	Unmodified	_SCAGMGRDCK_			0	0	1	sp|B6DD24|TXD06_LYCSI	sp|B6DD24|TXD06_LYCSI	sp|B6DD24|TXD06_LYCSI	MSMS	160418_CS1	3	I1	571.23	2	571.231	1140.45	NaN	NaN	NaN	NaN	NaN	NaN	NaN	NaN	9.1708	1	9.1708	8.6708	9.6708	0								0	0	0	0.015826	1	1204	52.716	40.509	1
SDLERQNQEYQVLLDVRAR	19	Unmodified	_SDLERQNQEYQVLLDVRAR_			0	0	2	CON__Q6NTB9;CON__Q14525;CON__O76009;CON__Q9UE12;CON__Q15323	CON__Q6NTB9	CON__Q6NTB9	MULTI-SECPEP	160418_CI2	2	I1	388.72	6	389.539	2331.19	35799.9	-0.27846	-0.00010847	3.8254	0.0014902	3.547	0.0013817	389.708	21.281	1.1342	21.281	21.015	22.149	0					16	14	2	0	0	0	0.013909	1	4323	8.4943	3.8548	1
SEIDHVKK	8	Unmodified	_SEIDHVKK_			0	0	1	CON__P50446	CON__P50446	CON__P50446	MULTI-SECPEP	160418_CS2	4	I1	478.55	2	478.264	954.513	25253.7	-1.175	-0.00056198	1.4188	0.00067856	0.24376	0.00011658	478.265	16.049	0.79183	16.049	15.431	16.223	0					15	11	2	0	0	0	0.019458	1	2662	18.731	15.724	1
SEIDHVKK	8	Unmodified	_SEIDHVKK_			0	0	1	CON__P50446	CON__P50446	CON__P50446	MULTI-SECPEP	160418_CS2	4	I1	477.73	2	478.264	954.513	30112.9	-1.1472	-0.00054867	1.1459	0.00054802	-0.0013531	-6.4715e-07	478.265	16.745	0.64144	16.745	16.503	17.144	1.9073e-06					14	8	3	0	0	0	0.019458	1	2966	21.771	10.26	1
SGGGGGGGGCGGGGGVSSLR	20	Unmodified	_SGGGGGGGGCGGGGGVSSLR_			0	0	0	CON__P13645	CON__P13645	CON__P13645	MULTI-MSMS	160418_CS1	3	I1	775.34	2	775.342	1548.67	24129.6	-0.96186	-0.00074577	0.16693	0.00012942	-0.79493	-0.00061635	775.343	18.606	0.50681	18.606	18.279	18.786	0					19	6	4	0	0	0	8.8897e-10	1	3462	122.12	104.89	1
SGIYWFSGK	9	Unmodified	_SGIYWFSGK_			0	0	0	sp|G0W2I1|BDS3D_BUNGR	sp|G0W2I1|BDS3D_BUNGR	sp|G0W2I1|BDS3D_BUNGR	MULTI-MSMS	160418_CI1	1	I1	522.76	2	522.761	1043.51	28719.3	-0.25405	-0.00013281	0.15082	7.8841e-05	-0.10323	-5.3966e-05	522.761	34.394	0.67023	34.394	33.985	34.655	0					18	8	3	0	0	0	0.010311	1	8204	82.749	71.156	1
SGIYWFSGK	9	Unmodified	_SGIYWFSGK_			0	0	0	sp|G0W2I1|BDS3D_BUNGR	sp|G0W2I1|BDS3D_BUNGR	sp|G0W2I1|BDS3D_BUNGR	MULTI-MSMS	160418_CI2	2	I1	522.76	2	522.761	1043.51	29322.4	-0.26261	-0.00013728	-0.28357	-0.00014824	-0.54619	-0.00028552	522.761	34.544	0.71434	34.544	34.104	34.818	0					18	8	3	0	0	0	0.012052	1	7910	80.688	69.815	1
SKAEAESLYQSK	12	Unmodified	_SKAEAESLYQSK_			0	0	1	CON__P04264	CON__P04264	CON__P04264	MULTI-MSMS	160418_CS1	3	I1	670.84	2	670.838	1339.66	26037.3	-0.9409	-0.00063119	-0.88868	-0.00059616	-1.8296	-0.0012274	670.838	18.503	0.57873	18.503	18.207	18.786	0					14	7	3	0	0	0	5.6852e-17	2	3445	132.86	115.39	1
SKGPVAR	7	Unmodified	_SKGPVAR_			0	0	1	sp|Q5R231|ACTP1_ACTVL;sp|P0DL56|ACTP2_PHYSE;sp|P0DL55|ACTP1_PHYSE;sp|D2YZQ3|ACTP2_ACTVL	sp|Q5R231|ACTP1_ACTVL	sp|Q5R231|ACTP1_ACTVL	MULTI-MSMS	160418_CI2	2	I1	715.33	1	714.426	713.418	25899.5	0.5601	0.00040015	-0.3704	-0.00026463	0.18969	0.00013552	714.425	15.468	0.52263	15.468	15.14	15.663	-9.5367e-07					10	6	2	0	0	0	0.018932	1	2630	33.516	30.388	1
SLAELSSR	8	Unmodified	_SLAELSSR_			0	0	0	CON__Q32PJ2	CON__Q32PJ2	CON__Q32PJ2	MULTI-SECPEP	160418_CS2	4	I1	432.55	2	431.735	861.456	31710.8	-1.1405	-0.00049239	1.1882	0.00051301	0.047741	2.0612e-05	431.736	16.967	0.49693	16.967	16.715	17.212	0					13	6	3	0	0	0	0.019458	1	2903	25.939	16.423	1
SLDLDSIIAEVK	12	Unmodified	_SLDLDSIIAEVK_			0	0	0	CON__P04264;CON__Q8BGZ7;CON__Q922U2;CON__Q5XQN5;CON__P50446	CON__P04264;CON__P50446	CON__P04264	MULTI-MSMS	160418_CI2	2	I1	651.86	2	651.861	1301.71	26261	-0.13447	-8.7659e-05	0.45682	0.00029779	0.32235	0.00021013	651.862	41.507	0.58777	41.507	41.208	41.796	0					14	6	4	0	0	0	7.1598e-222	1	9729	192.38	168.86	1
SLDLDSIIAEVK	12	Unmodified	_SLDLDSIIAEVK_			0	0	0	CON__P04264;CON__Q8BGZ7;CON__Q922U2;CON__Q5XQN5;CON__P50446	CON__P04264;CON__P50446	CON__P04264	MULTI-MSMS	160418_CS1	3	I1	651.86	2	651.861	1301.71	26703.9	-0.19006	-0.0001239	0.72767	0.00047434	0.5376	0.00035044	651.862	41.605	0.74807	41.605	41.155	41.903	0					23	8	4	0	0	0	0	1	9842	215.72	185.94	1
SLLEGEGSSGGGGR	14	Unmodified	_SLLEGEGSSGGGGR_			0	0	0	CON__P13645	CON__P13645	CON__P13645	MULTI-MSMS	160418_CS1	3	I1	631.8	2	631.802	1261.59	26429.4	-0.68056	-0.00042998	-0.43073	-0.00027214	-1.1113	-0.00070212	631.802	20.843	0.80934	20.843	20.535	21.345	0					28	10	4	0	0	0	9.2407e-48	1	4115	155.33	126.17	1
SLLEGQDAKMIGFPSSAGSVSPR	23	Unmodified	_SLLEGQDAKMIGFPSSAGSVSPR_			0	0	1	CON__P13646-1	CON__P13646-1	CON__P13646-1	MULTI-MSMS	160418_CI2	2	I1	779.06	3	778.73	2333.17	24382.9	0.30373	0.00023653	-1.9506	-0.001519	-1.6468	-0.0012824	779.063	33.826	0.94811	33.826	33.395	34.344	0					30	11	4	0	0	0	0.018157	1	7745	30.869	22.717	1
SQYEQLAEQNR	11	Unmodified	_SQYEQLAEQNR_			0	0	0	CON__P13645	CON__P13645	CON__P13645	MSMS	160418_CS1	3	I1	683.32	2	683.323	1364.63	NaN	NaN	NaN	NaN	NaN	NaN	NaN	NaN	21.989	1	21.989	21.489	22.489	0								0	0	0	0	1	4461	196.44	164.94	1
SRALDMEDFK	10	Unmodified	_SRALDMEDFK_			0	0	1	CON__Q9TRI1	CON__Q9TRI1	CON__Q9TRI1	MSMS	160418_CI2	2	I1	606.29	2	606.29	1210.57	NaN	NaN	NaN	NaN	NaN	NaN	NaN	NaN	18.284	1	18.284	17.784	18.784	0								0	0	0	0.018913	1	3436	49.536	32.068	1
SSGSSYPSLLQCLK	14	Unmodified	_SSGSSYPSLLQCLK_			0	0	0	CON__P00761	CON__P00761	CON__P00761	MULTI-MSMS	160418_CI1	1	I1	763.88	2	763.88	1525.74	23419.7	0.18335	0.00014006	-1.5406	-0.0011769	-1.3573	-0.0010368	763.879	34.506	1.3582	34.506	33.6	34.958	-3.8147e-06					55	17	5	0	0	0	1.7545e-47	1	8197	146.16	103.45	1
SSGSSYPSLLQCLK	14	Unmodified	_SSGSSYPSLLQCLK_			0	0	0	CON__P00761	CON__P00761	CON__P00761	MULTI-MSMS	160418_CI2	2	I1	763.88	2	763.88	1525.74	23570.2	0.25445	0.00019437	-1.4486	-0.0011065	-1.1941	-0.00091217	763.879	34.705	1.4195	34.705	33.711	35.131	3.8147e-06					50	17	5	0	0	0	2.2624e-47	1	7903	145.23	110.72	1
SSGSSYPSLLQCLK	14	Unmodified	_SSGSSYPSLLQCLK_			0	0	0	CON__P00761	CON__P00761	CON__P00761	MULTI-MSMS	160418_CS1	3	I1	763.88	2	763.88	1525.74	23957.4	-0.31701	-0.00024216	-0.7183	-0.0005487	-1.0353	-0.00079086	763.879	34.718	1.2155	34.718	33.866	35.081	0					45	15	5	0	0	0	9.9635e-292	1	8051	203.03	149.79	1
SSGSSYPSLLQCLK	14	Unmodified	_SSGSSYPSLLQCLK_			0	0	0	CON__P00761	CON__P00761	CON__P00761	MULTI-MSMS	160418_CS2	4	I1	763.88	2	763.88	1525.74	24244.6	-0.53598	-0.00040942	-0.037921	-2.8967e-05	-0.5739	-0.00043839	763.88	34.551	1.3179	34.551	33.555	34.873	0					38	16	3	0	0	0	8.999e-35	1	7862	140.78	94.872	1
SSYPGQITGNMICVGFLEGGK	21	Unmodified	_SSYPGQITGNMICVGFLEGGK_			0	0	0	CON__P00761	CON__P00761	CON__P00761	MULTI-MSMS	160418_CI1	1	I1	1108.53	2	1108.03	2214.04	20331	1.4789	0.0016386	-1.468	-0.0016266	0.010869	1.2043e-05	1108.53	39.345	0.90338	39.345	38.976	39.879	0					36	10	5	0	0	0	5.0688e-24	1	9543	132.5	119.17	1
SSYPGQITGNMICVGFLEGGK	21	Unmodified	_SSYPGQITGNMICVGFLEGGK_			0	0	0	CON__P00761	CON__P00761	CON__P00761	MULTI-MSMS	160418_CI2	2	I1	1108.53	2	1108.03	2214.04	20753.6	0.89115	0.00098742	-0.386	-0.0004277	0.50515	0.00055972	1108.03	39.488	0.83127	39.488	39.031	39.863	0					21	9	3	0	0	0	1.5076e-124	1	9207	161.91	151.02	1
SSYPGQITGNMICVGFLEGGK	21	Unmodified	_SSYPGQITGNMICVGFLEGGK_			0	0	0	CON__P00761	CON__P00761	CON__P00761	MULTI-MSMS	160418_CI2	2	I1	739.36	3	739.022	2214.04	22715.4	0.09553	7.0599e-05	1.0596	0.00078304	1.1551	0.00085364	739.358	39.488	0.58141	39.488	39.281	39.863	0					9	6	2	0	0	0	0.0015178	1	9228	75.319	66.155	1
SSYPGQITGNMICVGFLEGGK	21	Unmodified	_SSYPGQITGNMICVGFLEGGK_			0	0	0	CON__P00761	CON__P00761	CON__P00761	MULTI-MSMS	160418_CS1	3	I1	1108.53	2	1108.03	2214.04	20246.7	-0.32129	-0.000356	0.10871	0.00012046	-0.21258	-0.00023554	1108.53	39.482	0.64869	39.482	39.114	39.763	0					26	7	5	0	0	0	6.8667e-45	1	9341	161.91	149.07	1
SSYPGQITGNMICVGFLEGGK	21	Unmodified	_SSYPGQITGNMICVGFLEGGK_			0	0	0	CON__P00761	CON__P00761	CON__P00761	MULTI-MSMS	160418_CS1	3	I1	739.36	3	739.022	2214.04	25148.6	-0.23912	-0.00017672	-2.1906	-0.0016189	-2.4297	-0.0017956	739.355	39.505	0.72659	39.505	39.196	39.923	0					19	8	4	0	0	0	1.1582e-24	1	9364	131.31	126.95	1
SSYPGQITGNMICVGFLEGGK	21	Unmodified	_SSYPGQITGNMICVGFLEGGK_			0	0	0	CON__P00761	CON__P00761	CON__P00761	MULTI-MSMS	160418_CS2	4	I1	1109.03	2	1108.03	2214.04	20894.6	-0.36409	-0.00040343	0.31454	0.00034852	-0.049555	-5.4908e-05	1108.53	39.324	0.74375	39.324	39.031	39.775	0					30	8	6	0	0	0	1.6249e-57	1	9137	161.48	147.25	1
SSYPGQITGNMICVGFLEGGK	21	Unmodified	_SSYPGQITGNMICVGFLEGGK_			0	0	0	CON__P00761	CON__P00761	CON__P00761	MULTI-MSMS	160418_CS2	4	I1	739.02	3	739.022	2214.04	25305.8	-0.36454	-0.0002694	-0.99965	-0.00073877	-1.3642	-0.0010082	739.356	39.352	0.57896	39.352	39.113	39.692	0					20	6	5	0	0	0	0.0012499	1	9160	74.698	69.066	1
TGTFGLFSYIYYGCYCGWGGKGKPQDATDR	30	Unmodified	_TGTFGLFSYIYYGCYCGWGGKGKPQDATDR_			0	0	2	sp|C3W4R6|PA2A1_MACLB;sp|B6CQR5|PA2A2_MACLB	sp|C3W4R6|PA2A1_MACLB	sp|C3W4R6|PA2A1_MACLB	MULTI-MSMS	160418_CI1	1	I1	686.11	5	685.913	3424.53	25207.7	-2.4987	-0.0017139	-3.2543	-0.0022322	-5.753	-0.0039461	686.311	16.635	0.38662	16.635	16.472	16.859	0					9	4	3	0	0	0	0.019285	1	3191	3.0799	1.1005	1
TLYLTAFAVIGIR	13	Unmodified	_TLYLTAFAVIGIR_			0	0	0	CON__Q1A7A4	CON__Q1A7A4	CON__Q1A7A4	MSMS	160418_CI2	2	I1	719.42	2	719.427	1436.84	NaN	NaN	NaN	NaN	NaN	NaN	NaN	NaN	42.337	1	42.337	41.837	42.837	0								0	0	0	0.0066618	1	9934	56.632	49.973	1
TNAENEFVTIK	11	Unmodified	_TNAENEFVTIK_			0	0	0	CON__P04264	CON__P04264	CON__P04264	MULTI-MSMS	160418_CS1	3	I1	633.32	2	633.322	1264.63	27879.9	-0.28894	-0.00018299	1.0541	0.00066756	0.76512	0.00048457	633.322	27.64	0.71169	27.64	27.242	27.954	0					14	9	2	0	0	0	3.5271e-33	1	6082	139.31	95.499	1
TVENVGVPK	9	Unmodified	_TVENVGVPK_			0	0	0	sp|P83234|VESP_OPHHA	sp|P83234|VESP_OPHHA	sp|P83234|VESP_OPHHA	MSMS	160418_CS1	3	I1	471.77	2	471.766	941.518	NaN	NaN	NaN	NaN	NaN	NaN	NaN	NaN	17.436	1	17.436	16.936	17.936	0								0	0	0	0.011629	1	3160	56.81	45.447	1
TYMNGPLGR	9	Oxidation (M)	_TYM(ox)NGPLGR_	TYM(1)NGPLGR	TYM(40.27)NGPLGR	0	1	0	sp|A3QVP0|HYAL2_BITAR;sp|A3QVN9|HYAL1_BITAR	sp|A3QVP0|HYAL2_BITAR	sp|A3QVP0|HYAL2_BITAR	MSMS	160418_CS2	4	I1	512.75	2	512.748	1023.48	NaN	NaN	NaN	NaN	NaN	NaN	NaN	NaN	24.162	1	24.162	23.662	24.662	0								0	0	0	0.01661	1	4971	40.268	29.199	1
VATVSLPR	8	Unmodified	_VATVSLPR_			0	0	0	CON__P00761	CON__P00761	CON__P00761	MULTI-MSMS	160418_CS2	4	I1	421.76	2	421.758	841.502	32467.3	-0.90951	-0.00038359	1.2919	0.00054487	0.38238	0.00016127	421.759	23.679	2.2046	23.679	22.701	24.906	0					79	29	4	0	0	0	0.018848	1	4716	84.498	44.835	1
VCNYVNWIQQTIAAN	15	Unmodified	_VCNYVNWIQQTIAAN_			0	0	0	CON__P00761	CON__P00761	CON__P00761	MULTI-MSMS	160418_CI1	1	I1	897.94	2	897.436	1792.86	22550.5	1.8344	0.0016462	-2.1918	-0.001967	-0.35742	-0.00032076	897.434	44.422	0.92825	44.422	44.041	44.97	0					29	10	4	0	0	0	5.0154e-151	1	10800	179.67	167.8	1
VCNYVNWIQQTIAAN	15	Unmodified	_VCNYVNWIQQTIAAN_			0	0	0	CON__P00761	CON__P00761	CON__P00761	MULTI-MSMS	160418_CI2	2	I1	897.44	2	897.436	1792.86	22112.5	0.33003	0.00029618	-0.47696	-0.00042804	-0.14693	-0.00013186	897.937	44.457	0.82766	44.457	44.16	44.988	0					29	9	5	0	0	0	0	1	10442	216.91	205.05	1
VCNYVNWIQQTIAAN	15	Unmodified	_VCNYVNWIQQTIAAN_			0	0	0	CON__P00761	CON__P00761	CON__P00761	MULTI-MSMS	160418_CS1	3	I1	897.44	2	897.436	1792.86	22326.8	-0.19963	-0.00017916	0.14552	0.0001306	-0.05411	-4.856e-05	897.937	44.478	1.356	44.478	44.099	45.455	0					43	15	5	0	0	0	2.6797e-05	1	10573	120.57	104.32	1
VCNYVNWIQQTIAAN	15	Unmodified	_VCNYVNWIQQTIAAN_			0	0	0	CON__P00761	CON__P00761	CON__P00761	MULTI-MSMS	160418_CS2	4	I1	897.94	2	897.436	1792.86	22527.6	-0.18987	-0.00017039	0.16415	0.00014731	-0.025719	-2.3081e-05	897.436	44.365	1.3403	44.365	43.986	45.326	0					39	15	5	0	0	0	2.5718e-230	1	10364	191.79	175.9	1
VDLFWMGRR	9	Unmodified	_VDLFWMGRR_			0	0	1	sp|B0VXV1|SL2_SISCA	sp|B0VXV1|SL2_SISCA	sp|B0VXV1|SL2_SISCA	MSMS	160418_CI1	1	I1	393.87	3	393.875	1178.6	NaN	NaN	NaN	NaN	NaN	NaN	NaN	NaN	15.532	1	15.532	15.032	16.032	9.5367e-07								0	0	0	0.017777	1	2863	31.871	5.4285	1
VDLLNQEIEFLK	12	Unmodified	_VDLLNQEIEFLK_			0	0	0	CON__P35908	CON__P35908	CON__P35908	MULTI-MSMS	160418_CS1	3	I1	730.9	2	730.903	1459.79	25631.2	-0.22161	-0.00016198	0.8907	0.00065102	0.66909	0.00048904	730.904	40.538	0.64853	40.538	40.17	40.819	0					14	7	3	0	0	0	2.1246e-222	1	9625	194.48	184.38	1
VLDELTLTK	9	Unmodified	_VLDELTLTK_			0	0	0	CON__P13645	CON__P13645	CON__P13645	MULTI-MSMS	160418_CS1	3	I1	516.3	2	516.303	1030.59	29092	0.41716	0.00021538	-0.25057	-0.00012937	0.16659	8.6013e-05	516.303	29.298	0.7239	29.298	28.9	29.624	-1.9073e-06					20	9	3	0	0	0	0.018078	1	6540	90.15	66.722	1
VTMGYIK	7	Acetyl (Protein N-term),Oxidation (M)	_(ac)VTM(ox)GYIK_	VTM(1)GYIK	VTM(62.72)GYIK	1	1	0	sp|P59866|NDB_HOTTS	sp|P59866|NDB_HOTTS	sp|P59866|NDB_HOTTS	MULTI-MSMS	160418_CS2	4	I1	435.22	2	435.225	868.436	32063.2	-0.72303	-0.00031468	-3.1642	-0.0013772	-3.8873	-0.0016918	435.224	29.008	0.80688	29.008	28.602	29.409	1.9073e-06					30	10	4	0	0	0	0.011631	1	6330	62.715	41.168	1
VYTWSIDKK	9	Unmodified	_VYTWSIDKK_			0	0	1	sp|C0JB40|B1O_LOXCS	sp|C0JB40|B1O_LOXCS	sp|C0JB40|B1O_LOXCS	MULTI-MSMS	160418_CI1	1	I1	380.54	3	380.541	1138.6	34136.2	-1.5426	-0.00058703	1.5858	0.00060347	0.043214	1.6445e-05	380.542	27.078	0.7167	27.078	26.677	27.394	0					22	9	3	0	0	0	0.0027421	1	6096	88.819	32.385	1
VYTWSIDKK	9	Unmodified	_VYTWSIDKK_			0	0	1	sp|C0JB40|B1O_LOXCS	sp|C0JB40|B1O_LOXCS	sp|C0JB40|B1O_LOXCS	MULTI-MSMS	160418_CI2	2	I1	380.54	3	380.541	1138.6	34199.8	-0.41177	-0.0001567	0.36184	0.00013769	-0.049938	-1.9004e-05	380.541	27.114	0.68037	27.114	26.839	27.519	0					25	8	4	0	0	0	0.0037776	1	5890	96.668	34.989	1
WIMGHMVNK	9	Acetyl (Protein N-term),2 Oxidation (M)	_(ac)WIM(ox)GHM(ox)VNK_	WIM(1)GHM(1)VNK	WIM(57.46)GHM(57.46)VNK	1	2	0	sp|C0JB93|B32_LOXSN;sp|C0JB92|B31_LOXSN;sp|C0JB28|A424_LOXLA;sp|C0JB27|A423_LOXLA;sp|C0JB26|A422_LOXLA;sp|C0JB25|A421_LOXLA;sp|C0JB24|A412_LOXLA;sp|C0JB23|A411_LOXLA	sp|C0JB93|B32_LOXSN	sp|C0JB93|B32_LOXSN	MULTI-SECPEP	160418_CS2	4	I1	594.77	2	595.278	1188.54	25491.3	-0.92537	-0.00055085	1.1512	0.00068526	0.22579	0.00013441	595.278	23.199	1.2351	23.199	22.629	23.864	1.9073e-06					33	16	3	0	0	0	0.015619	1	4592	57.463	40.924	1
WVLYETAK	8	Unmodified	_WVLYETAK_			0	0	0	CON__Q2KIH2	CON__Q2KIH2	CON__Q2KIH2	MULTI-SECPEP	160418_CS2	4	I1	504.72	2	505.271	1008.53	31172.1	-1.2126	-0.0006127	0.88491	0.00044712	-0.3277	-0.00016558	505.272	8.7421	0.044271	8.7421	8.7081	8.7524	0					4	2	2	0	0	0	0.019458	1	1063	19.36	11.67	1
WVSLHPSR	8	Unmodified	_WVSLHPSR_			0	0	0	CON__Q28085	CON__Q28085	CON__Q28085	MULTI-SECPEP	160418_CS2	4	I1	491.24	2	491.267	980.519	31871.4	-0.85817	-0.00042159	-0.9791	-0.000481	-1.8373	-0.00090259	491.266	25.227	0.8984	25.227	24.527	25.425	0					22	11	3	0	0	0	0.019458	1	5186	32.61	1.3063	1
YEDEINKR	8	Unmodified	_YEDEINKR_			0	0	1	CON__Q7Z794;CON__Q6IFZ6;CON__H-INV:HIT000016045;CON__P05787;CON__P12035;CON__Q01546;CON__P04264;CON__Q8BGZ7;CON__Q922U2;CON__Q5XQN5;CON__Q3TTY5;CON__ENSEMBL:ENSBTAP00000038253;CON__P35908;CON__O95678;CON__P13647;CON__P50446;CON__Q8VED5	CON__Q7Z794;CON__P04264;CON__ENSEMBL:ENSBTAP00000038253;CON__P35908;CON__P50446;CON__Q8VED5	CON__P04264	MULTI-MSMS	160418_CS1	3	I1	533.76	2	533.762	1065.51	29935.6	-0.43567	-0.00023255	-0.37074	-0.00019789	-0.80641	-0.00043043	533.762	15.408	0.37681	15.408	15.176	15.553	0					8	5	2	0	0	0	0.0075815	1	2634	77.318	57.614	1
YIKDYMKSIK	10	Unmodified	_YIKDYMKSIK_			0	0	2	sp|U3EQ60|TCTP_MICFL;sp|T1DKS4|TCTP_CROHD;sp|J3SFJ3|TCTP_CROAD	sp|U3EQ60|TCTP_MICFL	sp|U3EQ60|TCTP_MICFL	MSMS	160418_CS1	3	I1	644.85	2	644.852	1287.69	NaN	NaN	NaN	NaN	NaN	NaN	NaN	NaN	64.607	1	64.607	64.107	65.107	0								0	0	0	0.019058	1	15414	50.805	18.054	1
[truncated: 11 more columns]

## Sheet: summary
Raw file	Experiment	Fraction	Enzyme	Enzyme mode	Enzyme first search	Enzyme mode first search	Use enzyme first search	Variable modifications	Multi modifications	Variable modifications first search	Use variable modifications first search	Requantify	Multiplicity	Max. missed cleavages	Labels0	LC-MS run type	Time-dependent recalibration	MS	MS/MS	MS3	MS/MS Submitted	MS/MS Submitted (SIL)	MS/MS Submitted (ISO)	MS/MS Submitted (PEAK)	MS/MS Identified	MS/MS Identified (SIL)	MS/MS Identified (ISO)	MS/MS Identified (PEAK)	MS/MS Identified [%]	MS/MS Identified (SIL) [%]	MS/MS Identified (ISO) [%]	MS/MS Identified (PEAK) [%]	Peptide Sequences Identified	Peaks	Peaks Sequenced	Peaks Sequenced [%]	Peaks Repeatedly Sequenced	Peaks Repeatedly Sequenced [%]	Isotope Patterns	Isotope Patterns Sequenced	Isotope Patterns Sequenced (z>1)	Isotope Patterns Sequenced [%]	Isotope Patterns Sequenced (z>1) [%]	Isotope Patterns Repeatedly Sequenced	Isotope Patterns Repeatedly Sequenced [%]	Recalibrated	Av. Absolute Mass Deviation [ppm]	Mass Standard Deviation [ppm]	Av. Absolute Mass Deviation [mDa]
160418_CI1	I1	1	Trypsin/P	Specific	Trypsin/P	Specific	TRUE	Oxidation (M);Acetyl (Protein N-term)		Oxidation (M);Acetyl (Protein N-term)	TRUE	FALSE	1	2		Standard		1908	14711	0	20206	9214	0	10992	37	25	0	12	0.18	0.27	NaN	0.11	34	163336	10617	6.5	466	4.39	30150	8367	8204	27.75	31.17	710	8.49	+	1.7497	2.1238	1.091
160418_CI2	I1	2	Trypsin/P	Specific	Trypsin/P	Specific	TRUE	Oxidation (M);Acetyl (Protein N-term)		Oxidation (M);Acetyl (Protein N-term)	TRUE	FALSE	1	2		Standard		2100	13920	0	19243	8597	0	10646	63	45	0	18	0.33	0.52	NaN	0.17	38	137196	9843	7.17	430	4.37	25523	7733	7582	30.3	33.74	727	9.4	+	0.97882	1.3978	0.75328
160418_CS1	I1	3	Trypsin/P	Specific	Trypsin/P	Specific	TRUE	Oxidation (M);Acetyl (Protein N-term)		Oxidation (M);Acetyl (Protein N-term)	TRUE	FALSE	1	2		Standard		1815	14920	0	20284	9556	0	10728	76	62	0	14	0.37	0.65	NaN	0.13	51	142241	10872	7.64	708	6.51	26239	8264	8096	31.5	37.15	888	10.75	+	0.98931	1.4845	0.65739
160418_CS2	I1	4	Trypsin/P	Specific	Trypsin/P	Specific	TRUE	Oxidation (M);Acetyl (Protein N-term)		Oxidation (M);Acetyl (Protein N-term)	TRUE	FALSE	1	2		Standard		1903	14577	0	19771	9383	0	10388	55	41	0	14	0.28	0.44	NaN	0.13	51	131826	10503	7.97	717	6.83	24169	7997	7817	33.09	38.72	979	12.24	+	1.0354	1.448	0.68236
I1																																	132
Total																		7726	58128	0	79504	36750	0	42754	231	173	0	58	0.29	0.47	NaN	0.14	132	574599					106081	32361	31699	30.51	34.92	3304	10.21		1.157	1.6181	0.7783
[truncated: 2 more columns]
