# Supplementary material for: Proteomic Analyses of the Unexplored Sea Anemone Bunodactis verrucosa
Source: Mar Drugs. 2018 Jan 24;16(2):42. doi: 10.3390/md16020042 (PMC5852470; doi:10.3390/md16020042)
Supplement: Supplementary file 1 [file marinedrugs-16-00042-s001.zip › Table S3.xlsx]

## Sheet: BP
Level	GO ID	GO Name	GO Type	Parents (ACC)	Parents (Name)	Nodescore	#Seqs	Sequence Names
1	GO:0008150	biological_process	Biological Process			197.54	111	gi|156364314|ref|XP_001626294.1|, gi|156401103|ref|XP_001639131.1|, gi|156400967|ref|XP_001639063.1|, gi|156357172|ref|XP_001624097.1|, gi|156385194|ref|XP_001633516.1|, gi|156395780|ref|XP_001637288.1|, gi|156398719|ref|XP_001638335.1|, gi|156395117|ref|XP_001636958.1|, gi|156384739|ref|XP_001633290.1|, gi|156400279|ref|XP_001638927.1|, gi|156364833|ref|XP_001626549.1|, gi|156322163|ref|XP_00161…
2	GO:0008152	metabolic process	Biological Process	GO:0008150	biological_process	114.88	85	gi|156364314|ref|XP_001626294.1|, gi|156401103|ref|XP_001639131.1|, gi|156400967|ref|XP_001639063.1|, gi|156338634|ref|XP_001619993.1|, gi|156357172|ref|XP_001624097.1|, gi|156382093|ref|XP_001632389.1|, gi|156385194|ref|XP_001633516.1|, gi|999977815|gb|KXJ16989.1|, gi|156395780|ref|XP_001637288.1|, gi|156398719|ref|XP_001638335.1|, gi|156363453|ref|XP_001626058.1|, gi|156383570|ref|XP_001632906.…
2	GO:0009987	cellular process	Biological Process	GO:0008150	biological_process	138.23	77	gi|156364314|ref|XP_001626294.1|, gi|156401103|ref|XP_001639131.1|, gi|156400967|ref|XP_001639063.1|, gi|156338634|ref|XP_001619993.1|, gi|156382093|ref|XP_001632389.1|, gi|156385194|ref|XP_001633516.1|, gi|156357389|ref|XP_001624202.1|, gi|999977815|gb|KXJ16989.1|, gi|156395780|ref|XP_001637288.1|, gi|156398719|ref|XP_001638335.1|, gi|156363453|ref|XP_001626058.1|, gi|156383570|ref|XP_001632906.…
3	GO:0044238	primary metabolic process	Biological Process	GO:0008152	metabolic process	26.14	64	gi|156364314|ref|XP_001626294.1|, gi|156401103|ref|XP_001639131.1|, gi|156338634|ref|XP_001619993.1|, gi|156400967|ref|XP_001639063.1|, gi|156357172|ref|XP_001624097.1|, gi|156382093|ref|XP_001632389.1|, gi|156385194|ref|XP_001633516.1|, gi|999977815|gb|KXJ16989.1|, gi|156395780|ref|XP_001637288.1|, gi|156398719|ref|XP_001638335.1|, gi|156383570|ref|XP_001632906.1|, gi|156363453|ref|XP_001626058.…
3	GO:0071704	organic substance metabolic process	Biological Process	GO:0008152	metabolic process	28.95	64	gi|156364314|ref|XP_001626294.1|, gi|156401103|ref|XP_001639131.1|, gi|156400967|ref|XP_001639063.1|, gi|156338634|ref|XP_001619993.1|, gi|156357172|ref|XP_001624097.1|, gi|156382093|ref|XP_001632389.1|, gi|156385194|ref|XP_001633516.1|, gi|999977815|gb|KXJ16989.1|, gi|156395780|ref|XP_001637288.1|, gi|156398719|ref|XP_001638335.1|, gi|156363453|ref|XP_001626058.1|, gi|156383570|ref|XP_001632906.…
3	GO:0044237	cellular metabolic process	Biological Process	GO:0008152, GO:0009987	metabolic process, cellular process	23.1	52	gi|156364314|ref|XP_001626294.1|, gi|156401103|ref|XP_001639131.1|, gi|156400967|ref|XP_001639063.1|, gi|156338634|ref|XP_001619993.1|, gi|156382093|ref|XP_001632389.1|, gi|156385194|ref|XP_001633516.1|, gi|999977815|gb|KXJ16989.1|, gi|156395780|ref|XP_001637288.1|, gi|156398719|ref|XP_001638335.1|, gi|156363453|ref|XP_001626058.1|, gi|156383570|ref|XP_001632906.1|, gi|156400279|ref|XP_001638927.…
2	GO:0044699	single-organism process	Biological Process	GO:0008150	biological_process	80.56	44	gi|156352022|ref|XP_001622572.1|, gi|156400967|ref|XP_001639063.1|, gi|156338634|ref|XP_001619993.1|, gi|156385194|ref|XP_001633516.1|, gi|156405052|ref|XP_001640546.1|, gi|999977815|gb|KXJ16989.1|, gi|156366329|ref|XP_001627091.1|, gi|156363453|ref|XP_001626058.1|, gi|156383570|ref|XP_001632906.1|, gi|999983005|gb|KXJ22150.1|, gi|999969967|gb|KXJ09141.1|, gi|156371686|ref|XP_001628893.1|, gi|999…
3	GO:0006807	nitrogen compound metabolic process	Biological Process	GO:0008152	metabolic process	5.26	40	gi|156364314|ref|XP_001626294.1|, gi|156401103|ref|XP_001639131.1|, gi|156338634|ref|XP_001619993.1|, gi|156400967|ref|XP_001639063.1|, gi|156385194|ref|XP_001633516.1|, gi|449669217|ref|XP_002166379.2|, gi|999977815|gb|KXJ16989.1|, gi|221126927|ref|XP_002162713.1|, gi|156395780|ref|XP_001637288.1|, gi|156386417|ref|XP_001633909.1|, gi|156398719|ref|XP_001638335.1|, gi|156383570|ref|XP_001632906.…
4	GO:0043170	macromolecule metabolic process	Biological Process	GO:0071704	organic substance metabolic process	20.54	39	gi|156364314|ref|XP_001626294.1|, gi|156401103|ref|XP_001639131.1|, gi|156338634|ref|XP_001619993.1|, gi|156400967|ref|XP_001639063.1|, gi|156357172|ref|XP_001624097.1|, gi|156382093|ref|XP_001632389.1|, gi|449669217|ref|XP_002166379.2|, gi|221126927|ref|XP_002162713.1|, gi|156395780|ref|XP_001637288.1|, gi|156386417|ref|XP_001633909.1|, gi|156398719|ref|XP_001638335.1|, gi|156371686|ref|XP_00162…
4	GO:0034641	cellular nitrogen compound metabolic process	Biological Process	GO:0044237, GO:0006807	cellular metabolic process, nitrogen compound metabolic process	6.56	37	gi|156364314|ref|XP_001626294.1|, gi|156401103|ref|XP_001639131.1|, gi|156338634|ref|XP_001619993.1|, gi|156400967|ref|XP_001639063.1|, gi|156385194|ref|XP_001633516.1|, gi|449669217|ref|XP_002166379.2|, gi|999977815|gb|KXJ16989.1|, gi|221126927|ref|XP_002162713.1|, gi|156395780|ref|XP_001637288.1|, gi|156386417|ref|XP_001633909.1|, gi|156398719|ref|XP_001638335.1|, gi|156383570|ref|XP_001632906.…
3	GO:0009058	biosynthetic process	Biological Process	GO:0008152	metabolic process	8.67	32	gi|156364314|ref|XP_001626294.1|, gi|156401103|ref|XP_001639131.1|, gi|156338634|ref|XP_001619993.1|, gi|156400967|ref|XP_001639063.1|, gi|156385194|ref|XP_001633516.1|, gi|449669217|ref|XP_002166379.2|, gi|156405052|ref|XP_001640546.1|, gi|999977815|gb|KXJ16989.1|, gi|221126927|ref|XP_002162713.1|, gi|156395780|ref|XP_001637288.1|, gi|156398719|ref|XP_001638335.1|, gi|999983005|gb|KXJ22150.1|, g…
4	GO:1901576	organic substance biosynthetic process	Biological Process	GO:0071704, GO:0009058	organic substance metabolic process, biosynthetic process	9.73	32	gi|156364314|ref|XP_001626294.1|, gi|156401103|ref|XP_001639131.1|, gi|156338634|ref|XP_001619993.1|, gi|156400967|ref|XP_001639063.1|, gi|156385194|ref|XP_001633516.1|, gi|449669217|ref|XP_002166379.2|, gi|156405052|ref|XP_001640546.1|, gi|999977815|gb|KXJ16989.1|, gi|221126927|ref|XP_002162713.1|, gi|156395780|ref|XP_001637288.1|, gi|156398719|ref|XP_001638335.1|, gi|999983005|gb|KXJ22150.1|, g…
4	GO:0044249	cellular biosynthetic process	Biological Process	GO:0044237, GO:0009058	cellular metabolic process, biosynthetic process	13.93	30	gi|156364314|ref|XP_001626294.1|, gi|156401103|ref|XP_001639131.1|, gi|156338634|ref|XP_001619993.1|, gi|156400967|ref|XP_001639063.1|, gi|156385194|ref|XP_001633516.1|, gi|449669217|ref|XP_002166379.2|, gi|999977815|gb|KXJ16989.1|, gi|221126927|ref|XP_002162713.1|, gi|156395780|ref|XP_001637288.1|, gi|156398719|ref|XP_001638335.1|, gi|999983005|gb|KXJ22150.1|, gi|156372342|ref|XP_001628997.1|, g…
4	GO:1901564	organonitrogen compound metabolic process	Biological Process	GO:0071704, GO:0006807	organic substance metabolic process, nitrogen compound metabolic process	5.96	30	gi|156364314|ref|XP_001626294.1|, gi|156401103|ref|XP_001639131.1|, gi|156400967|ref|XP_001639063.1|, gi|156385194|ref|XP_001633516.1|, gi|999977815|gb|KXJ16989.1|, gi|221126927|ref|XP_002162713.1|, gi|156395780|ref|XP_001637288.1|, gi|156386417|ref|XP_001633909.1|, gi|156398719|ref|XP_001638335.1|, gi|156383570|ref|XP_001632906.1|, gi|999969967|gb|KXJ09141.1|, gi|999983005|gb|KXJ22150.1|, gi|156…
2	GO:0051179	localization	Biological Process	GO:0008150	biological_process	32.15	29	gi|156401103|ref|XP_001639131.1|, gi|156357389|ref|XP_001624202.1|, gi|999977815|gb|KXJ16989.1|, gi|1005453144|ref|XP_015763725.1|, gi|999989982|gb|KXJ29012.1|, gi|156366329|ref|XP_001627091.1|, gi|999972437|gb|KXJ11611.1|, gi|156384739|ref|XP_001633290.1|, gi|156375124|ref|XP_001629932.1|, gi|999977221|gb|KXJ16395.1|, gi|999987490|gb|KXJ26605.1|, gi|156394133|ref|XP_001636681.1|, gi|828192789|re…
3	GO:0044763	single-organism cellular process	Biological Process	GO:0009987, GO:0044699	cellular process, single-organism process	35.29	29	gi|156400967|ref|XP_001639063.1|, gi|156385194|ref|XP_001633516.1|, gi|156405052|ref|XP_001640546.1|, gi|999977815|gb|KXJ16989.1|, gi|156383570|ref|XP_001632906.1|, gi|156363453|ref|XP_001626058.1|, gi|999969967|gb|KXJ09141.1|, gi|999983005|gb|KXJ22150.1|, gi|156371686|ref|XP_001628893.1|, gi|156400279|ref|XP_001638927.1|, gi|156384739|ref|XP_001633290.1|, gi|156375124|ref|XP_001629932.1|, gi|156…
4	GO:0019538	protein metabolic process	Biological Process	GO:0044238, GO:0043170	primary metabolic process, macromolecule metabolic process	14.15	29	gi|156364314|ref|XP_001626294.1|, gi|156401103|ref|XP_001639131.1|, gi|156400967|ref|XP_001639063.1|, gi|156357172|ref|XP_001624097.1|, gi|156382093|ref|XP_001632389.1|, gi|221126927|ref|XP_002162713.1|, gi|156395780|ref|XP_001637288.1|, gi|156386417|ref|XP_001633909.1|, gi|156398719|ref|XP_001638335.1|, gi|156371686|ref|XP_001628893.1|, gi|156372342|ref|XP_001628997.1|, gi|156401420|ref|XP_00163…
4	GO:0044260	cellular macromolecule metabolic process	Biological Process	GO:0043170, GO:0044237	macromolecule metabolic process, cellular metabolic process	14.69	29	gi|156364314|ref|XP_001626294.1|, gi|156401103|ref|XP_001639131.1|, gi|156338634|ref|XP_001619993.1|, gi|156400967|ref|XP_001639063.1|, gi|156382093|ref|XP_001632389.1|, gi|449669217|ref|XP_002166379.2|, gi|221126927|ref|XP_002162713.1|, gi|156395780|ref|XP_001637288.1|, gi|156398719|ref|XP_001638335.1|, gi|156371686|ref|XP_001628893.1|, gi|156372342|ref|XP_001628997.1|, gi|156401420|ref|XP_00163…
3	GO:0051234	establishment of localization	Biological Process	GO:0051179	localization	45.27	28	gi|156401103|ref|XP_001639131.1|, gi|156357389|ref|XP_001624202.1|, gi|999977815|gb|KXJ16989.1|, gi|1005453144|ref|XP_015763725.1|, gi|999989982|gb|KXJ29012.1|, gi|156366329|ref|XP_001627091.1|, gi|999972437|gb|KXJ11611.1|, gi|156375124|ref|XP_001629932.1|, gi|999977221|gb|KXJ16395.1|, gi|999987490|gb|KXJ26605.1|, gi|156394133|ref|XP_001636681.1|, gi|828192789|ref|XP_012561294.1|, gi|156356448|re…
4	GO:0006810	transport	Biological Process	GO:0051234	establishment of localization	73.05	28	gi|156401103|ref|XP_001639131.1|, gi|156357389|ref|XP_001624202.1|, gi|999977815|gb|KXJ16989.1|, gi|1005453144|ref|XP_015763725.1|, gi|999989982|gb|KXJ29012.1|, gi|156366329|ref|XP_001627091.1|, gi|999972437|gb|KXJ11611.1|, gi|156375124|ref|XP_001629932.1|, gi|999977221|gb|KXJ16395.1|, gi|999987490|gb|KXJ26605.1|, gi|156394133|ref|XP_001636681.1|, gi|828192789|ref|XP_012561294.1|, gi|156356448|re…
4	GO:1901360	organic cyclic compound metabolic process	Biological Process	GO:0071704	organic substance metabolic process	4.31	25	gi|156338634|ref|XP_001619993.1|, gi|156400967|ref|XP_001639063.1|, gi|156385194|ref|XP_001633516.1|, gi|449669217|ref|XP_002166379.2|, gi|999977815|gb|KXJ16989.1|, gi|156395780|ref|XP_001637288.1|, gi|156383570|ref|XP_001632906.1|, gi|999969967|gb|KXJ09141.1|, gi|999983005|gb|KXJ22150.1|, gi|156400279|ref|XP_001638927.1|, gi|156375124|ref|XP_001629932.1|, gi|156374279|ref|XP_001629735.1|, gi|156…
4	GO:0046483	heterocycle metabolic process	Biological Process	GO:0044237	cellular metabolic process	4.31	25	gi|156338634|ref|XP_001619993.1|, gi|156400967|ref|XP_001639063.1|, gi|156385194|ref|XP_001633516.1|, gi|449669217|ref|XP_002166379.2|, gi|999977815|gb|KXJ16989.1|, gi|156395780|ref|XP_001637288.1|, gi|156383570|ref|XP_001632906.1|, gi|999969967|gb|KXJ09141.1|, gi|999983005|gb|KXJ22150.1|, gi|156400279|ref|XP_001638927.1|, gi|156375124|ref|XP_001629932.1|, gi|156374279|ref|XP_001629735.1|, gi|156…
4	GO:0006725	cellular aromatic compound metabolic process	Biological Process	GO:0044237	cellular metabolic process	3.47	25	gi|156338634|ref|XP_001619993.1|, gi|156400967|ref|XP_001639063.1|, gi|156385194|ref|XP_001633516.1|, gi|449669217|ref|XP_002166379.2|, gi|999977815|gb|KXJ16989.1|, gi|156395780|ref|XP_001637288.1|, gi|156383570|ref|XP_001632906.1|, gi|999969967|gb|KXJ09141.1|, gi|999983005|gb|KXJ22150.1|, gi|156400279|ref|XP_001638927.1|, gi|156375124|ref|XP_001629932.1|, gi|156374279|ref|XP_001629735.1|, gi|156…
5	GO:0044271	cellular nitrogen compound biosynthetic process	Biological Process	GO:0044249, GO:0034641	cellular biosynthetic process, cellular nitrogen compound metabolic process	6.96	25	gi|156364314|ref|XP_001626294.1|, gi|156401103|ref|XP_001639131.1|, gi|156338634|ref|XP_001619993.1|, gi|156400967|ref|XP_001639063.1|, gi|449669217|ref|XP_002166379.2|, gi|999977815|gb|KXJ16989.1|, gi|221126927|ref|XP_002162713.1|, gi|156395780|ref|XP_001637288.1|, gi|156398719|ref|XP_001638335.1|, gi|156372342|ref|XP_001628997.1|, gi|156401420|ref|XP_001639289.1|, gi|156322163|ref|XP_001618301.…
4	GO:0006139	nucleobase-containing compound metabolic process	Biological Process	GO:0046483, GO:0044238, GO:1901360, GO:0006725, GO:0034641	heterocycle metabolic process, primary metabolic process, organic cyclic compound metabolic process, cellular aromatic compound metabolic process, cellular nitrogen compound metabolic process	5	24	gi|156338634|ref|XP_001619993.1|, gi|156400967|ref|XP_001639063.1|, gi|156385194|ref|XP_001633516.1|, gi|449669217|ref|XP_002166379.2|, gi|999977815|gb|KXJ16989.1|, gi|156395780|ref|XP_001637288.1|, gi|156383570|ref|XP_001632906.1|, gi|999969967|gb|KXJ09141.1|, gi|999983005|gb|KXJ22150.1|, gi|156375124|ref|XP_001629932.1|, gi|156374279|ref|XP_001629735.1|, gi|156322163|ref|XP_001618301.1|, gi|156…
3	GO:0044710	single-organism metabolic process	Biological Process	GO:0008152, GO:0044699	metabolic process, single-organism process	9.6	23	gi|156352022|ref|XP_001622572.1|, gi|156400967|ref|XP_001639063.1|, gi|156364446|ref|XP_001626359.1|, gi|156385194|ref|XP_001633516.1|, gi|156385464|ref|XP_001633650.1|, gi|156405052|ref|XP_001640546.1|, gi|999977815|gb|KXJ16989.1|, gi|156383570|ref|XP_001632906.1|, gi|156363453|ref|XP_001626058.1|, gi|999969967|gb|KXJ09141.1|, gi|999983005|gb|KXJ22150.1|, gi|156386333|ref|XP_001633867.1|, gi|156…
5	GO:0009059	macromolecule biosynthetic process	Biological Process	GO:0043170, GO:1901576	macromolecule metabolic process, organic substance biosynthetic process	13.44	23	gi|156364314|ref|XP_001626294.1|, gi|156401103|ref|XP_001639131.1|, gi|156338634|ref|XP_001619993.1|, gi|999983926|gb|KXJ23067.1|, gi|156400967|ref|XP_001639063.1|, gi|156382476|ref|XP_001632579.1|, gi|449669217|ref|XP_002166379.2|, gi|221126927|ref|XP_002162713.1|, gi|1005432562|ref|XP_015753844.1|, gi|156395780|ref|XP_001637288.1|, gi|156325762|ref|XP_001618585.1|, gi|156398719|ref|XP_001638335…
5	GO:0034645	cellular macromolecule biosynthetic process	Biological Process	GO:0009059, GO:0044249, GO:0044260	macromolecule biosynthetic process, cellular biosynthetic process, cellular macromolecule metabolic process	21.2	23	gi|156364314|ref|XP_001626294.1|, gi|156401103|ref|XP_001639131.1|, gi|156338634|ref|XP_001619993.1|, gi|999983926|gb|KXJ23067.1|, gi|156400967|ref|XP_001639063.1|, gi|156382476|ref|XP_001632579.1|, gi|449669217|ref|XP_002166379.2|, gi|221126927|ref|XP_002162713.1|, gi|1005432562|ref|XP_015753844.1|, gi|156395780|ref|XP_001637288.1|, gi|156325762|ref|XP_001618585.1|, gi|156398719|ref|XP_001638335…
2	GO:0065007	biological regulation	Biological Process	GO:0008150	biological_process	12.65	22	gi|156338634|ref|XP_001619993.1|, gi|156382476|ref|XP_001632579.1|, gi|156382093|ref|XP_001632389.1|, gi|156395780|ref|XP_001637288.1|, gi|156325762|ref|XP_001618585.1|, gi|156366329|ref|XP_001627091.1|, gi|156371686|ref|XP_001628893.1|, gi|156615302|ref|XP_001647518.1|, gi|999972437|gb|KXJ11611.1|, gi|221125830|ref|XP_002162887.1|, gi|156381078|ref|XP_001632093.1|, gi|156382806|ref|XP_001632743.…
2	GO:0050789	regulation of biological process	Biological Process	GO:0065007, GO:0008150	biological regulation, biological_process	20.95	21	gi|156338634|ref|XP_001619993.1|, gi|156382476|ref|XP_001632579.1|, gi|156382093|ref|XP_001632389.1|, gi|156395780|ref|XP_001637288.1|, gi|156325762|ref|XP_001618585.1|, gi|156366329|ref|XP_001627091.1|, gi|156371686|ref|XP_001628893.1|, gi|156615302|ref|XP_001647518.1|, gi|999972437|gb|KXJ11611.1|, gi|221125830|ref|XP_002162887.1|, gi|156381078|ref|XP_001632093.1|, gi|999977221|gb|KXJ16395.1|, g…
4	GO:0044281	small molecule metabolic process	Biological Process	GO:0044710	single-organism metabolic process	3.91	21	gi|156352022|ref|XP_001622572.1|, gi|156400967|ref|XP_001639063.1|, gi|156364446|ref|XP_001626359.1|, gi|156385194|ref|XP_001633516.1|, gi|156385464|ref|XP_001633650.1|, gi|156405052|ref|XP_001640546.1|, gi|999977815|gb|KXJ16989.1|, gi|156383570|ref|XP_001632906.1|, gi|156363453|ref|XP_001626058.1|, gi|999969967|gb|KXJ09141.1|, gi|999983005|gb|KXJ22150.1|, gi|156400279|ref|XP_001638927.1|, gi|999…
5	GO:0010467	gene expression	Biological Process	GO:0043170	macromolecule metabolic process	23.83	21	gi|156364314|ref|XP_001626294.1|, gi|156401103|ref|XP_001639131.1|, gi|156338634|ref|XP_001619993.1|, gi|999983926|gb|KXJ23067.1|, gi|156400967|ref|XP_001639063.1|, gi|156382476|ref|XP_001632579.1|, gi|221126927|ref|XP_002162713.1|, gi|1005432562|ref|XP_015753844.1|, gi|156395780|ref|XP_001637288.1|, gi|156325762|ref|XP_001618585.1|, gi|156398719|ref|XP_001638335.1|, gi|156372342|ref|XP_001628997…
5	GO:0044267	cellular protein metabolic process	Biological Process	GO:0019538, GO:0044260	protein metabolic process, cellular macromolecule metabolic process	10.95	20	gi|156364314|ref|XP_001626294.1|, gi|156401103|ref|XP_001639131.1|, gi|156400967|ref|XP_001639063.1|, gi|156382093|ref|XP_001632389.1|, gi|156365620|ref|XP_001626742.1|, gi|221126927|ref|XP_002162713.1|, gi|1005432562|ref|XP_015753844.1|, gi|156395780|ref|XP_001637288.1|, gi|156398719|ref|XP_001638335.1|, gi|156356093|ref|XP_001623765.1|, gi|156371686|ref|XP_001628893.1|, gi|156372342|ref|XP_0016…
3	GO:0050794	regulation of cellular process	Biological Process	GO:0050789, GO:0009987	regulation of biological process, cellular process	31.45	19	gi|156338634|ref|XP_001619993.1|, gi|156382476|ref|XP_001632579.1|, gi|156382093|ref|XP_001632389.1|, gi|156325762|ref|XP_001618585.1|, gi|156366329|ref|XP_001627091.1|, gi|156371686|ref|XP_001628893.1|, gi|156615302|ref|XP_001647518.1|, gi|999972437|gb|KXJ11611.1|, gi|221125830|ref|XP_002162887.1|, gi|156381078|ref|XP_001632093.1|, gi|999977221|gb|KXJ16395.1|, gi|156322163|ref|XP_001618301.1|, g…
4	GO:0005975	carbohydrate metabolic process	Biological Process	GO:0044238, GO:0071704	primary metabolic process, organic substance metabolic process	22.21	19	gi|156352022|ref|XP_001622572.1|, gi|156385194|ref|XP_001633516.1|, gi|156408528|ref|XP_001641908.1|, gi|156385464|ref|XP_001633650.1|, gi|156405052|ref|XP_001640546.1|, gi|156383570|ref|XP_001632906.1|, gi|156363453|ref|XP_001626058.1|, gi|1005471217|ref|XP_015772478.1|, gi|999983005|gb|KXJ22150.1|, gi|999969967|gb|KXJ09141.1|, gi|999976824|gb|KXJ15998.1|, gi|156383568|ref|XP_001632905.1|, gi|15…
5	GO:1901566	organonitrogen compound biosynthetic process	Biological Process	GO:1901564, GO:1901576	organonitrogen compound metabolic process, organic substance biosynthetic process	6.04	18	gi|156364314|ref|XP_001626294.1|, gi|156401103|ref|XP_001639131.1|, gi|156400967|ref|XP_001639063.1|, gi|156364446|ref|XP_001626359.1|, gi|999977815|gb|KXJ16989.1|, gi|221126927|ref|XP_002162713.1|, gi|1005432562|ref|XP_015753844.1|, gi|156395780|ref|XP_001637288.1|, gi|156398719|ref|XP_001638335.1|, gi|156372342|ref|XP_001628997.1|, gi|156401420|ref|XP_001639289.1|, gi|156323938|ref|XP_001618421…
4	GO:0006793	phosphorus metabolic process	Biological Process	GO:0044237	cellular metabolic process	16.33	17	gi|156365520|ref|XP_001626693.1|, gi|156385194|ref|XP_001633516.1|, gi|999977815|gb|KXJ16989.1|, gi|156383570|ref|XP_001632906.1|, gi|999969967|gb|KXJ09141.1|, gi|999983005|gb|KXJ22150.1|, gi|999981760|gb|KXJ20934.1|, gi|156375124|ref|XP_001629932.1|, gi|156383568|ref|XP_001632905.1|, gi|156374279|ref|XP_001629735.1|, gi|156364400|ref|XP_001626336.1|, gi|156355202|ref|XP_001623561.1|, gi|99998884…
5	GO:0006796	phosphate-containing compound metabolic process	Biological Process	GO:0006793	phosphorus metabolic process	26.21	17	gi|156365520|ref|XP_001626693.1|, gi|156385194|ref|XP_001633516.1|, gi|999977815|gb|KXJ16989.1|, gi|156383570|ref|XP_001632906.1|, gi|999969967|gb|KXJ09141.1|, gi|999983005|gb|KXJ22150.1|, gi|999981760|gb|KXJ20934.1|, gi|156375124|ref|XP_001629932.1|, gi|156383568|ref|XP_001632905.1|, gi|156374279|ref|XP_001629735.1|, gi|156364400|ref|XP_001626336.1|, gi|156355202|ref|XP_001623561.1|, gi|99998884…
2	GO:0071840	cellular component organization or biogenesis	Biological Process	GO:0008150	biological_process	3.65	15	gi|156364314|ref|XP_001626294.1|, gi|999983926|gb|KXJ23067.1|, gi|156382476|ref|XP_001632579.1|, gi|156357389|ref|XP_001624202.1|, gi|156325762|ref|XP_001618585.1|, gi|156366329|ref|XP_001627091.1|, gi|156372342|ref|XP_001628997.1|, gi|156615302|ref|XP_001647518.1|, gi|156401420|ref|XP_001639289.1|, gi|156323938|ref|XP_001618421.1|, gi|156384739|ref|XP_001633290.1|, gi|156322163|ref|XP_001618301.…
4	GO:0006082	organic acid metabolic process	Biological Process	GO:0071704, GO:0044237, GO:0044763, GO:0044281	organic substance metabolic process, cellular metabolic process, single-organism cellular process, small molecule metabolic process	2.59	15	gi|156400967|ref|XP_001639063.1|, gi|156364446|ref|XP_001626359.1|, gi|156385194|ref|XP_001633516.1|, gi|156405052|ref|XP_001640546.1|, gi|156383570|ref|XP_001632906.1|, gi|156363453|ref|XP_001626058.1|, gi|999969967|gb|KXJ09141.1|, gi|999983005|gb|KXJ22150.1|, gi|156400279|ref|XP_001638927.1|, gi|999976824|gb|KXJ15998.1|, gi|156383568|ref|XP_001632905.1|, gi|156374279|ref|XP_001629735.1|, gi|999…
5	GO:0043603	cellular amide metabolic process	Biological Process	GO:0034641	cellular nitrogen compound metabolic process	3.99	15	gi|156364314|ref|XP_001626294.1|, gi|156401103|ref|XP_001639131.1|, gi|156400967|ref|XP_001639063.1|, gi|221126927|ref|XP_002162713.1|, gi|1005432562|ref|XP_015753844.1|, gi|156395780|ref|XP_001637288.1|, gi|156386417|ref|XP_001633909.1|, gi|156398719|ref|XP_001638335.1|, gi|156372342|ref|XP_001628997.1|, gi|156401420|ref|XP_001639289.1|, gi|156400279|ref|XP_001638927.1|, gi|156323938|ref|XP_0016…
5	GO:0043436	oxoacid metabolic process	Biological Process	GO:0006082	organic acid metabolic process	4.19	15	gi|156400967|ref|XP_001639063.1|, gi|156364446|ref|XP_001626359.1|, gi|156385194|ref|XP_001633516.1|, gi|156405052|ref|XP_001640546.1|, gi|156383570|ref|XP_001632906.1|, gi|156363453|ref|XP_001626058.1|, gi|999969967|gb|KXJ09141.1|, gi|999983005|gb|KXJ22150.1|, gi|156400279|ref|XP_001638927.1|, gi|999976824|gb|KXJ15998.1|, gi|156383568|ref|XP_001632905.1|, gi|156374279|ref|XP_001629735.1|, gi|999…
6	GO:0019752	carboxylic acid metabolic process	Biological Process	GO:0043436	oxoacid metabolic process	6.98	15	gi|156400967|ref|XP_001639063.1|, gi|156364446|ref|XP_001626359.1|, gi|156385194|ref|XP_001633516.1|, gi|156405052|ref|XP_001640546.1|, gi|156383570|ref|XP_001632906.1|, gi|156363453|ref|XP_001626058.1|, gi|999969967|gb|KXJ09141.1|, gi|999983005|gb|KXJ22150.1|, gi|156400279|ref|XP_001638927.1|, gi|999976824|gb|KXJ15998.1|, gi|156383568|ref|XP_001632905.1|, gi|156374279|ref|XP_001629735.1|, gi|999…
4	GO:1901135	carbohydrate derivative metabolic process	Biological Process	GO:0071704	organic substance metabolic process	3.21	14	gi|156385194|ref|XP_001633516.1|, gi|999977815|gb|KXJ16989.1|, gi|156383570|ref|XP_001632906.1|, gi|999983005|gb|KXJ22150.1|, gi|999969967|gb|KXJ09141.1|, gi|156383568|ref|XP_001632905.1|, gi|156374279|ref|XP_001629735.1|, gi|156351418|ref|XP_001622502.1|, gi|156355202|ref|XP_001623561.1|, gi|999988840|gb|KXJ27908.1|, gi|156383634|ref|XP_001632938.1|, gi|999978030|gb|KXJ17204.1|, gi|156364605|ref…
5	GO:0006518	peptide metabolic process	Biological Process	GO:1901564, GO:0043603	organonitrogen compound metabolic process, cellular amide metabolic process	6.06	14	gi|156364314|ref|XP_001626294.1|, gi|156401103|ref|XP_001639131.1|, gi|156400967|ref|XP_001639063.1|, gi|221126927|ref|XP_002162713.1|, gi|1005432562|ref|XP_015753844.1|, gi|156395780|ref|XP_001637288.1|, gi|156386417|ref|XP_001633909.1|, gi|156398719|ref|XP_001638335.1|, gi|156372342|ref|XP_001628997.1|, gi|156401420|ref|XP_001639289.1|, gi|156323938|ref|XP_001618421.1|, gi|156361003|ref|XP_0016…
2	GO:0050896	response to stimulus	Biological Process	GO:0008150	biological_process	19.7	13	gi|449669217|ref|XP_002166379.2|, gi|156366329|ref|XP_001627091.1|, gi|156371686|ref|XP_001628893.1|, gi|156615302|ref|XP_001647518.1|, gi|221125830|ref|XP_002162887.1|, gi|156381078|ref|XP_001632093.1|, gi|156390648|ref|XP_001635382.1|, gi|156381354|ref|XP_001632230.1|, gi|828192789|ref|XP_012561294.1|, gi|828207448|ref|XP_012557286.1|, gi|1005433655|ref|XP_015754369.1|, gi|1005455666|ref|XP_015…
3	GO:0044085	cellular component biogenesis	Biological Process	GO:0071840	cellular component organization or biogenesis	3.56	13	gi|156364314|ref|XP_001626294.1|, gi|999983926|gb|KXJ23067.1|, gi|156382476|ref|XP_001632579.1|, gi|156325762|ref|XP_001618585.1|, gi|156401420|ref|XP_001639289.1|, gi|156372342|ref|XP_001628997.1|, gi|156615302|ref|XP_001647518.1|, gi|156323938|ref|XP_001618421.1|, gi|156384739|ref|XP_001633290.1|, gi|156322163|ref|XP_001618301.1|, gi|156390648|ref|XP_001635382.1|, gi|1005476140|ref|XP_015774830…
3	GO:0009056	catabolic process	Biological Process	GO:0008152	metabolic process	2.89	13	gi|156385194|ref|XP_001633516.1|, gi|156365620|ref|XP_001626742.1|, gi|156386417|ref|XP_001633909.1|, gi|156383570|ref|XP_001632906.1|, gi|999969967|gb|KXJ09141.1|, gi|999983005|gb|KXJ22150.1|, gi|156400279|ref|XP_001638927.1|, gi|156383568|ref|XP_001632905.1|, gi|156374279|ref|XP_001629735.1|, gi|156351418|ref|XP_001622502.1|, gi|156387836|ref|XP_001634408.1|, gi|999988840|gb|KXJ27908.1|, gi|999…
3	GO:0016043	cellular component organization	Biological Process	GO:0009987, GO:0071840	cellular process, cellular component organization or biogenesis	4.46	13	gi|999983926|gb|KXJ23067.1|, gi|156382476|ref|XP_001632579.1|, gi|156357389|ref|XP_001624202.1|, gi|156325762|ref|XP_001618585.1|, gi|156366329|ref|XP_001627091.1|, gi|156615302|ref|XP_001647518.1|, gi|156401420|ref|XP_001639289.1|, gi|156323938|ref|XP_001618421.1|, gi|156384739|ref|XP_001633290.1|, gi|156322163|ref|XP_001618301.1|, gi|156390648|ref|XP_001635382.1|, gi|1005476140|ref|XP_015774830…
4	GO:0019637	organophosphate metabolic process	Biological Process	GO:0071704, GO:0006793	organic substance metabolic process, phosphorus metabolic process	2.85	13	gi|156385194|ref|XP_001633516.1|, gi|999977815|gb|KXJ16989.1|, gi|156383570|ref|XP_001632906.1|, gi|999969967|gb|KXJ09141.1|, gi|999983005|gb|KXJ22150.1|, gi|156375124|ref|XP_001629932.1|, gi|156383568|ref|XP_001632905.1|, gi|156374279|ref|XP_001629735.1|, gi|156355202|ref|XP_001623561.1|, gi|999988840|gb|KXJ27908.1|, gi|999978030|gb|KXJ17204.1|, gi|156364605|ref|XP_001626437.1|, gi|221132854|ref…
4	GO:1901575	organic substance catabolic process	Biological Process	GO:0071704, GO:0009056	organic substance metabolic process, catabolic process	3.08	13	gi|156385194|ref|XP_001633516.1|, gi|156365620|ref|XP_001626742.1|, gi|156386417|ref|XP_001633909.1|, gi|156383570|ref|XP_001632906.1|, gi|999969967|gb|KXJ09141.1|, gi|999983005|gb|KXJ22150.1|, gi|156400279|ref|XP_001638927.1|, gi|156383568|ref|XP_001632905.1|, gi|156374279|ref|XP_001629735.1|, gi|156351418|ref|XP_001622502.1|, gi|156387836|ref|XP_001634408.1|, gi|999988840|gb|KXJ27908.1|, gi|999…
6	GO:0043043	peptide biosynthetic process	Biological Process	GO:0043604, GO:1901566, GO:0006518	amide biosynthetic process, organonitrogen compound biosynthetic process, peptide metabolic process	9.1	13	gi|156364314|ref|XP_001626294.1|, gi|156401103|ref|XP_001639131.1|, gi|156400967|ref|XP_001639063.1|, gi|221126927|ref|XP_002162713.1|, gi|1005432562|ref|XP_015753844.1|, gi|156395780|ref|XP_001637288.1|, gi|156398719|ref|XP_001638335.1|, gi|156372342|ref|XP_001628997.1|, gi|156401420|ref|XP_001639289.1|, gi|156323938|ref|XP_001618421.1|, gi|156361003|ref|XP_001625311.1|, gi|156404414|ref|XP_0016…
6	GO:0006412	translation	Biological Process	GO:0043043, GO:0034645, GO:0044267, GO:0010467	peptide biosynthetic process, cellular macromolecule biosynthetic process, cellular protein metabolic process, gene expression	15.16	13	gi|156364314|ref|XP_001626294.1|, gi|156401103|ref|XP_001639131.1|, gi|156400967|ref|XP_001639063.1|, gi|221126927|ref|XP_002162713.1|, gi|1005432562|ref|XP_015753844.1|, gi|156395780|ref|XP_001637288.1|, gi|156398719|ref|XP_001638335.1|, gi|156372342|ref|XP_001628997.1|, gi|156401420|ref|XP_001639289.1|, gi|156323938|ref|XP_001618421.1|, gi|156361003|ref|XP_001625311.1|, gi|156404414|ref|XP_0016…
6	GO:0043604	amide biosynthetic process	Biological Process	GO:0043603, GO:0044271	cellular amide metabolic process, cellular nitrogen compound biosynthetic process	5.46	13	gi|156364314|ref|XP_001626294.1|, gi|156401103|ref|XP_001639131.1|, gi|156400967|ref|XP_001639063.1|, gi|221126927|ref|XP_002162713.1|, gi|1005432562|ref|XP_015753844.1|, gi|156395780|ref|XP_001637288.1|, gi|156398719|ref|XP_001638335.1|, gi|156372342|ref|XP_001628997.1|, gi|156401420|ref|XP_001639289.1|, gi|156323938|ref|XP_001618421.1|, gi|156361003|ref|XP_001625311.1|, gi|156404414|ref|XP_0016…
3	GO:0051716	cellular response to stimulus	Biological Process	GO:0050896, GO:0009987	response to stimulus, cellular process	10.9	12	gi|449669217|ref|XP_002166379.2|, gi|156366329|ref|XP_001627091.1|, gi|156371686|ref|XP_001628893.1|, gi|156615302|ref|XP_001647518.1|, gi|221125830|ref|XP_002162887.1|, gi|156381078|ref|XP_001632093.1|, gi|156381354|ref|XP_001632230.1|, gi|156390648|ref|XP_001635382.1|, gi|828192789|ref|XP_012561294.1|, gi|828207448|ref|XP_012557286.1|, gi|1005433655|ref|XP_015754369.1|, gi|1005455666|ref|XP_015…
3	GO:0051641	cellular localization	Biological Process	GO:0051179	localization	12.23	12	gi|156357389|ref|XP_001624202.1|, gi|828220909|ref|XP_012561786.1|, gi|1005453144|ref|XP_015763725.1|, gi|999989982|gb|KXJ29012.1|, gi|156366329|ref|XP_001627091.1|, gi|999972437|gb|KXJ11611.1|, gi|156394133|ref|XP_001636681.1|, gi|156390648|ref|XP_001635382.1|, gi|156381354|ref|XP_001632230.1|, gi|828192789|ref|XP_012561294.1|, gi|1005433655|ref|XP_015754369.1|, gi|1005455666|ref|XP_015764963.1|
4	GO:0051649	establishment of localization in cell	Biological Process	GO:0051641, GO:0051234	cellular localization, establishment of localization	12.23	12	gi|156357389|ref|XP_001624202.1|, gi|828220909|ref|XP_012561786.1|, gi|1005453144|ref|XP_015763725.1|, gi|999989982|gb|KXJ29012.1|, gi|156366329|ref|XP_001627091.1|, gi|999972437|gb|KXJ11611.1|, gi|156394133|ref|XP_001636681.1|, gi|156390648|ref|XP_001635382.1|, gi|156381354|ref|XP_001632230.1|, gi|828192789|ref|XP_012561294.1|, gi|1005433655|ref|XP_015754369.1|, gi|1005455666|ref|XP_015764963.1|
4	GO:0046907	intracellular transport	Biological Process	GO:0051641, GO:0051649, GO:0006810	cellular localization, establishment of localization in cell, transport	20.38	12	gi|156357389|ref|XP_001624202.1|, gi|156394133|ref|XP_001636681.1|, gi|1005453144|ref|XP_015763725.1|, gi|828220909|ref|XP_012561786.1|, gi|156390648|ref|XP_001635382.1|, gi|156381354|ref|XP_001632230.1|, gi|828192789|ref|XP_012561294.1|, gi|999989982|gb|KXJ29012.1|, gi|156366329|ref|XP_001627091.1|, gi|999972437|gb|KXJ11611.1|, gi|1005433655|ref|XP_015754369.1|, gi|1005455666|ref|XP_015764963.1|
4	GO:0055086	nucleobase-containing small molecule metabolic process	Biological Process	GO:0006139, GO:0044763, GO:0044281	nucleobase-containing compound metabolic process, single-organism cellular process, small molecule metabolic process	0.9	12	gi|156385194|ref|XP_001633516.1|, gi|999977815|gb|KXJ16989.1|, gi|156383570|ref|XP_001632906.1|, gi|999969967|gb|KXJ09141.1|, gi|999983005|gb|KXJ22150.1|, gi|156375124|ref|XP_001629932.1|, gi|156383568|ref|XP_001632905.1|, gi|156374279|ref|XP_001629735.1|, gi|999988840|gb|KXJ27908.1|, gi|999978030|gb|KXJ17204.1|, gi|156364605|ref|XP_001626437.1|, gi|221132854|ref|XP_002156597.1|
5	GO:0018130	heterocycle biosynthetic process	Biological Process	GO:0046483, GO:0044249	heterocycle metabolic process, cellular biosynthetic process	3.69	12	gi|156338634|ref|XP_001619993.1|, gi|999983926|gb|KXJ23067.1|, gi|156382476|ref|XP_001632579.1|, gi|449669217|ref|XP_002166379.2|, gi|999977815|gb|KXJ16989.1|, gi|156325762|ref|XP_001618585.1|, gi|156381039|ref|XP_001632074.1|, gi|156371340|ref|XP_001628722.1|, gi|156322163|ref|XP_001618301.1|, gi|1005476140|ref|XP_015774830.1|, gi|156364605|ref|XP_001626437.1|, gi|221132854|ref|XP_002156597.1|
5	GO:0034654	nucleobase-containing compound biosynthetic process	Biological Process	GO:0019438, GO:0006139, GO:1901362, GO:0018130, GO:0044271	aromatic compound biosynthetic process, nucleobase-containing compound metabolic process, organic cyclic compound biosynthetic process, heterocycle biosynthetic process, cellular nitrogen compound biosynthetic process	5.99	12	gi|156338634|ref|XP_001619993.1|, gi|999983926|gb|KXJ23067.1|, gi|156382476|ref|XP_001632579.1|, gi|449669217|ref|XP_002166379.2|, gi|999977815|gb|KXJ16989.1|, gi|156325762|ref|XP_001618585.1|, gi|156381039|ref|XP_001632074.1|, gi|156371340|ref|XP_001628722.1|, gi|156322163|ref|XP_001618301.1|, gi|1005476140|ref|XP_015774830.1|, gi|156364605|ref|XP_001626437.1|, gi|221132854|ref|XP_002156597.1|
5	GO:0006508	proteolysis	Biological Process	GO:0019538	protein metabolic process	13.56	12	gi|156364833|ref|XP_001626549.1|, gi|156357172|ref|XP_001624097.1|, gi|156383652|ref|XP_001632947.1|, gi|156382093|ref|XP_001632389.1|, gi|156365620|ref|XP_001626742.1|, gi|156387836|ref|XP_001634408.1|, gi|156386417|ref|XP_001633909.1|, gi|999971440|gb|KXJ10614.1|, gi|999976999|gb|KXJ16173.1|, gi|156398066|ref|XP_001638010.1|, gi|999977161|gb|KXJ16335.1|, gi|156372710|ref|XP_001629179.1|
5	GO:1901362	organic cyclic compound biosynthetic process	Biological Process	GO:1901360, GO:1901576	organic cyclic compound metabolic process, organic substance biosynthetic process	3.69	12	gi|156338634|ref|XP_001619993.1|, gi|999983926|gb|KXJ23067.1|, gi|156382476|ref|XP_001632579.1|, gi|449669217|ref|XP_002166379.2|, gi|999977815|gb|KXJ16989.1|, gi|156325762|ref|XP_001618585.1|, gi|156381039|ref|XP_001632074.1|, gi|156371340|ref|XP_001628722.1|, gi|156322163|ref|XP_001618301.1|, gi|1005476140|ref|XP_015774830.1|, gi|156364605|ref|XP_001626437.1|, gi|221132854|ref|XP_002156597.1|
5	GO:0019438	aromatic compound biosynthetic process	Biological Process	GO:0006725, GO:0044249	cellular aromatic compound metabolic process, cellular biosynthetic process	3.69	12	gi|156338634|ref|XP_001619993.1|, gi|999983926|gb|KXJ23067.1|, gi|156382476|ref|XP_001632579.1|, gi|449669217|ref|XP_002166379.2|, gi|999977815|gb|KXJ16989.1|, gi|156325762|ref|XP_001618585.1|, gi|156381039|ref|XP_001632074.1|, gi|156371340|ref|XP_001628722.1|, gi|156322163|ref|XP_001618301.1|, gi|1005476140|ref|XP_015774830.1|, gi|156364605|ref|XP_001626437.1|, gi|221132854|ref|XP_002156597.1|
5	GO:0016192	vesicle-mediated transport	Biological Process	GO:0006810	transport	21.69	12	gi|156357389|ref|XP_001624202.1|, gi|156394133|ref|XP_001636681.1|, gi|828220909|ref|XP_012561786.1|, gi|1005453144|ref|XP_015763725.1|, gi|156390648|ref|XP_001635382.1|, gi|156381354|ref|XP_001632230.1|, gi|828192789|ref|XP_012561294.1|, gi|999989982|gb|KXJ29012.1|, gi|156366329|ref|XP_001627091.1|, gi|1005433655|ref|XP_015754369.1|, gi|1005455666|ref|XP_015764963.1|, gi|1005447207|ref|XP_015760…
5	GO:0006753	nucleoside phosphate metabolic process	Biological Process	GO:0006796, GO:0055086, GO:0019637	phosphate-containing compound metabolic process, nucleobase-containing small molecule metabolic process, organophosphate metabolic process	1.41	12	gi|156385194|ref|XP_001633516.1|, gi|999977815|gb|KXJ16989.1|, gi|156383570|ref|XP_001632906.1|, gi|999969967|gb|KXJ09141.1|, gi|999983005|gb|KXJ22150.1|, gi|156375124|ref|XP_001629932.1|, gi|156383568|ref|XP_001632905.1|, gi|156374279|ref|XP_001629735.1|, gi|999988840|gb|KXJ27908.1|, gi|999978030|gb|KXJ17204.1|, gi|156364605|ref|XP_001626437.1|, gi|221132854|ref|XP_002156597.1|
6	GO:0009117	nucleotide metabolic process	Biological Process	GO:0006753	nucleoside phosphate metabolic process	2.35	12	gi|156385194|ref|XP_001633516.1|, gi|999977815|gb|KXJ16989.1|, gi|156383570|ref|XP_001632906.1|, gi|999983005|gb|KXJ22150.1|, gi|999969967|gb|KXJ09141.1|, gi|156375124|ref|XP_001629932.1|, gi|156383568|ref|XP_001632905.1|, gi|156374279|ref|XP_001629735.1|, gi|999988840|gb|KXJ27908.1|, gi|999978030|gb|KXJ17204.1|, gi|156364605|ref|XP_001626437.1|, gi|221132854|ref|XP_002156597.1|
2	GO:0023052	signaling	Biological Process	GO:0008150	biological_process	6.28	11	gi|156381078|ref|XP_001632093.1|, gi|156381354|ref|XP_001632230.1|, gi|156390648|ref|XP_001635382.1|, gi|828192789|ref|XP_012561294.1|, gi|156366329|ref|XP_001627091.1|, gi|156371686|ref|XP_001628893.1|, gi|156615302|ref|XP_001647518.1|, gi|828207448|ref|XP_012557286.1|, gi|1005433655|ref|XP_015754369.1|, gi|221125830|ref|XP_002162887.1|, gi|1005455666|ref|XP_015764963.1|
3	GO:0033036	macromolecule localization	Biological Process	GO:0051179	localization	3.89	11	gi|156394133|ref|XP_001636681.1|, gi|1005453144|ref|XP_015763725.1|, gi|156381354|ref|XP_001632230.1|, gi|156390648|ref|XP_001635382.1|, gi|828192789|ref|XP_012561294.1|, gi|999989982|gb|KXJ29012.1|, gi|156366329|ref|XP_001627091.1|, gi|156384739|ref|XP_001633290.1|, gi|1005433655|ref|XP_015754369.1|, gi|221125830|ref|XP_002162887.1|, gi|1005455666|ref|XP_015764963.1|
3	GO:0044700	single organism signaling	Biological Process	GO:0023052, GO:0044699	signaling, single-organism process	10.41	11	gi|156381078|ref|XP_001632093.1|, gi|156381354|ref|XP_001632230.1|, gi|156390648|ref|XP_001635382.1|, gi|828192789|ref|XP_012561294.1|, gi|156366329|ref|XP_001627091.1|, gi|156371686|ref|XP_001628893.1|, gi|156615302|ref|XP_001647518.1|, gi|828207448|ref|XP_012557286.1|, gi|1005433655|ref|XP_015754369.1|, gi|221125830|ref|XP_002162887.1|, gi|1005455666|ref|XP_015764963.1|
3	GO:0007154	cell communication	Biological Process	GO:0009987	cellular process	10.41	11	gi|156381078|ref|XP_001632093.1|, gi|156381354|ref|XP_001632230.1|, gi|156390648|ref|XP_001635382.1|, gi|828192789|ref|XP_012561294.1|, gi|156366329|ref|XP_001627091.1|, gi|156371686|ref|XP_001628893.1|, gi|156615302|ref|XP_001647518.1|, gi|828207448|ref|XP_012557286.1|, gi|1005433655|ref|XP_015754369.1|, gi|221125830|ref|XP_002162887.1|, gi|1005455666|ref|XP_015764963.1|
3	GO:0007165	signal transduction	Biological Process	GO:0050794, GO:0044700, GO:0009987, GO:0051716, GO:0007154	regulation of cellular process, single organism signaling, cellular process, cellular response to stimulus, cell communication	17.35	11	gi|156381078|ref|XP_001632093.1|, gi|156381354|ref|XP_001632230.1|, gi|156390648|ref|XP_001635382.1|, gi|828192789|ref|XP_012561294.1|, gi|156366329|ref|XP_001627091.1|, gi|156371686|ref|XP_001628893.1|, gi|156615302|ref|XP_001647518.1|, gi|828207448|ref|XP_012557286.1|, gi|1005433655|ref|XP_015754369.1|, gi|221125830|ref|XP_002162887.1|, gi|1005455666|ref|XP_015764963.1|
4	GO:1901657	glycosyl compound metabolic process	Biological Process	GO:1901135, GO:0044710	carbohydrate derivative metabolic process, single-organism metabolic process	0.51	11	gi|156383568|ref|XP_001632905.1|, gi|156374279|ref|XP_001629735.1|, gi|156385194|ref|XP_001633516.1|, gi|999977815|gb|KXJ16989.1|, gi|999988840|gb|KXJ27908.1|, gi|156383570|ref|XP_001632906.1|, gi|999969967|gb|KXJ09141.1|, gi|999983005|gb|KXJ22150.1|, gi|999978030|gb|KXJ17204.1|, gi|156364605|ref|XP_001626437.1|, gi|221132854|ref|XP_002156597.1|
4	GO:0022607	cellular component assembly	Biological Process	GO:0044085, GO:0016043	cellular component biogenesis, cellular component organization	3.24	11	gi|999983926|gb|KXJ23067.1|, gi|156382476|ref|XP_001632579.1|, gi|156322163|ref|XP_001618301.1|, gi|156390648|ref|XP_001635382.1|, gi|156325762|ref|XP_001618585.1|, gi|156401420|ref|XP_001639289.1|, gi|156615302|ref|XP_001647518.1|, gi|1005476140|ref|XP_015774830.1|, gi|156323938|ref|XP_001618421.1|, gi|156384739|ref|XP_001633290.1|, gi|1005455666|ref|XP_015764963.1|
4	GO:0008104	protein localization	Biological Process	GO:0033036	macromolecule localization	6.48	11	gi|156394133|ref|XP_001636681.1|, gi|1005453144|ref|XP_015763725.1|, gi|156381354|ref|XP_001632230.1|, gi|156390648|ref|XP_001635382.1|, gi|828192789|ref|XP_012561294.1|, gi|999989982|gb|KXJ29012.1|, gi|156366329|ref|XP_001627091.1|, gi|156384739|ref|XP_001633290.1|, gi|1005433655|ref|XP_015754369.1|, gi|221125830|ref|XP_002162887.1|, gi|1005455666|ref|XP_015764963.1|
4	GO:0044723	single-organism carbohydrate metabolic process	Biological Process	GO:0005975, GO:0044710	carbohydrate metabolic process, single-organism metabolic process	5.34	11	gi|156352022|ref|XP_001622572.1|, gi|156383568|ref|XP_001632905.1|, gi|156374279|ref|XP_001629735.1|, gi|156385194|ref|XP_001633516.1|, gi|156385464|ref|XP_001633650.1|, gi|156405052|ref|XP_001640546.1|, gi|999988840|gb|KXJ27908.1|, gi|156383570|ref|XP_001632906.1|, gi|999983005|gb|KXJ22150.1|, gi|999969967|gb|KXJ09141.1|, gi|999978030|gb|KXJ17204.1|
5	GO:0072521	purine-containing compound metabolic process	Biological Process	GO:0046483, GO:1901564, GO:1901360, GO:0006725, GO:0034641	heterocycle metabolic process, organonitrogen compound metabolic process, organic cyclic compound metabolic process, cellular aromatic compound metabolic process, cellular nitrogen compound metabolic process	0.86	11	gi|156383568|ref|XP_001632905.1|, gi|156374279|ref|XP_001629735.1|, gi|156385194|ref|XP_001633516.1|, gi|999977815|gb|KXJ16989.1|, gi|999988840|gb|KXJ27908.1|, gi|156383570|ref|XP_001632906.1|, gi|999969967|gb|KXJ09141.1|, gi|999983005|gb|KXJ22150.1|, gi|999978030|gb|KXJ17204.1|, gi|156364605|ref|XP_001626437.1|, gi|221132854|ref|XP_002156597.1|
5	GO:0019693	ribose phosphate metabolic process	Biological Process	GO:1901135, GO:0006796, GO:0019637	carbohydrate derivative metabolic process, phosphate-containing compound metabolic process, organophosphate metabolic process	2.06	11	gi|156383568|ref|XP_001632905.1|, gi|156374279|ref|XP_001629735.1|, gi|156385194|ref|XP_001633516.1|, gi|999977815|gb|KXJ16989.1|, gi|999988840|gb|KXJ27908.1|, gi|156383570|ref|XP_001632906.1|, gi|999969967|gb|KXJ09141.1|, gi|999983005|gb|KXJ22150.1|, gi|999978030|gb|KXJ17204.1|, gi|156364605|ref|XP_001626437.1|, gi|221132854|ref|XP_002156597.1|
5	GO:0009116	nucleoside metabolic process	Biological Process	GO:1901564, GO:1901657, GO:0055086	organonitrogen compound metabolic process, glycosyl compound metabolic process, nucleobase-containing small molecule metabolic process	0.86	11	gi|156383568|ref|XP_001632905.1|, gi|156374279|ref|XP_001629735.1|, gi|156385194|ref|XP_001633516.1|, gi|999977815|gb|KXJ16989.1|, gi|999988840|gb|KXJ27908.1|, gi|156383570|ref|XP_001632906.1|, gi|999969967|gb|KXJ09141.1|, gi|999983005|gb|KXJ22150.1|, gi|999978030|gb|KXJ17204.1|, gi|156364605|ref|XP_001626437.1|, gi|221132854|ref|XP_002156597.1|
5	GO:0090304	nucleic acid metabolic process	Biological Process	GO:0043170, GO:0006139	macromolecule metabolic process, nucleobase-containing compound metabolic process	4.44	11	gi|156338634|ref|XP_001619993.1|, gi|999983926|gb|KXJ23067.1|, gi|156400967|ref|XP_001639063.1|, gi|156381039|ref|XP_001632074.1|, gi|156382476|ref|XP_001632579.1|, gi|449669217|ref|XP_002166379.2|, gi|156371340|ref|XP_001628722.1|, gi|156322163|ref|XP_001618301.1|, gi|156395780|ref|XP_001637288.1|, gi|156325762|ref|XP_001618585.1|, gi|1005476140|ref|XP_015774830.1|
6	GO:0009123	nucleoside monophosphate metabolic process	Biological Process	GO:0006753	nucleoside phosphate metabolic process	0.86	11	gi|156383568|ref|XP_001632905.1|, gi|156374279|ref|XP_001629735.1|, gi|156385194|ref|XP_001633516.1|, gi|999977815|gb|KXJ16989.1|, gi|999988840|gb|KXJ27908.1|, gi|156383570|ref|XP_001632906.1|, gi|999969967|gb|KXJ09141.1|, gi|999983005|gb|KXJ22150.1|, gi|999978030|gb|KXJ17204.1|, gi|156364605|ref|XP_001626437.1|, gi|221132854|ref|XP_002156597.1|
6	GO:0006163	purine nucleotide metabolic process	Biological Process	GO:0009117, GO:0072521	nucleotide metabolic process, purine-containing compound metabolic process	1.43	11	gi|156383568|ref|XP_001632905.1|, gi|156374279|ref|XP_001629735.1|, gi|156385194|ref|XP_001633516.1|, gi|999977815|gb|KXJ16989.1|, gi|999988840|gb|KXJ27908.1|, gi|156383570|ref|XP_001632906.1|, gi|999969967|gb|KXJ09141.1|, gi|999983005|gb|KXJ22150.1|, gi|999978030|gb|KXJ17204.1|, gi|156364605|ref|XP_001626437.1|, gi|221132854|ref|XP_002156597.1|
6	GO:0009141	nucleoside triphosphate metabolic process	Biological Process	GO:0006753	nucleoside phosphate metabolic process	0.86	11	gi|156383568|ref|XP_001632905.1|, gi|156374279|ref|XP_001629735.1|, gi|156385194|ref|XP_001633516.1|, gi|999977815|gb|KXJ16989.1|, gi|999988840|gb|KXJ27908.1|, gi|156383570|ref|XP_001632906.1|, gi|999969967|gb|KXJ09141.1|, gi|999983005|gb|KXJ22150.1|, gi|999978030|gb|KXJ17204.1|, gi|156364605|ref|XP_001626437.1|, gi|221132854|ref|XP_002156597.1|
6	GO:0009119	ribonucleoside metabolic process	Biological Process	GO:0009116	nucleoside metabolic process	1.43	11	gi|156383568|ref|XP_001632905.1|, gi|156374279|ref|XP_001629735.1|, gi|156385194|ref|XP_001633516.1|, gi|999977815|gb|KXJ16989.1|, gi|999988840|gb|KXJ27908.1|, gi|156383570|ref|XP_001632906.1|, gi|999969967|gb|KXJ09141.1|, gi|999983005|gb|KXJ22150.1|, gi|999978030|gb|KXJ17204.1|, gi|156364605|ref|XP_001626437.1|, gi|221132854|ref|XP_002156597.1|
6	GO:0009259	ribonucleotide metabolic process	Biological Process	GO:0019693, GO:0009117	ribose phosphate metabolic process, nucleotide metabolic process	1.43	11	gi|156383568|ref|XP_001632905.1|, gi|156374279|ref|XP_001629735.1|, gi|156385194|ref|XP_001633516.1|, gi|999977815|gb|KXJ16989.1|, gi|999988840|gb|KXJ27908.1|, gi|156383570|ref|XP_001632906.1|, gi|999969967|gb|KXJ09141.1|, gi|999983005|gb|KXJ22150.1|, gi|999978030|gb|KXJ17204.1|, gi|156364605|ref|XP_001626437.1|, gi|221132854|ref|XP_002156597.1|
6	GO:0042278	purine nucleoside metabolic process	Biological Process	GO:0009116, GO:0072521	nucleoside metabolic process, purine-containing compound metabolic process	1.43	11	gi|156383568|ref|XP_001632905.1|, gi|156374279|ref|XP_001629735.1|, gi|156385194|ref|XP_001633516.1|, gi|999977815|gb|KXJ16989.1|, gi|999988840|gb|KXJ27908.1|, gi|156383570|ref|XP_001632906.1|, gi|999969967|gb|KXJ09141.1|, gi|999983005|gb|KXJ22150.1|, gi|999978030|gb|KXJ17204.1|, gi|156364605|ref|XP_001626437.1|, gi|221132854|ref|XP_002156597.1|
7	GO:0009199	ribonucleoside triphosphate metabolic process	Biological Process	GO:0009141	nucleoside triphosphate metabolic process	1.43	11	gi|156383568|ref|XP_001632905.1|, gi|156374279|ref|XP_001629735.1|, gi|156385194|ref|XP_001633516.1|, gi|999977815|gb|KXJ16989.1|, gi|999988840|gb|KXJ27908.1|, gi|156383570|ref|XP_001632906.1|, gi|999969967|gb|KXJ09141.1|, gi|999983005|gb|KXJ22150.1|, gi|999978030|gb|KXJ17204.1|, gi|156364605|ref|XP_001626437.1|, gi|221132854|ref|XP_002156597.1|
7	GO:0009144	purine nucleoside triphosphate metabolic process	Biological Process	GO:0009141	nucleoside triphosphate metabolic process	1.43	11	gi|156383568|ref|XP_001632905.1|, gi|156374279|ref|XP_001629735.1|, gi|156385194|ref|XP_001633516.1|, gi|999977815|gb|KXJ16989.1|, gi|999988840|gb|KXJ27908.1|, gi|156383570|ref|XP_001632906.1|, gi|999969967|gb|KXJ09141.1|, gi|999983005|gb|KXJ22150.1|, gi|999978030|gb|KXJ17204.1|, gi|156364605|ref|XP_001626437.1|, gi|221132854|ref|XP_002156597.1|
7	GO:0009150	purine ribonucleotide metabolic process	Biological Process	GO:0006163, GO:0009259	purine nucleotide metabolic process, ribonucleotide metabolic process	2.38	11	gi|156383568|ref|XP_001632905.1|, gi|156374279|ref|XP_001629735.1|, gi|156385194|ref|XP_001633516.1|, gi|999977815|gb|KXJ16989.1|, gi|999988840|gb|KXJ27908.1|, gi|156383570|ref|XP_001632906.1|, gi|999969967|gb|KXJ09141.1|, gi|999983005|gb|KXJ22150.1|, gi|999978030|gb|KXJ17204.1|, gi|156364605|ref|XP_001626437.1|, gi|221132854|ref|XP_002156597.1|
7	GO:0009161	ribonucleoside monophosphate metabolic process	Biological Process	GO:0009123	nucleoside monophosphate metabolic process	1.43	11	gi|156383568|ref|XP_001632905.1|, gi|156374279|ref|XP_001629735.1|, gi|156385194|ref|XP_001633516.1|, gi|999977815|gb|KXJ16989.1|, gi|999988840|gb|KXJ27908.1|, gi|156383570|ref|XP_001632906.1|, gi|999969967|gb|KXJ09141.1|, gi|999983005|gb|KXJ22150.1|, gi|999978030|gb|KXJ17204.1|, gi|156364605|ref|XP_001626437.1|, gi|221132854|ref|XP_002156597.1|
7	GO:0009126	purine nucleoside monophosphate metabolic process	Biological Process	GO:0009123	nucleoside monophosphate metabolic process	1.43	11	gi|156383568|ref|XP_001632905.1|, gi|156374279|ref|XP_001629735.1|, gi|156385194|ref|XP_001633516.1|, gi|999977815|gb|KXJ16989.1|, gi|999988840|gb|KXJ27908.1|, gi|156383570|ref|XP_001632906.1|, gi|999969967|gb|KXJ09141.1|, gi|999983005|gb|KXJ22150.1|, gi|999978030|gb|KXJ17204.1|, gi|156364605|ref|XP_001626437.1|, gi|221132854|ref|XP_002156597.1|
7	GO:0046128	purine ribonucleoside metabolic process	Biological Process	GO:0042278, GO:0009119	purine nucleoside metabolic process, ribonucleoside metabolic process	2.38	11	gi|156383568|ref|XP_001632905.1|, gi|156374279|ref|XP_001629735.1|, gi|156385194|ref|XP_001633516.1|, gi|999977815|gb|KXJ16989.1|, gi|999988840|gb|KXJ27908.1|, gi|156383570|ref|XP_001632906.1|, gi|999969967|gb|KXJ09141.1|, gi|999983005|gb|KXJ22150.1|, gi|999978030|gb|KXJ17204.1|, gi|156364605|ref|XP_001626437.1|, gi|221132854|ref|XP_002156597.1|
8	GO:0009167	purine ribonucleoside monophosphate metabolic process	Biological Process	GO:0009161, GO:0009126	ribonucleoside monophosphate metabolic process, purine nucleoside monophosphate metabolic process	2.38	11	gi|156383568|ref|XP_001632905.1|, gi|156374279|ref|XP_001629735.1|, gi|156385194|ref|XP_001633516.1|, gi|999977815|gb|KXJ16989.1|, gi|999988840|gb|KXJ27908.1|, gi|156383570|ref|XP_001632906.1|, gi|999969967|gb|KXJ09141.1|, gi|999983005|gb|KXJ22150.1|, gi|999978030|gb|KXJ17204.1|, gi|156364605|ref|XP_001626437.1|, gi|221132854|ref|XP_002156597.1|
8	GO:0046034	ATP metabolic process	Biological Process	GO:0009167, GO:0009150, GO:0009205, GO:0046128	purine ribonucleoside monophosphate metabolic process, purine ribonucleotide metabolic process, purine ribonucleoside triphosphate metabolic process, purine ribonucleoside metabolic process	3.96	11	gi|156383568|ref|XP_001632905.1|, gi|156374279|ref|XP_001629735.1|, gi|156385194|ref|XP_001633516.1|, gi|999977815|gb|KXJ16989.1|, gi|999988840|gb|KXJ27908.1|, gi|156383570|ref|XP_001632906.1|, gi|999969967|gb|KXJ09141.1|, gi|999983005|gb|KXJ22150.1|, gi|999978030|gb|KXJ17204.1|, gi|156364605|ref|XP_001626437.1|, gi|221132854|ref|XP_002156597.1|
8	GO:0009205	purine ribonucleoside triphosphate metabolic process	Biological Process	GO:0009144, GO:0009199	purine nucleoside triphosphate metabolic process, ribonucleoside triphosphate metabolic process	2.38	11	gi|156383568|ref|XP_001632905.1|, gi|156374279|ref|XP_001629735.1|, gi|156385194|ref|XP_001633516.1|, gi|999977815|gb|KXJ16989.1|, gi|999988840|gb|KXJ27908.1|, gi|156383570|ref|XP_001632906.1|, gi|999969967|gb|KXJ09141.1|, gi|999983005|gb|KXJ22150.1|, gi|999978030|gb|KXJ17204.1|, gi|156364605|ref|XP_001626437.1|, gi|221132854|ref|XP_002156597.1|

## Sheet: MF
Level	GO ID	GO Name	GO Type	Parents (ACC)	Parents (Name)	Nodescore	#Seqs	Sequence Names
1	GO:0003674	molecular_function	Molecular Function			243.89	135	gi|156364314|ref|XP_001626294.1|, gi|156401103|ref|XP_001639131.1|, gi|156351241|ref|XP_001622423.1|, gi|156400967|ref|XP_001639063.1|, gi|156357172|ref|XP_001624097.1|, gi|156385194|ref|XP_001633516.1|, gi|156395780|ref|XP_001637288.1|, gi|156398719|ref|XP_001638335.1|, gi|156395117|ref|XP_001636958.1|, gi|156384739|ref|XP_001633290.1|, gi|156400279|ref|XP_001638927.1|, gi|1005450723|ref|XP_0157…
2	GO:0005488	binding	Molecular Function	GO:0003674	molecular_function	259.7	99	gi|156364314|ref|XP_001626294.1|, gi|156351241|ref|XP_001622423.1|, gi|156400967|ref|XP_001639063.1|, gi|156357172|ref|XP_001624097.1|, gi|156395780|ref|XP_001637288.1|, gi|156398719|ref|XP_001638335.1|, gi|156395117|ref|XP_001636958.1|, gi|156384739|ref|XP_001633290.1|, gi|1005450723|ref|XP_015762563.1|, gi|156364833|ref|XP_001626549.1|, gi|156395354|ref|XP_001637076.1|, gi|156322163|ref|XP_0016…
2	GO:0003824	catalytic activity	Molecular Function	GO:0003674	molecular_function	105.56	71	gi|156400967|ref|XP_001639063.1|, gi|156357172|ref|XP_001624097.1|, gi|156385194|ref|XP_001633516.1|, gi|999977815|gb|KXJ16989.1|, gi|156395780|ref|XP_001637288.1|, gi|156383570|ref|XP_001632906.1|, gi|156363453|ref|XP_001626058.1|, gi|156395117|ref|XP_001636958.1|, gi|156383441|ref|XP_001632842.1|, gi|156400279|ref|XP_001638927.1|, gi|156364833|ref|XP_001626549.1|, gi|156338537|ref|XP_001619962.…
3	GO:0043167	ion binding	Molecular Function	GO:0005488	binding	88.65	66	gi|156351241|ref|XP_001622423.1|, gi|156400967|ref|XP_001639063.1|, gi|156357172|ref|XP_001624097.1|, gi|156357389|ref|XP_001624202.1|, gi|999977815|gb|KXJ16989.1|, gi|156395780|ref|XP_001637288.1|, gi|999987495|gb|KXJ26610.1|, gi|156383570|ref|XP_001632906.1|, gi|156395117|ref|XP_001636958.1|, gi|156388009|ref|XP_001634494.1|, gi|156384739|ref|XP_001633290.1|, gi|156383441|ref|XP_001632842.1|, g…
3	GO:1901363	heterocyclic compound binding	Molecular Function	GO:0005488	binding	100.4	62	gi|156364314|ref|XP_001626294.1|, gi|156351241|ref|XP_001622423.1|, gi|156400967|ref|XP_001639063.1|, gi|999977815|gb|KXJ16989.1|, gi|156395780|ref|XP_001637288.1|, gi|156398719|ref|XP_001638335.1|, gi|999987495|gb|KXJ26610.1|, gi|156395117|ref|XP_001636958.1|, gi|156383441|ref|XP_001632842.1|, gi|1005450723|ref|XP_015762563.1|, gi|156395354|ref|XP_001637076.1|, gi|999989188|gb|KXJ28230.1|, gi|15…
3	GO:0097159	organic cyclic compound binding	Molecular Function	GO:0005488	binding	100.4	62	gi|156364314|ref|XP_001626294.1|, gi|156351241|ref|XP_001622423.1|, gi|156400967|ref|XP_001639063.1|, gi|999977815|gb|KXJ16989.1|, gi|156395780|ref|XP_001637288.1|, gi|156398719|ref|XP_001638335.1|, gi|999987495|gb|KXJ26610.1|, gi|156395117|ref|XP_001636958.1|, gi|156383441|ref|XP_001632842.1|, gi|1005450723|ref|XP_015762563.1|, gi|156395354|ref|XP_001637076.1|, gi|999989188|gb|KXJ28230.1|, gi|15…
3	GO:0036094	small molecule binding	Molecular Function	GO:0005488	binding	22.82	45	gi|156351241|ref|XP_001622423.1|, gi|156400967|ref|XP_001639063.1|, gi|221103995|ref|XP_002161507.1|, gi|156352022|ref|XP_001622572.1|, gi|449669217|ref|XP_002166379.2|, gi|156405052|ref|XP_001640546.1|, gi|156375522|ref|XP_001630129.1|, gi|999977815|gb|KXJ16989.1|, gi|156395780|ref|XP_001637288.1|, gi|1005432433|ref|XP_015753792.1|, gi|999987495|gb|KXJ26610.1|, gi|156366329|ref|XP_001627091.1|, …
4	GO:1901265	nucleoside phosphate binding	Molecular Function	GO:1901363, GO:0097159	heterocyclic compound binding, organic cyclic compound binding	31.68	45	gi|156351241|ref|XP_001622423.1|, gi|156400967|ref|XP_001639063.1|, gi|221103995|ref|XP_002161507.1|, gi|156352022|ref|XP_001622572.1|, gi|449669217|ref|XP_002166379.2|, gi|156405052|ref|XP_001640546.1|, gi|156375522|ref|XP_001630129.1|, gi|999977815|gb|KXJ16989.1|, gi|156395780|ref|XP_001637288.1|, gi|1005432433|ref|XP_015753792.1|, gi|999987495|gb|KXJ26610.1|, gi|156366329|ref|XP_001627091.1|, …
4	GO:0000166	nucleotide binding	Molecular Function	GO:1901265, GO:0036094	nucleoside phosphate binding, small molecule binding	33.98	45	gi|156351241|ref|XP_001622423.1|, gi|156400967|ref|XP_001639063.1|, gi|221103995|ref|XP_002161507.1|, gi|156352022|ref|XP_001622572.1|, gi|449669217|ref|XP_002166379.2|, gi|156405052|ref|XP_001640546.1|, gi|156375522|ref|XP_001630129.1|, gi|999977815|gb|KXJ16989.1|, gi|156395780|ref|XP_001637288.1|, gi|1005432433|ref|XP_015753792.1|, gi|999987495|gb|KXJ26610.1|, gi|156366329|ref|XP_001627091.1|, …
4	GO:0043168	anion binding	Molecular Function	GO:0043167	ion binding	17.38	43	gi|156351241|ref|XP_001622423.1|, gi|156400967|ref|XP_001639063.1|, gi|221103995|ref|XP_002161507.1|, gi|449669217|ref|XP_002166379.2|, gi|156357389|ref|XP_001624202.1|, gi|156405052|ref|XP_001640546.1|, gi|156375522|ref|XP_001630129.1|, gi|999977815|gb|KXJ16989.1|, gi|156395780|ref|XP_001637288.1|, gi|1005432433|ref|XP_015753792.1|, gi|999987495|gb|KXJ26610.1|, gi|156366329|ref|XP_001627091.1|, …
3	GO:0097367	carbohydrate derivative binding	Molecular Function	GO:0005488	binding	5.78	40	gi|156351241|ref|XP_001622423.1|, gi|156400967|ref|XP_001639063.1|, gi|221103995|ref|XP_002161507.1|, gi|449669217|ref|XP_002166379.2|, gi|156405052|ref|XP_001640546.1|, gi|156375522|ref|XP_001630129.1|, gi|999977815|gb|KXJ16989.1|, gi|156395780|ref|XP_001637288.1|, gi|1005432433|ref|XP_015753792.1|, gi|999987495|gb|KXJ26610.1|, gi|156366329|ref|XP_001627091.1|, gi|999980258|gb|KXJ19432.1|, gi|15…
5	GO:0017076	purine nucleotide binding	Molecular Function	GO:0000166	nucleotide binding	48.64	40	gi|156351241|ref|XP_001622423.1|, gi|156400967|ref|XP_001639063.1|, gi|221103995|ref|XP_002161507.1|, gi|449669217|ref|XP_002166379.2|, gi|156405052|ref|XP_001640546.1|, gi|156375522|ref|XP_001630129.1|, gi|999977815|gb|KXJ16989.1|, gi|156395780|ref|XP_001637288.1|, gi|1005432433|ref|XP_015753792.1|, gi|999987495|gb|KXJ26610.1|, gi|156366329|ref|XP_001627091.1|, gi|999980258|gb|KXJ19432.1|, gi|15…
4	GO:0001882	nucleoside binding	Molecular Function	GO:0097367, GO:1901363, GO:0036094, GO:0097159	carbohydrate derivative binding, heterocyclic compound binding, small molecule binding, organic cyclic compound binding	8.64	39	gi|156351241|ref|XP_001622423.1|, gi|156400967|ref|XP_001639063.1|, gi|221103995|ref|XP_002161507.1|, gi|449669217|ref|XP_002166379.2|, gi|156405052|ref|XP_001640546.1|, gi|156375522|ref|XP_001630129.1|, gi|999977815|gb|KXJ16989.1|, gi|156395780|ref|XP_001637288.1|, gi|1005432433|ref|XP_015753792.1|, gi|999987495|gb|KXJ26610.1|, gi|156366329|ref|XP_001627091.1|, gi|999980258|gb|KXJ19432.1|, gi|15…
4	GO:0032553	ribonucleotide binding	Molecular Function	GO:0097367, GO:0000166	carbohydrate derivative binding, nucleotide binding	8.64	39	gi|156351241|ref|XP_001622423.1|, gi|156400967|ref|XP_001639063.1|, gi|221103995|ref|XP_002161507.1|, gi|449669217|ref|XP_002166379.2|, gi|156405052|ref|XP_001640546.1|, gi|156375522|ref|XP_001630129.1|, gi|999977815|gb|KXJ16989.1|, gi|156395780|ref|XP_001637288.1|, gi|1005432433|ref|XP_015753792.1|, gi|999987495|gb|KXJ26610.1|, gi|156366329|ref|XP_001627091.1|, gi|999980258|gb|KXJ19432.1|, gi|15…
5	GO:0032549	ribonucleoside binding	Molecular Function	GO:0001882	nucleoside binding	14.4	39	gi|156351241|ref|XP_001622423.1|, gi|156400967|ref|XP_001639063.1|, gi|221103995|ref|XP_002161507.1|, gi|449669217|ref|XP_002166379.2|, gi|156405052|ref|XP_001640546.1|, gi|156375522|ref|XP_001630129.1|, gi|999977815|gb|KXJ16989.1|, gi|156395780|ref|XP_001637288.1|, gi|1005432433|ref|XP_015753792.1|, gi|999987495|gb|KXJ26610.1|, gi|156366329|ref|XP_001627091.1|, gi|999980258|gb|KXJ19432.1|, gi|15…
5	GO:0032555	purine ribonucleotide binding	Molecular Function	GO:0017076, GO:0032553	purine nucleotide binding, ribonucleotide binding	14.4	39	gi|156351241|ref|XP_001622423.1|, gi|156400967|ref|XP_001639063.1|, gi|221103995|ref|XP_002161507.1|, gi|449669217|ref|XP_002166379.2|, gi|156405052|ref|XP_001640546.1|, gi|156375522|ref|XP_001630129.1|, gi|999977815|gb|KXJ16989.1|, gi|156395780|ref|XP_001637288.1|, gi|1005432433|ref|XP_015753792.1|, gi|999987495|gb|KXJ26610.1|, gi|156366329|ref|XP_001627091.1|, gi|999980258|gb|KXJ19432.1|, gi|15…
5	GO:0001883	purine nucleoside binding	Molecular Function	GO:0001882	nucleoside binding	14.4	39	gi|156351241|ref|XP_001622423.1|, gi|156400967|ref|XP_001639063.1|, gi|221103995|ref|XP_002161507.1|, gi|449669217|ref|XP_002166379.2|, gi|156405052|ref|XP_001640546.1|, gi|156375522|ref|XP_001630129.1|, gi|999977815|gb|KXJ16989.1|, gi|156395780|ref|XP_001637288.1|, gi|1005432433|ref|XP_015753792.1|, gi|999987495|gb|KXJ26610.1|, gi|156366329|ref|XP_001627091.1|, gi|999980258|gb|KXJ19432.1|, gi|15…
5	GO:0035639	purine ribonucleoside triphosphate binding	Molecular Function	GO:0043168, GO:1901265	anion binding, nucleoside phosphate binding	24	39	gi|156351241|ref|XP_001622423.1|, gi|156400967|ref|XP_001639063.1|, gi|221103995|ref|XP_002161507.1|, gi|449669217|ref|XP_002166379.2|, gi|156405052|ref|XP_001640546.1|, gi|156375522|ref|XP_001630129.1|, gi|999977815|gb|KXJ16989.1|, gi|156395780|ref|XP_001637288.1|, gi|1005432433|ref|XP_015753792.1|, gi|999987495|gb|KXJ26610.1|, gi|156366329|ref|XP_001627091.1|, gi|999980258|gb|KXJ19432.1|, gi|15…
6	GO:0032550	purine ribonucleoside binding	Molecular Function	GO:0032549, GO:0001883	ribonucleoside binding, purine nucleoside binding	24	39	gi|156351241|ref|XP_001622423.1|, gi|156400967|ref|XP_001639063.1|, gi|221103995|ref|XP_002161507.1|, gi|449669217|ref|XP_002166379.2|, gi|156405052|ref|XP_001640546.1|, gi|156375522|ref|XP_001630129.1|, gi|999977815|gb|KXJ16989.1|, gi|156395780|ref|XP_001637288.1|, gi|1005432433|ref|XP_015753792.1|, gi|999987495|gb|KXJ26610.1|, gi|156366329|ref|XP_001627091.1|, gi|999980258|gb|KXJ19432.1|, gi|15…
3	GO:0016787	hydrolase activity	Molecular Function	GO:0003824	catalytic activity	49.41	37	gi|221103995|ref|XP_002161507.1|, gi|156357172|ref|XP_001624097.1|, gi|156365520|ref|XP_001626693.1|, gi|156408528|ref|XP_001641908.1|, gi|156375522|ref|XP_001630129.1|, gi|999977815|gb|KXJ16989.1|, gi|156386417|ref|XP_001633909.1|, gi|156395780|ref|XP_001637288.1|, gi|156366329|ref|XP_001627091.1|, gi|156395117|ref|XP_001636958.1|, gi|156383441|ref|XP_001632842.1|, gi|156364833|ref|XP_001626549.…
6	GO:0030554	adenyl nucleotide binding	Molecular Function	GO:0017076	purine nucleotide binding	10.44	29	gi|156351241|ref|XP_001622423.1|, gi|156400967|ref|XP_001639063.1|, gi|449669217|ref|XP_002166379.2|, gi|156405052|ref|XP_001640546.1|, gi|999977815|gb|KXJ16989.1|, gi|156395780|ref|XP_001637288.1|, gi|1005432433|ref|XP_015753792.1|, gi|999987495|gb|KXJ26610.1|, gi|999980258|gb|KXJ19432.1|, gi|156395117|ref|XP_001636958.1|, gi|1005450723|ref|XP_015762563.1|, gi|156395354|ref|XP_001637076.1|, gi|9…
6	GO:0005524	ATP binding	Molecular Function	GO:0032559, GO:0035639, GO:0032550	adenyl ribonucleotide binding, purine ribonucleoside triphosphate binding, purine ribonucleoside binding	29	29	gi|156351241|ref|XP_001622423.1|, gi|156400967|ref|XP_001639063.1|, gi|449669217|ref|XP_002166379.2|, gi|156405052|ref|XP_001640546.1|, gi|999977815|gb|KXJ16989.1|, gi|156395780|ref|XP_001637288.1|, gi|1005432433|ref|XP_015753792.1|, gi|999987495|gb|KXJ26610.1|, gi|999980258|gb|KXJ19432.1|, gi|156395117|ref|XP_001636958.1|, gi|1005450723|ref|XP_015762563.1|, gi|156395354|ref|XP_001637076.1|, gi|9…
6	GO:0032559	adenyl ribonucleotide binding	Molecular Function	GO:0030554, GO:0032555	adenyl nucleotide binding, purine ribonucleotide binding	17.4	29	gi|156351241|ref|XP_001622423.1|, gi|156400967|ref|XP_001639063.1|, gi|449669217|ref|XP_002166379.2|, gi|156405052|ref|XP_001640546.1|, gi|999977815|gb|KXJ16989.1|, gi|156395780|ref|XP_001637288.1|, gi|1005432433|ref|XP_015753792.1|, gi|999987495|gb|KXJ26610.1|, gi|999980258|gb|KXJ19432.1|, gi|156395117|ref|XP_001636958.1|, gi|1005450723|ref|XP_015762563.1|, gi|156395354|ref|XP_001637076.1|, gi|9…
4	GO:0043169	cation binding	Molecular Function	GO:0043167	ion binding	20.38	24	gi|156357172|ref|XP_001624097.1|, gi|156365520|ref|XP_001626693.1|, gi|156405052|ref|XP_001640546.1|, gi|156386417|ref|XP_001633909.1|, gi|156383570|ref|XP_001632906.1|, gi|999969967|gb|KXJ09141.1|, gi|1005490762|ref|XP_015748068.1|, gi|156384739|ref|XP_001633290.1|, gi|156364833|ref|XP_001626549.1|, gi|156399584|ref|XP_001638581.1|, gi|156372710|ref|XP_001629179.1|, gi|828207448|ref|XP_012557286…
5	GO:0046872	metal ion binding	Molecular Function	GO:0043169	cation binding	33.96	24	gi|449687549|ref|XP_002154349.2|, gi|156357172|ref|XP_001624097.1|, gi|999981169|gb|KXJ20343.1|, gi|156365520|ref|XP_001626693.1|, gi|156405052|ref|XP_001640546.1|, gi|156386417|ref|XP_001633909.1|, gi|156383570|ref|XP_001632906.1|, gi|999969967|gb|KXJ09141.1|, gi|999976999|gb|KXJ16173.1|, gi|156603423|ref|XP_001618830.1|, gi|1005490762|ref|XP_015748068.1|, gi|156384739|ref|XP_001633290.1|, gi|15…
3	GO:0005515	protein binding	Molecular Function	GO:0005488	binding	10.42	19	gi|999983926|gb|KXJ23067.1|, gi|156364446|ref|XP_001626359.1|, gi|156382476|ref|XP_001632579.1|, gi|156400860|ref|XP_001639010.1|, gi|999976137|gb|KXJ15311.1|, gi|1005457901|ref|XP_015766072.1|, gi|999991205|gb|KXJ30221.1|, gi|156325762|ref|XP_001618585.1|, gi|156615302|ref|XP_001647518.1|, gi|156395117|ref|XP_001636958.1|, gi|156388009|ref|XP_001634494.1|, gi|156384739|ref|XP_001633290.1|, gi|15…
4	GO:0003676	nucleic acid binding	Molecular Function	GO:1901363, GO:0097159	heterocyclic compound binding, organic cyclic compound binding	30.33	19	gi|156364314|ref|XP_001626294.1|, gi|999983926|gb|KXJ23067.1|, gi|156382476|ref|XP_001632579.1|, gi|449669217|ref|XP_002166379.2|, gi|156405052|ref|XP_001640546.1|, gi|221126927|ref|XP_002162713.1|, gi|156395780|ref|XP_001637288.1|, gi|156398719|ref|XP_001638335.1|, gi|156325762|ref|XP_001618585.1|, gi|156372342|ref|XP_001628997.1|, gi|156401420|ref|XP_001639289.1|, gi|156323938|ref|XP_001618421.…
2	GO:0005198	structural molecule activity	Molecular Function	GO:0003674	molecular_function	27	18	gi|156364314|ref|XP_001626294.1|, gi|156401103|ref|XP_001639131.1|, gi|221103995|ref|XP_002161507.1|, gi|156375522|ref|XP_001630129.1|, gi|999976137|gb|KXJ15311.1|, gi|221126927|ref|XP_002162713.1|, gi|1005432562|ref|XP_015753844.1|, gi|1005453144|ref|XP_015763725.1|, gi|156398719|ref|XP_001638335.1|, gi|999989982|gb|KXJ29012.1|, gi|156372342|ref|XP_001628997.1|, gi|156401420|ref|XP_001639289.1|,…
4	GO:0016817	hydrolase activity, acting on acid anhydrides	Molecular Function	GO:0016787	hydrolase activity	2.75	18	gi|221103995|ref|XP_002161507.1|, gi|156365520|ref|XP_001626693.1|, gi|156375522|ref|XP_001630129.1|, gi|999977815|gb|KXJ16989.1|, gi|156395780|ref|XP_001637288.1|, gi|156366329|ref|XP_001627091.1|, gi|156395117|ref|XP_001636958.1|, gi|156383441|ref|XP_001632842.1|, gi|156382806|ref|XP_001632743.1|, gi|156361003|ref|XP_001625311.1|, gi|156381354|ref|XP_001632230.1|, gi|156390648|ref|XP_001635382.…
5	GO:0016818	hydrolase activity, acting on acid anhydrides, in phosphorus-containing anhydrides	Molecular Function	GO:0016817	hydrolase activity, acting on acid anhydrides	4.15	18	gi|221103995|ref|XP_002161507.1|, gi|156365520|ref|XP_001626693.1|, gi|156375522|ref|XP_001630129.1|, gi|999977815|gb|KXJ16989.1|, gi|156395780|ref|XP_001637288.1|, gi|156366329|ref|XP_001627091.1|, gi|156395117|ref|XP_001636958.1|, gi|156383441|ref|XP_001632842.1|, gi|156382806|ref|XP_001632743.1|, gi|156361003|ref|XP_001625311.1|, gi|156381354|ref|XP_001632230.1|, gi|156390648|ref|XP_001635382.…
6	GO:0016462	pyrophosphatase activity	Molecular Function	GO:0016818	hydrolase activity, acting on acid anhydrides, in phosphorus-containing anhydrides	6.91	18	gi|221103995|ref|XP_002161507.1|, gi|156365520|ref|XP_001626693.1|, gi|156375522|ref|XP_001630129.1|, gi|999977815|gb|KXJ16989.1|, gi|156395780|ref|XP_001637288.1|, gi|156366329|ref|XP_001627091.1|, gi|156395117|ref|XP_001636958.1|, gi|156383441|ref|XP_001632842.1|, gi|156382806|ref|XP_001632743.1|, gi|156361003|ref|XP_001625311.1|, gi|156381354|ref|XP_001632230.1|, gi|156390648|ref|XP_001635382.…
7	GO:0017111	nucleoside-triphosphatase activity	Molecular Function	GO:0016462	pyrophosphatase activity	10.52	17	gi|221103995|ref|XP_002161507.1|, gi|156375522|ref|XP_001630129.1|, gi|999977815|gb|KXJ16989.1|, gi|156395780|ref|XP_001637288.1|, gi|156366329|ref|XP_001627091.1|, gi|156395117|ref|XP_001636958.1|, gi|156383441|ref|XP_001632842.1|, gi|156382806|ref|XP_001632743.1|, gi|156361003|ref|XP_001625311.1|, gi|156381354|ref|XP_001632230.1|, gi|156390648|ref|XP_001635382.1|, gi|828192789|ref|XP_012561294.…

## Sheet: CC
Level	GO ID	GO Name	GO Type	Parents (ACC)	Parents (Name)	Nodescore	#Seqs	Sequence Names
1	GO:0005575	cellular_component	Cellular Component			107.82	86	gi|156364314|ref|XP_001626294.1|, gi|156401103|ref|XP_001639131.1|, gi|156338634|ref|XP_001619993.1|, gi|156400967|ref|XP_001639063.1|, gi|156382093|ref|XP_001632389.1|, gi|156357389|ref|XP_001624202.1|, gi|156385194|ref|XP_001633516.1|, gi|1005453144|ref|XP_015763725.1|, gi|999977815|gb|KXJ16989.1|, gi|999989982|gb|KXJ29012.1|, gi|156398719|ref|XP_001638335.1|, gi|156383570|ref|XP_001632906.1|, …
2	GO:0044464	cell part	Cellular Component	GO:0005575, GO:0005623	cellular_component, cell	124.58	76	gi|156364314|ref|XP_001626294.1|, gi|156401103|ref|XP_001639131.1|, gi|156338634|ref|XP_001619993.1|, gi|156400967|ref|XP_001639063.1|, gi|156357389|ref|XP_001624202.1|, gi|156385194|ref|XP_001633516.1|, gi|1005453144|ref|XP_015763725.1|, gi|999977815|gb|KXJ16989.1|, gi|999989982|gb|KXJ29012.1|, gi|156398719|ref|XP_001638335.1|, gi|156383570|ref|XP_001632906.1|, gi|999972437|gb|KXJ11611.1|, gi|15…
2	GO:0005623	cell	Cellular Component	GO:0005575	cellular_component	74.75	76	gi|156364314|ref|XP_001626294.1|, gi|156401103|ref|XP_001639131.1|, gi|156338634|ref|XP_001619993.1|, gi|156400967|ref|XP_001639063.1|, gi|156357389|ref|XP_001624202.1|, gi|156385194|ref|XP_001633516.1|, gi|1005453144|ref|XP_015763725.1|, gi|999977815|gb|KXJ16989.1|, gi|999989982|gb|KXJ29012.1|, gi|156398719|ref|XP_001638335.1|, gi|156383570|ref|XP_001632906.1|, gi|999972437|gb|KXJ11611.1|, gi|15…
3	GO:0005622	intracellular	Cellular Component	GO:0044464	cell part	142.14	73	gi|156364314|ref|XP_001626294.1|, gi|156401103|ref|XP_001639131.1|, gi|156338634|ref|XP_001619993.1|, gi|156400967|ref|XP_001639063.1|, gi|156357389|ref|XP_001624202.1|, gi|156385194|ref|XP_001633516.1|, gi|1005453144|ref|XP_015763725.1|, gi|999977815|gb|KXJ16989.1|, gi|999989982|gb|KXJ29012.1|, gi|156398719|ref|XP_001638335.1|, gi|156383570|ref|XP_001632906.1|, gi|999972437|gb|KXJ11611.1|, gi|15…
3	GO:0044424	intracellular part	Cellular Component	GO:0005622, GO:0044464	intracellular, cell part	100.07	71	gi|156364314|ref|XP_001626294.1|, gi|156401103|ref|XP_001639131.1|, gi|156338634|ref|XP_001619993.1|, gi|156400967|ref|XP_001639063.1|, gi|156357389|ref|XP_001624202.1|, gi|156385194|ref|XP_001633516.1|, gi|1005453144|ref|XP_015763725.1|, gi|999977815|gb|KXJ16989.1|, gi|999989982|gb|KXJ29012.1|, gi|156398719|ref|XP_001638335.1|, gi|156383570|ref|XP_001632906.1|, gi|999972437|gb|KXJ11611.1|, gi|15…
4	GO:0005737	cytoplasm	Cellular Component	GO:0044424	intracellular part	103.44	54	gi|156364314|ref|XP_001626294.1|, gi|156401103|ref|XP_001639131.1|, gi|156400967|ref|XP_001639063.1|, gi|156357389|ref|XP_001624202.1|, gi|156385194|ref|XP_001633516.1|, gi|1005453144|ref|XP_015763725.1|, gi|999989982|gb|KXJ29012.1|, gi|156398719|ref|XP_001638335.1|, gi|156383570|ref|XP_001632906.1|, gi|156388009|ref|XP_001634494.1|, gi|999972437|gb|KXJ11611.1|, gi|156383441|ref|XP_001632842.1|, …
2	GO:0043226	organelle	Cellular Component	GO:0005575	cellular_component	27.92	51	gi|156364314|ref|XP_001626294.1|, gi|156401103|ref|XP_001639131.1|, gi|156338634|ref|XP_001619993.1|, gi|156357389|ref|XP_001624202.1|, gi|1005453144|ref|XP_015763725.1|, gi|999989982|gb|KXJ29012.1|, gi|156398719|ref|XP_001638335.1|, gi|156388009|ref|XP_001634494.1|, gi|156395117|ref|XP_001636958.1|, gi|999972437|gb|KXJ11611.1|, gi|156383441|ref|XP_001632842.1|, gi|156322163|ref|XP_001618301.1|, …
3	GO:0043229	intracellular organelle	Cellular Component	GO:0005622, GO:0044424, GO:0043226	intracellular, intracellular part, organelle	42.59	51	gi|156364314|ref|XP_001626294.1|, gi|156401103|ref|XP_001639131.1|, gi|156338634|ref|XP_001619993.1|, gi|156357389|ref|XP_001624202.1|, gi|1005453144|ref|XP_015763725.1|, gi|999989982|gb|KXJ29012.1|, gi|156398719|ref|XP_001638335.1|, gi|156388009|ref|XP_001634494.1|, gi|156395117|ref|XP_001636958.1|, gi|999972437|gb|KXJ11611.1|, gi|156383441|ref|XP_001632842.1|, gi|156322163|ref|XP_001618301.1|, …
4	GO:0044444	cytoplasmic part	Cellular Component	GO:0044424, GO:0005737	intracellular part, cytoplasm	75.13	38	gi|156364314|ref|XP_001626294.1|, gi|156401103|ref|XP_001639131.1|, gi|156357389|ref|XP_001624202.1|, gi|156385194|ref|XP_001633516.1|, gi|1005453144|ref|XP_015763725.1|, gi|221126927|ref|XP_002162713.1|, gi|999989982|gb|KXJ29012.1|, gi|156398719|ref|XP_001638335.1|, gi|156366329|ref|XP_001627091.1|, gi|156383570|ref|XP_001632906.1|, gi|999983005|gb|KXJ22150.1|, gi|999969967|gb|KXJ09141.1|, gi|15…
2	GO:0044422	organelle part	Cellular Component	GO:0005575, GO:0043226	cellular_component, organelle	14.88	36	gi|156364314|ref|XP_001626294.1|, gi|156401103|ref|XP_001639131.1|, gi|221103995|ref|XP_002161507.1|, gi|156357389|ref|XP_001624202.1|, gi|156375522|ref|XP_001630129.1|, gi|1005453144|ref|XP_015763725.1|, gi|221126927|ref|XP_002162713.1|, gi|999989982|gb|KXJ29012.1|, gi|156398719|ref|XP_001638335.1|, gi|156372342|ref|XP_001628997.1|, gi|156401420|ref|XP_001639289.1|, gi|156376620|ref|XP_001630457…
3	GO:0044446	intracellular organelle part	Cellular Component	GO:0043229, GO:0044424, GO:0044422	intracellular organelle, intracellular part, organelle part	18.22	36	gi|156364314|ref|XP_001626294.1|, gi|156401103|ref|XP_001639131.1|, gi|221103995|ref|XP_002161507.1|, gi|156357389|ref|XP_001624202.1|, gi|156375522|ref|XP_001630129.1|, gi|1005453144|ref|XP_015763725.1|, gi|221126927|ref|XP_002162713.1|, gi|999989982|gb|KXJ29012.1|, gi|156398719|ref|XP_001638335.1|, gi|156372342|ref|XP_001628997.1|, gi|156401420|ref|XP_001639289.1|, gi|156376620|ref|XP_001630457…
3	GO:0043227	membrane-bounded organelle	Cellular Component	GO:0043226	organelle	38.53	34	gi|156401103|ref|XP_001639131.1|, gi|156338634|ref|XP_001619993.1|, gi|156357389|ref|XP_001624202.1|, gi|1005453144|ref|XP_015763725.1|, gi|999989982|gb|KXJ29012.1|, gi|156366329|ref|XP_001627091.1|, gi|156371686|ref|XP_001628893.1|, gi|156376620|ref|XP_001630457.1|, gi|999972437|gb|KXJ11611.1|, gi|156375124|ref|XP_001629932.1|, gi|999977221|gb|KXJ16395.1|, gi|156394133|ref|XP_001636681.1|, gi|15…
2	GO:0032991	macromolecular complex	Cellular Component	GO:0005575	cellular_component	8.21	33	gi|156364314|ref|XP_001626294.1|, gi|1005453144|ref|XP_015763725.1|, gi|999977815|gb|KXJ16989.1|, gi|221126927|ref|XP_002162713.1|, gi|999989982|gb|KXJ29012.1|, gi|156398719|ref|XP_001638335.1|, gi|156383570|ref|XP_001632906.1|, gi|999969967|gb|KXJ09141.1|, gi|156372342|ref|XP_001628997.1|, gi|156401420|ref|XP_001639289.1|, gi|156395117|ref|XP_001636958.1|, gi|156394133|ref|XP_001636681.1|, gi|15…
2	GO:0016020	membrane	Cellular Component	GO:0005575	cellular_component	52.2	33	gi|156401103|ref|XP_001639131.1|, gi|156357389|ref|XP_001624202.1|, gi|1005453144|ref|XP_015763725.1|, gi|999977815|gb|KXJ16989.1|, gi|156386417|ref|XP_001633909.1|, gi|999989982|gb|KXJ29012.1|, gi|156366329|ref|XP_001627091.1|, gi|999972437|gb|KXJ11611.1|, gi|156375124|ref|XP_001629932.1|, gi|999987490|gb|KXJ26605.1|, gi|156387842|ref|XP_001634411.1|, gi|156394133|ref|XP_001636681.1|, gi|8281927…
4	GO:0043231	intracellular membrane-bounded organelle	Cellular Component	GO:0043229, GO:0043227	intracellular organelle, membrane-bounded organelle	55.96	32	gi|156401103|ref|XP_001639131.1|, gi|156338634|ref|XP_001619993.1|, gi|1005453144|ref|XP_015763725.1|, gi|999989982|gb|KXJ29012.1|, gi|156371686|ref|XP_001628893.1|, gi|156376620|ref|XP_001630457.1|, gi|999972437|gb|KXJ11611.1|, gi|156375124|ref|XP_001629932.1|, gi|999977221|gb|KXJ16395.1|, gi|156394133|ref|XP_001636681.1|, gi|156322163|ref|XP_001618301.1|, gi|828192789|ref|XP_012561294.1|, gi|15…
3	GO:0043228	non-membrane-bounded organelle	Cellular Component	GO:0043226	organelle	7	24	gi|156364314|ref|XP_001626294.1|, gi|221103995|ref|XP_002161507.1|, gi|156375522|ref|XP_001630129.1|, gi|221126927|ref|XP_002162713.1|, gi|156398719|ref|XP_001638335.1|, gi|156372342|ref|XP_001628997.1|, gi|156401420|ref|XP_001639289.1|, gi|156395117|ref|XP_001636958.1|, gi|156376620|ref|XP_001630457.1|, gi|156388009|ref|XP_001634494.1|, gi|156383441|ref|XP_001632842.1|, gi|156322163|ref|XP_00161…
4	GO:0043232	intracellular non-membrane-bounded organelle	Cellular Component	GO:0043229, GO:0005622, GO:0043228	intracellular organelle, intracellular, non-membrane-bounded organelle	11.66	24	gi|156364314|ref|XP_001626294.1|, gi|221103995|ref|XP_002161507.1|, gi|156375522|ref|XP_001630129.1|, gi|221126927|ref|XP_002162713.1|, gi|156398719|ref|XP_001638335.1|, gi|156372342|ref|XP_001628997.1|, gi|156401420|ref|XP_001639289.1|, gi|156395117|ref|XP_001636958.1|, gi|156376620|ref|XP_001630457.1|, gi|156388009|ref|XP_001634494.1|, gi|156383441|ref|XP_001632842.1|, gi|156322163|ref|XP_00161…
2	GO:0044425	membrane part	Cellular Component	GO:0005575, GO:0016020	cellular_component, membrane	10.31	23	gi|156390184|ref|XP_001635151.1|, gi|156401103|ref|XP_001639131.1|, gi|156357389|ref|XP_001624202.1|, gi|156404388|ref|XP_001640389.1|, gi|1005453144|ref|XP_015763725.1|, gi|999977815|gb|KXJ16989.1|, gi|999989982|gb|KXJ29012.1|, gi|156615302|ref|XP_001647518.1|, gi|156363329|ref|XP_001625997.1|, gi|156375124|ref|XP_001629932.1|, gi|156379093|ref|XP_001631293.1|, gi|156382806|ref|XP_001632743.1|, …
3	GO:0012505	endomembrane system	Cellular Component	GO:0044464	cell part	29.67	17	gi|156357389|ref|XP_001624202.1|, gi|1005453144|ref|XP_015763725.1|, gi|828220909|ref|XP_012561786.1|, gi|999989982|gb|KXJ29012.1|, gi|156366329|ref|XP_001627091.1|, gi|156371686|ref|XP_001628893.1|, gi|999972437|gb|KXJ11611.1|, gi|221127070|ref|XP_002161300.1|, gi|999977221|gb|KXJ16395.1|, gi|156394133|ref|XP_001636681.1|, gi|156390648|ref|XP_001635382.1|, gi|156381354|ref|XP_001632230.1|, gi|82…
5	GO:0005829	cytosol	Cellular Component	GO:0044444, GO:0005737	cytoplasmic part, cytoplasm	18.52	16	gi|156364314|ref|XP_001626294.1|, gi|156364446|ref|XP_001626359.1|, gi|156357389|ref|XP_001624202.1|, gi|156385194|ref|XP_001633516.1|, gi|156398719|ref|XP_001638335.1|, gi|156383570|ref|XP_001632906.1|, gi|999969967|gb|KXJ09141.1|, gi|999983005|gb|KXJ22150.1|, gi|156401420|ref|XP_001639289.1|, gi|156372342|ref|XP_001628997.1|, gi|156386333|ref|XP_001633867.1|, gi|156323938|ref|XP_001618421.1|, g…
3	GO:0043234	protein complex	Cellular Component	GO:0032991	macromolecular complex	5.56	14	gi|156365620|ref|XP_001626742.1|, gi|999977815|gb|KXJ16989.1|, gi|1005453144|ref|XP_015763725.1|, gi|999989982|gb|KXJ29012.1|, gi|156615302|ref|XP_001647518.1|, gi|156395117|ref|XP_001636958.1|, gi|156363329|ref|XP_001625997.1|, gi|156394133|ref|XP_001636681.1|, gi|156371340|ref|XP_001628722.1|, gi|156387836|ref|XP_001634408.1|, gi|156364605|ref|XP_001626437.1|, gi|221132854|ref|XP_002156597.1|, …
3	GO:0031090	organelle membrane	Cellular Component	GO:0044422, GO:0016020, GO:0043227	organelle part, membrane, membrane-bounded organelle	8.91	12	gi|156401103|ref|XP_001639131.1|, gi|156357389|ref|XP_001624202.1|, gi|1005453144|ref|XP_015763725.1|, gi|999989982|gb|KXJ29012.1|, gi|156375124|ref|XP_001629932.1|, gi|156394133|ref|XP_001636681.1|, gi|156381354|ref|XP_001632230.1|, gi|828192789|ref|XP_012561294.1|, gi|156356448|ref|XP_001623935.1|, gi|1005433655|ref|XP_015754369.1|, gi|1005455666|ref|XP_015764963.1|, gi|1005447207|ref|XP_015760…
5	GO:0005634	nucleus	Cellular Component	GO:0043231	intracellular membrane-bounded organelle	19.68	12	gi|999983926|gb|KXJ23067.1|, gi|156338634|ref|XP_001619993.1|, gi|156381039|ref|XP_001632074.1|, gi|156382476|ref|XP_001632579.1|, gi|156365620|ref|XP_001626742.1|, gi|156322163|ref|XP_001618301.1|, gi|156371340|ref|XP_001628722.1|, gi|156387836|ref|XP_001634408.1|, gi|156325762|ref|XP_001618585.1|, gi|156615302|ref|XP_001647518.1|, gi|1005476140|ref|XP_015774830.1|, gi|156376620|ref|XP_001630457…
3	GO:0031224	intrinsic component of membrane	Cellular Component	GO:0044425	membrane part	7.54	11	gi|156390184|ref|XP_001635151.1|, gi|156401103|ref|XP_001639131.1|, gi|156375124|ref|XP_001629932.1|, gi|156379093|ref|XP_001631293.1|, gi|156382806|ref|XP_001632743.1|, gi|156381078|ref|XP_001632093.1|, gi|999987490|gb|KXJ26605.1|, gi|156404388|ref|XP_001640389.1|, gi|156366313|ref|XP_001627083.1|, gi|156383634|ref|XP_001632938.1|, gi|156356448|ref|XP_001623935.1|
3	GO:0071944	cell periphery	Cellular Component	GO:0044464	cell part	7.63	11	gi|156379093|ref|XP_001631293.1|, gi|156382806|ref|XP_001632743.1|, gi|156381078|ref|XP_001632093.1|, gi|156394133|ref|XP_001636681.1|, gi|156404388|ref|XP_001640389.1|, gi|999976137|gb|KXJ15311.1|, gi|1005453144|ref|XP_015763725.1|, gi|156386417|ref|XP_001633909.1|, gi|999989982|gb|KXJ29012.1|, gi|156615302|ref|XP_001647518.1|, gi|156388009|ref|XP_001634494.1|
4	GO:0016021	integral component of membrane	Cellular Component	GO:0031224	intrinsic component of membrane	12.56	11	gi|156390184|ref|XP_001635151.1|, gi|156401103|ref|XP_001639131.1|, gi|156375124|ref|XP_001629932.1|, gi|156379093|ref|XP_001631293.1|, gi|156382806|ref|XP_001632743.1|, gi|156381078|ref|XP_001632093.1|, gi|999987490|gb|KXJ26605.1|, gi|156404388|ref|XP_001640389.1|, gi|156366313|ref|XP_001627083.1|, gi|156383634|ref|XP_001632938.1|, gi|156356448|ref|XP_001623935.1|
4	GO:0098588	bounding membrane of organelle	Cellular Component	GO:0031090	organelle membrane	13.41	10	gi|156357389|ref|XP_001624202.1|, gi|156394133|ref|XP_001636681.1|, gi|1005453144|ref|XP_015763725.1|, gi|156381354|ref|XP_001632230.1|, gi|828192789|ref|XP_012561294.1|, gi|999989982|gb|KXJ29012.1|, gi|156356448|ref|XP_001623935.1|, gi|1005433655|ref|XP_015754369.1|, gi|1005455666|ref|XP_015764963.1|, gi|1005447207|ref|XP_015760891.1|
3	GO:0005886	plasma membrane	Cellular Component	GO:0044464, GO:0071944, GO:0016020	cell part, cell periphery, membrane	12	9	gi|156379093|ref|XP_001631293.1|, gi|156382806|ref|XP_001632743.1|, gi|156381078|ref|XP_001632093.1|, gi|156394133|ref|XP_001636681.1|, gi|156404388|ref|XP_001640389.1|, gi|1005453144|ref|XP_015763725.1|, gi|156386417|ref|XP_001633909.1|, gi|999989982|gb|KXJ29012.1|, gi|156615302|ref|XP_001647518.1|
3	GO:1990904	ribonucleoprotein complex	Cellular Component	GO:0032991	macromolecular complex	4.54	9	gi|156364314|ref|XP_001626294.1|, gi|1005432562|ref|XP_015753844.1|, gi|221126927|ref|XP_002162713.1|, gi|156398719|ref|XP_001638335.1|, gi|156404414|ref|XP_001640402.1|, gi|156404500|ref|XP_001640445.1|, gi|156372342|ref|XP_001628997.1|, gi|156401420|ref|XP_001639289.1|, gi|156323938|ref|XP_001618421.1|
4	GO:0005794	Golgi apparatus	Cellular Component	GO:0012505, GO:0044444, GO:0043231	endomembrane system, cytoplasmic part, intracellular membrane-bounded organelle	8.16	9	gi|156394133|ref|XP_001636681.1|, gi|1005453144|ref|XP_015763725.1|, gi|156390648|ref|XP_001635382.1|, gi|156381354|ref|XP_001632230.1|, gi|828192789|ref|XP_012561294.1|, gi|999989982|gb|KXJ29012.1|, gi|1005433655|ref|XP_015754369.1|, gi|1005455666|ref|XP_015764963.1|, gi|1005447207|ref|XP_015760891.1|
4	GO:0030529	intracellular ribonucleoprotein complex	Cellular Component	GO:0044424, GO:1990904	intracellular part, ribonucleoprotein complex	7.56	9	gi|156364314|ref|XP_001626294.1|, gi|1005432562|ref|XP_015753844.1|, gi|221126927|ref|XP_002162713.1|, gi|156398719|ref|XP_001638335.1|, gi|156404414|ref|XP_001640402.1|, gi|156404500|ref|XP_001640445.1|, gi|156372342|ref|XP_001628997.1|, gi|156401420|ref|XP_001639289.1|, gi|156323938|ref|XP_001618421.1|
4	GO:0044431	Golgi apparatus part	Cellular Component	GO:0005794, GO:0044446, GO:0044444	Golgi apparatus, intracellular organelle part, cytoplasmic part	12.96	9	gi|156394133|ref|XP_001636681.1|, gi|1005453144|ref|XP_015763725.1|, gi|156390648|ref|XP_001635382.1|, gi|156381354|ref|XP_001632230.1|, gi|828192789|ref|XP_012561294.1|, gi|999989982|gb|KXJ29012.1|, gi|1005433655|ref|XP_015754369.1|, gi|1005455666|ref|XP_015764963.1|, gi|1005447207|ref|XP_015760891.1|
5	GO:0005840	ribosome	Cellular Component	GO:0030529, GO:0043232, GO:0044444	intracellular ribonucleoprotein complex, intracellular non-membrane-bounded organelle, cytoplasmic part	11.52	9	gi|156364314|ref|XP_001626294.1|, gi|221126927|ref|XP_002162713.1|, gi|1005432562|ref|XP_015753844.1|, gi|156398719|ref|XP_001638335.1|, gi|156404414|ref|XP_001640402.1|, gi|156404500|ref|XP_001640445.1|, gi|156372342|ref|XP_001628997.1|, gi|156401420|ref|XP_001639289.1|, gi|156323938|ref|XP_001618421.1|
3	GO:0098796	membrane protein complex	Cellular Component	GO:0044425, GO:0043234, GO:0016020	membrane part, protein complex, membrane	3.27	8	gi|156394133|ref|XP_001636681.1|, gi|999977815|gb|KXJ16989.1|, gi|1005453144|ref|XP_015763725.1|, gi|999989982|gb|KXJ29012.1|, gi|156615302|ref|XP_001647518.1|, gi|156363329|ref|XP_001625997.1|, gi|156364605|ref|XP_001626437.1|, gi|221132854|ref|XP_002156597.1|
4	GO:0044430	cytoskeletal part	Cellular Component	GO:0005856, GO:0044446	cytoskeleton, intracellular organelle part	4.08	8	gi|221103995|ref|XP_002161507.1|, gi|999976137|gb|KXJ15311.1|, gi|156375522|ref|XP_001630129.1|, gi|156395117|ref|XP_001636958.1|, gi|156388009|ref|XP_001634494.1|, gi|999987454|gb|KXJ26569.1|, gi|156383441|ref|XP_001632842.1|, gi|156395115|ref|XP_001636957.1|
5	GO:0005856	cytoskeleton	Cellular Component	GO:0043232	intracellular non-membrane-bounded organelle	2.88	8	gi|221103995|ref|XP_002161507.1|, gi|999976137|gb|KXJ15311.1|, gi|156375522|ref|XP_001630129.1|, gi|156395117|ref|XP_001636958.1|, gi|156388009|ref|XP_001634494.1|, gi|999987454|gb|KXJ26569.1|, gi|156383441|ref|XP_001632842.1|, gi|156395115|ref|XP_001636957.1|
