# Supplementary material for: Proteomic Analyses of the Unexplored Sea Anemone Bunodactis verrucosa
Source: Mar Drugs. 2018 Jan 24;16(2):42. doi: 10.3390/md16020042 (PMC5852470; doi:10.3390/md16020042)
Supplement: Supplementary file 1 [file marinedrugs-16-00042-s001.zip › Table S4 .xlsx]

## Sheet: KEGG
Pathway	Pathway ID	#Enzs in Pathway	Enzyme	#Seqs of Enzyme	Seqs
Glycolysis / Gluconeogenesis	map00010	6	ec:4.1.1.32 - carboxykinase (GTP), ec:4.2.1.11 - hydratase, ec:5.3.1.1 - isomerase, ec:4.1.2.13 - aldolase, ec:1.2.1.59 - dehydrogenase (NAD(P)+) (phosphorylating), ec:1.2.1.12 - dehydrogenase (phosphorylating)	1, 2, 2, 2, 2, 2	gi|156385464|ref|XP_001633650.1|, gi|156383570|ref|XP_001632906.1|, gi|999969967|gb|KXJ09141.1|, gi|156385194|ref|XP_001633516.1|, gi|999983005|gb|KXJ22150.1|, gi|999988840|gb|KXJ27908.1|, gi|156374279|ref|XP_001629735.1|, gi|999978030|gb|KXJ17204.1|, gi|156383568|ref|XP_001632905.1|, gi|999978030|gb|KXJ17204.1|, gi|156383568|ref|XP_001632905.1|
Glyoxylate and dicarboxylate metabolism	map00630	3	ec:1.1.1.37 - dehydrogenase, ec:1.1.1.79 - reductase (NADP+), ec:1.1.1.81 - reductase	2, 1, 1	gi|156363453|ref|XP_001626058.1|, gi|999976824|gb|KXJ15998.1|, gi|156386333|ref|XP_001633867.1|, gi|156386333|ref|XP_001633867.1|
Glutathione metabolism	map00480	1	ec:1.1.1.49 - dehydrogenase (NADP+)	1	gi|156352022|ref|XP_001622572.1|
Pyruvate metabolism	map00620	4	ec:1.1.1.37 - dehydrogenase, ec:1.1.1.79 - reductase (NADP+), ec:6.4.1.1 - carboxylase, ec:4.1.1.32 - carboxykinase (GTP)	2, 1, 1, 1	gi|156363453|ref|XP_001626058.1|, gi|999976824|gb|KXJ15998.1|, gi|156386333|ref|XP_001633867.1|, gi|156405052|ref|XP_001640546.1|, gi|156385464|ref|XP_001633650.1|
Various types of N-glycan biosynthesis	map00513	1	ec:3.2.1.52 - hexosaminidase	4	gi|1005471217|ref|XP_015772478.1|, gi|156408528|ref|XP_001641908.1|, gi|156396761|ref|XP_001637561.1|, gi|999984270|gb|KXJ23411.1|
Phenylalanine, tyrosine and tryptophan biosynthesis	map00400	4	ec:2.6.1.57 - transaminase, ec:2.6.1.5 - transaminase, ec:2.6.1.9 - transaminase, ec:2.6.1.1 - transaminase	1, 1, 1, 1	gi|156364446|ref|XP_001626359.1|, gi|156364446|ref|XP_001626359.1|, gi|156364446|ref|XP_001626359.1|, gi|156364446|ref|XP_001626359.1|
Lysine biosynthesis	map00300	1	ec:2.6.1.57 - transaminase	1	gi|156364446|ref|XP_001626359.1|
Biosynthesis of antibiotics	map01130	13	ec:1.1.1.37 - dehydrogenase, ec:2.6.1.57 - transaminase, ec:2.6.1.5 - transaminase, ec:2.6.1.16 - transaminase (isomerizing), ec:2.6.1.9 - transaminase, ec:4.1.1.32 - carboxykinase (GTP), ec:2.6.1.1 - transaminase, ec:4.2.1.11 - hydratase, ec:5.3.1.1 - isomerase, ec:4.1.2.13 - aldolase, ec:1.1.1.49 - dehydrogenase (NADP+), ec:1.2.1.59 - dehydrogenase (NAD(P)+) (phosphorylating), ec:1.2.1.12 - deh…	2, 1, 1, 1, 1, 1, 1, 2, 2, 2, 1, 2, 2	gi|156363453|ref|XP_001626058.1|, gi|999976824|gb|KXJ15998.1|, gi|156364446|ref|XP_001626359.1|, gi|156364446|ref|XP_001626359.1|, gi|156355202|ref|XP_001623561.1|, gi|156364446|ref|XP_001626359.1|, gi|156385464|ref|XP_001633650.1|, gi|156364446|ref|XP_001626359.1|, gi|156383570|ref|XP_001632906.1|, gi|999969967|gb|KXJ09141.1|, gi|156385194|ref|XP_001633516.1|, gi|999983005|gb|KXJ22150.1|, gi|999…
Nicotinate and nicotinamide metabolism	map00760	1	ec:1.6.1.2 - transhydrogenase (Re/Si-specific)	1	gi|156375124|ref|XP_001629932.1|
Purine metabolism	map00230	3	ec:3.6.1.3 - adenylpyrophosphatase, ec:3.6.1.15 - phosphatase, ec:2.7.7.6 - RNA polymerase	6, 17, 1	gi|156382806|ref|XP_001632743.1|, gi|156364605|ref|XP_001626437.1|, gi|221132854|ref|XP_002156597.1|, gi|999977815|gb|KXJ16989.1|, gi|156389448|ref|XP_001635003.1|, gi|156395780|ref|XP_001637288.1|, gi|221103995|ref|XP_002161507.1|, gi|156375522|ref|XP_001630129.1|, gi|999977815|gb|KXJ16989.1|, gi|156395780|ref|XP_001637288.1|, gi|156366329|ref|XP_001627091.1|, gi|156395117|ref|XP_001636958.1|, g…
Glycosphingolipid biosynthesis - ganglio series	map00604	1	ec:3.2.1.52 - hexosaminidase	4	gi|1005471217|ref|XP_015772478.1|, gi|156408528|ref|XP_001641908.1|, gi|156396761|ref|XP_001637561.1|, gi|999984270|gb|KXJ23411.1|
Arginine biosynthesis	map00220	1	ec:2.6.1.1 - transaminase	1	gi|156364446|ref|XP_001626359.1|
Amino sugar and nucleotide sugar metabolism	map00520	3	ec:2.6.1.16 - transaminase (isomerizing), ec:3.2.1.52 - hexosaminidase, ec:3.2.1.14 - ChiC	1, 4, 1	gi|156355202|ref|XP_001623561.1|, gi|1005471217|ref|XP_015772478.1|, gi|156408528|ref|XP_001641908.1|, gi|156396761|ref|XP_001637561.1|, gi|999984270|gb|KXJ23411.1|, gi|156351418|ref|XP_001622502.1|
Methane metabolism	map00680	3	ec:1.1.1.37 - dehydrogenase, ec:4.2.1.11 - hydratase, ec:4.1.2.13 - aldolase	2, 2, 2	gi|156363453|ref|XP_001626058.1|, gi|999976824|gb|KXJ15998.1|, gi|156383570|ref|XP_001632906.1|, gi|999969967|gb|KXJ09141.1|, gi|999988840|gb|KXJ27908.1|, gi|156374279|ref|XP_001629735.1|
Phenylalanine metabolism	map00360	4	ec:2.6.1.57 - transaminase, ec:2.6.1.5 - transaminase, ec:2.6.1.9 - transaminase, ec:2.6.1.1 - transaminase	1, 1, 1, 1	gi|156364446|ref|XP_001626359.1|, gi|156364446|ref|XP_001626359.1|, gi|156364446|ref|XP_001626359.1|, gi|156364446|ref|XP_001626359.1|
Tyrosine metabolism	map00350	4	ec:2.6.1.57 - transaminase, ec:2.6.1.5 - transaminase, ec:2.6.1.9 - transaminase, ec:2.6.1.1 - transaminase	1, 1, 1, 1	gi|156364446|ref|XP_001626359.1|, gi|156364446|ref|XP_001626359.1|, gi|156364446|ref|XP_001626359.1|, gi|156364446|ref|XP_001626359.1|
Aminoacyl-tRNA biosynthesis	map00970	1	ec:6.1.1.11 - ligase	1	gi|156400967|ref|XP_001639063.1|
Aminobenzoate degradation	map00627	1	ec:3.1.3.41 - nitrophenyl phosphatase	1	gi|828234361|ref|XP_002162031.3|
Novobiocin biosynthesis	map00401	4	ec:2.6.1.57 - transaminase, ec:2.6.1.5 - transaminase, ec:2.6.1.9 - transaminase, ec:2.6.1.1 - transaminase	1, 1, 1, 1	gi|156364446|ref|XP_001626359.1|, gi|156364446|ref|XP_001626359.1|, gi|156364446|ref|XP_001626359.1|, gi|156364446|ref|XP_001626359.1|
Ubiquinone and other terpenoid-quinone biosynthesis	map00130	1	ec:2.6.1.5 - transaminase	1	gi|156364446|ref|XP_001626359.1|
Tropane, piperidine and pyridine alkaloid biosynthesis	map00960	4	ec:2.6.1.57 - transaminase, ec:2.6.1.5 - transaminase, ec:2.6.1.9 - transaminase, ec:2.6.1.1 - transaminase	1, 1, 1, 1	gi|156364446|ref|XP_001626359.1|, gi|156364446|ref|XP_001626359.1|, gi|156364446|ref|XP_001626359.1|, gi|156364446|ref|XP_001626359.1|
Histidine metabolism	map00340	2	ec:2.6.1.9 - transaminase, ec:4.3.1.3 - ammonia-lyase	1, 1	gi|156364446|ref|XP_001626359.1|, gi|156400279|ref|XP_001638927.1|
Oxidative phosphorylation	map00190	1	ec:3.6.1.1 - diphosphatase	1	gi|156365520|ref|XP_001626693.1|
Thiamine metabolism	map00730	1	ec:3.6.1.15 - phosphatase	17	gi|221103995|ref|XP_002161507.1|, gi|156375522|ref|XP_001630129.1|, gi|999977815|gb|KXJ16989.1|, gi|156395780|ref|XP_001637288.1|, gi|156366329|ref|XP_001627091.1|, gi|156395117|ref|XP_001636958.1|, gi|156383441|ref|XP_001632842.1|, gi|156382806|ref|XP_001632743.1|, gi|156361003|ref|XP_001625311.1|, gi|156381354|ref|XP_001632230.1|, gi|156390648|ref|XP_001635382.1|, gi|828192789|ref|XP_012561294.…
Cysteine and methionine metabolism	map00270	5	ec:1.1.1.37 - dehydrogenase, ec:2.6.1.57 - transaminase, ec:2.1.1.5 - S-methyltransferase, ec:2.6.1.5 - transaminase, ec:2.6.1.1 - transaminase	2, 1, 1, 1, 1	gi|156363453|ref|XP_001626058.1|, gi|999976824|gb|KXJ15998.1|, gi|156364446|ref|XP_001626359.1|, gi|156402856|ref|XP_001639806.1|, gi|156364446|ref|XP_001626359.1|, gi|156364446|ref|XP_001626359.1|
Inositol phosphate metabolism	map00562	1	ec:5.3.1.1 - isomerase	2	gi|156385194|ref|XP_001633516.1|, gi|999983005|gb|KXJ22150.1|
Carbon fixation pathways in prokaryotes	map00720	2	ec:1.1.1.37 - dehydrogenase, ec:6.4.1.1 - carboxylase	2, 1	gi|156363453|ref|XP_001626058.1|, gi|999976824|gb|KXJ15998.1|, gi|156405052|ref|XP_001640546.1|
Glycosaminoglycan degradation	map00531	1	ec:3.2.1.52 - hexosaminidase	4	gi|1005471217|ref|XP_015772478.1|, gi|156408528|ref|XP_001641908.1|, gi|156396761|ref|XP_001637561.1|, gi|999984270|gb|KXJ23411.1|
Glycine, serine and threonine metabolism	map00260	2	ec:2.1.1.5 - S-methyltransferase, ec:1.1.1.81 - reductase	1, 1	gi|156402856|ref|XP_001639806.1|, gi|156386333|ref|XP_001633867.1|
Carbon fixation in photosynthetic organisms	map00710	6	ec:1.1.1.37 - dehydrogenase, ec:2.6.1.1 - transaminase, ec:5.3.1.1 - isomerase, ec:4.1.2.13 - aldolase, ec:1.2.1.59 - dehydrogenase (NAD(P)+) (phosphorylating), ec:1.2.1.12 - dehydrogenase (phosphorylating)	2, 1, 2, 2, 2, 2	gi|156363453|ref|XP_001626058.1|, gi|999976824|gb|KXJ15998.1|, gi|156364446|ref|XP_001626359.1|, gi|156385194|ref|XP_001633516.1|, gi|999983005|gb|KXJ22150.1|, gi|999988840|gb|KXJ27908.1|, gi|156374279|ref|XP_001629735.1|, gi|999978030|gb|KXJ17204.1|, gi|156383568|ref|XP_001632905.1|, gi|999978030|gb|KXJ17204.1|, gi|156383568|ref|XP_001632905.1|
Alanine, aspartate and glutamate metabolism	map00250	2	ec:2.6.1.16 - transaminase (isomerizing), ec:2.6.1.1 - transaminase	1, 1	gi|156355202|ref|XP_001623561.1|, gi|156364446|ref|XP_001626359.1|
Th1 and Th2 cell differentiation	map04658	1	ec:3.1.3.16 - phosphatase	1	gi|828234361|ref|XP_002162031.3|
Glycosphingolipid biosynthesis - globo and isoglobo series	map00603	1	ec:3.2.1.52 - hexosaminidase	4	gi|1005471217|ref|XP_015772478.1|, gi|156408528|ref|XP_001641908.1|, gi|156396761|ref|XP_001637561.1|, gi|999984270|gb|KXJ23411.1|
T cell receptor signaling pathway	map04660	1	ec:3.1.3.16 - phosphatase	1	gi|828234361|ref|XP_002162031.3|
Pentose phosphate pathway	map00030	2	ec:4.1.2.13 - aldolase, ec:1.1.1.49 - dehydrogenase (NADP+)	2, 1	gi|999988840|gb|KXJ27908.1|, gi|156374279|ref|XP_001629735.1|, gi|156352022|ref|XP_001622572.1|
Other glycan degradation	map00511	1	ec:3.2.1.52 - hexosaminidase	4	gi|1005471217|ref|XP_015772478.1|, gi|156408528|ref|XP_001641908.1|, gi|156396761|ref|XP_001637561.1|, gi|999984270|gb|KXJ23411.1|
Pyrimidine metabolism	map00240	1	ec:2.7.7.6 - RNA polymerase	1	gi|156381039|ref|XP_001632074.1|
Fructose and mannose metabolism	map00051	2	ec:5.3.1.1 - isomerase, ec:4.1.2.13 - aldolase	2, 2	gi|156385194|ref|XP_001633516.1|, gi|999983005|gb|KXJ22150.1|, gi|999988840|gb|KXJ27908.1|, gi|156374279|ref|XP_001629735.1|
Isoquinoline alkaloid biosynthesis	map00950	3	ec:2.6.1.57 - transaminase, ec:2.6.1.5 - transaminase, ec:2.6.1.1 - transaminase	1, 1, 1	gi|156364446|ref|XP_001626359.1|, gi|156364446|ref|XP_001626359.1|, gi|156364446|ref|XP_001626359.1|
Arginine and proline metabolism	map00330	1	ec:2.6.1.1 - transaminase	1	gi|156364446|ref|XP_001626359.1|
Citrate cycle (TCA cycle)	map00020	3	ec:1.1.1.37 - dehydrogenase, ec:6.4.1.1 - carboxylase, ec:4.1.1.32 - carboxykinase (GTP)	2, 1, 1	gi|156363453|ref|XP_001626058.1|, gi|999976824|gb|KXJ15998.1|, gi|156405052|ref|XP_001640546.1|, gi|156385464|ref|XP_001633650.1|
